# Supplementary material for: Large Diversity of Functional Nanobodies from a Camelid Immune Library Revealed by an Alternative Analysis of Next-Generation Sequencing Data
Source: Front Immunol. 2017 Apr 10;8:420. doi: 10.3389/fimmu.2017.00420 (PMC5385344; doi:10.3389/fimmu.2017.00420)
Supplement: Supplementary file 1 [file Table_1.XLSX]

## Sheet: 888 public sequences
Cluster #	Cluster size	ID	Gi	database	accession	extra	Rep	% ID	New	Seq	Note	Target	Targets/cluster
0	1	gi|289526649|pdb|3K3Q|A	289526649	pdb	3K3Q	A	1	100	NEW	#REF!	Chain A%2C Crystal Structure Of A Llama Antibody Complexed With The C. Botulinum Neurotoxin Serotype A Catalytic Domain.,SEQRES.	#REF!
1	1	gi|926443649|gb|ALD14654.1|	926443649	gb	ALD14654		1	100	NEW	#REF!	immunoglobulin heavy chain variable region%2C partial [Vicugna pacos].	#REF!
2	7	gi|2392448|pdb|1MEL|B	2392448	pdb	1MEL	B	1	100	NEW	#REF!	Chain B%2C Crystal Structure Of A Camel Single-Domain Vh Antibody Fragment In Complex With Lysozyme.,SEQRES.	#REF!
2		gi|2392447|pdb|1MEL|A	2392447	pdb	1MEL	A	0	100	NEW	#N/A	Chain B%2C Crystal Structure Of A Camel Single-Domain Vh Antibody Fragment In Complex With Lysozyme.,SEQRES.	#N/A
2		gi|17943061|pdb|1JTT|A	17943061	pdb	1JTT	A	0	100	NEW	#N/A	#N/A	#N/A
2		gi|16974942|pdb|1JTO|A	16974942	pdb	1JTO	A	0	100	NEW	#N/A	#N/A	#N/A
2		gi|17943063|pdb|1JTP|A	17943063	pdb	1JTP	A	0	100	NEW	#N/A	#N/A	#N/A
2		gi|16974943|pdb|1JTO|B	16974943	pdb	1JTO	B	0	100	NEW	#N/A	#N/A	#N/A
2		gi|17943064|pdb|1JTP|B	17943064	pdb	1JTP	B	0	100	NEW	#N/A	#N/A	#N/A
3	1	gi|55670849|pdb|1XFP|A	55670849	pdb	1XFP	A	1	100	NEW	#REF!	Chain A%2C Crystal Structure Of The Cdr2 Germline Reversion Mutant Of Cab-lys3 In Complex With Hen Egg White Lysozyme.,1 Heavy Chain Antibody.	#REF!
4	1	gi|78101076|pdb|1ZMY|A	78101076	pdb	1ZMY	A	1	100	NEW	#REF!	Chain A%2C Cabbcii-10 Vhh Framework With Cdr Loops Of Cablys3 Grafted On It And In Complex With Hen Egg White Lysozyme.,SEQRES.	#REF!
5	1	gi|543890242|gb|AGV76540.1|	543890242	gb	AGV76540		1	100	NEW	#REF!	immunoglobulin heavy chain variable region%2C partial [Camelus bactrianus].	#REF!
6	1	gi|425892393|gb|AFY09731.1|	425892393	gb	AFY09731		1	100	NEW	#REF!	immunoglobulin heavy chain variable region%2C partial [Camelus dromedarius].	#REF!
7	1	gi|543890226|gb|AGV76532.1|	543890226	gb	AGV76532		1	100	NEW	#REF!	immunoglobulin heavy chain variable region%2C partial [Camelus bactrianus].	#REF!
8	1	gi|543890206|gb|AGV76522.1|	543890206	gb	AGV76522		1	100	NEW	#REF!	immunoglobulin heavy chain variable region%2C partial [Camelus bactrianus].	#REF!
9	1	gi|480309599|gb|AGJ76249.1|	480309599	gb	AGJ76249		1	100	NEW	#REF!	immunoglobulin heavy chain VHDJ region%2C partial [Camelus bactrianus].,Method: conceptual translation.	#REF!
10	1	gi|480309597|gb|AGJ76248.1|	480309597	gb	AGJ76248		1	100	NEW	#REF!	immunoglobulin heavy chain VHDJ region%2C partial [Camelus bactrianus].,Method: conceptual translation.	#REF!
11	1	gi|469474488|pdb|4HEP|G	469474488	pdb	4HEP	G	1	100	NEW	#REF!	Chain G%2C Complex Of Lactococcal Phage Tp901-1 With A Llama Vhh (vhh17) Binder (nanobody).,2 Vhh17 Domain.	#REF!
12	1	gi|270346501|pdb|3G9A|B	270346501	pdb	3G9A	B	1	100	NEW	#REF!	Chain B%2C Green Fluorescent Protein Bound To Minimizer Nanobody.,2 Minimizer.	#REF!
13	2	gi|534286649|pdb|4KRO|B	534286649	pdb	4KRO	B	1	100	NEW	#REF!	Chain B%2C Nanobody/vhh Domain Ega1 In Complex With The Extracellular Region Of Egfr.,2 Nanobody/vhh Domain Ega1.	#REF!
13		gi|534286646|pdb|4KRN|A	534286646	pdb	4KRN	A	0	100	NEW	#N/A	#N/A	#N/A
14	1	gi|54110135|emb|CAH60951.1|	54110135	emb	CAH60951		1	100	NEW	#REF!	immunoglobulin heavy chain variable region%2C partial [Lama glama].	#REF!
15	1	gi|54110127|emb|CAH60947.1|	54110127	emb	CAH60947		1	100	NEW	#REF!	immunoglobulin heavy chain variable region%2C partial [Lama glama].	#REF!
16	1	gi|607347641|gb|AHW48351.1|	607347641	gb	AHW48351		1	100	NEW	#REF!	anti-PCV2 immunoglobulin heavy chain variable region%2C partial [Camelus bactrianus].,##Assembly-Data-START## Sequencing Technology :: Sanger dideoxy sequencing ##Assembly-Data-END##	#REF!
17	1	gi|607347639|gb|AHW48350.1|	607347639	gb	AHW48350		1	100	NEW	#REF!	anti-PCV2 immunoglobulin heavy chain variable region%2C partial [Camelus bactrianus].,##Assembly-Data-START## Sequencing Technology :: Sanger dideoxy sequencing ##Assembly-Data-END##	#REF!
18	1	gi|607347643|gb|AHW48352.1|	607347643	gb	AHW48352		1	100	NEW	#REF!	anti-PCV2 immunoglobulin heavy chain variable region%2C partial [Camelus bactrianus].,##Assembly-Data-START## Sequencing Technology :: Sanger dideoxy sequencing ##Assembly-Data-END##	#REF!
19	1	gi|551680335|gb|AGY32880.1|	551680335	gb	AGY32880		1	100	NEW	#REF!	anti-Shiga toxin antibody VHH Stx2-H6%2C partial [Vicugna pacos].	#REF!
20	1	gi|543890228|gb|AGV76533.1|	543890228	gb	AGV76533		1	100	NEW	#REF!	immunoglobulin heavy chain variable region%2C partial [Camelus bactrianus].	#REF!
21	1	gi|810056652|gb|AKE13335.1|	810056652	gb	AKE13335		1	100	NEW	#REF!	immunoglobulin heavy chain VHDJ region%2C partial [Camelus dromedarius].,##Assembly-Data-START## Sequencing Technology :: Sanger dideoxy sequencing ##Assembly-Data-END##	#REF!
22	1	gi|551680325|gb|AGY32875.1|	551680325	gb	AGY32875		1	100	NEW	#REF!	anti-Shiga toxin antibody VHH Stx2-A6%2C partial [Vicugna pacos].	#REF!
23	1	gi|729056019|gb|AIZ03029.1|	729056019	gb	AIZ03029		1	100	NEW	#REF!	immunoglobulin heavy chain variable region%2C partial [Camelidae mixed library].,##Assembly-Data-START## Sequencing Technology :: Sanger dideoxy sequencing ##Assembly-Data-END##	#REF!
24	1	gi|482677123|pdb|4FHB|D	482677123	pdb	4FHB	D	1	100	NEW	#REF!	Chain D%2C Enhancing Dhfr Catalysis By Binding Of An Allosteric Regulator Nanobody (nb179).,2 Nb179.	#REF!
25	4	gi|704361176|pdb|4W81|A	704361176	pdb	4W81	A	1	100	NEW	#REF!	Chain A%2C Periplasmically Produced Monomeric Single Domain Antibody (sdab) C22a/c99v Variant Against Staphylococcal Enterotoxin B (seb) At Ph 8.0.,1 Single Domain Antibody.	#REF!
25		gi|704361172|pdb|4W70|A	704361172	pdb	4W70	A	0	100	NEW	#N/A	#N/A	#N/A
25		gi|704361169|pdb|4W68|A	704361169	pdb	4W68	A	0	100	NEW	#N/A	#N/A	#N/A
25		gi|704361168|pdb|4W68|B	704361168	pdb	4W68	B	0	100	NEW	#N/A	#N/A	#N/A
26	2	gi|675970095|pdb|4U05|B	675970095	pdb	4U05	B	1	100	NEW	#REF!	Chain B%2C Homodimeric Single Domain Antibody (sdab) Against Staphylococcal Enterotoxin B (seb) S74a Variant.,1 Single Domain Antibody.	#REF!
26		gi|675970094|pdb|4U05|A	675970094	pdb	4U05	A	0	100	NEW	#N/A	Chain B%2C Homodimeric Single Domain Antibody (sdab) Against Staphylococcal Enterotoxin B (seb) S74a Variant.,1 Single Domain Antibody.	#N/A
27	4	gi|675970092|pdb|4TYU|B	675970092	pdb	4TYU	B	1	100	NEW	#REF!	Chain B%2C Homodimeric Single Domain Antibody (sdab) Against Staphylococcal Enterotoxin B (seb).,1 Single Domain Antibody.	#REF!
27		gi|675970091|pdb|4TYU|A	675970091	pdb	4TYU	A	0	100	NEW	#N/A	Chain B%2C Homodimeric Single Domain Antibody (sdab) Against Staphylococcal Enterotoxin B (seb).,1 Single Domain Antibody.	#N/A
27		gi|675970109|pdb|4U7S|A	675970109	pdb	4U7S	A	0	100	NEW	#N/A	#N/A	#N/A
27		gi|675970110|pdb|4U7S|B	675970110	pdb	4U7S	B	0	100	NEW	#N/A	#N/A	#N/A
28	4	gi|54110145|emb|CAH60956.1|	54110145	emb	CAH60956		1	100	NEW	#REF!	immunoglobulin heavy chain variable region%2C partial [Lama glama].	#REF!
28		gi|54110121|emb|CAH60944.1|	54110121	emb	CAH60944		0	100	NEW	#N/A	#N/A	#N/A
28		gi|54110119|emb|CAH60943.1|	54110119	emb	CAH60943		0	100	NEW	#N/A	#N/A	#N/A
28		gi|54110083|emb|CAH60925.1|	54110083	emb	CAH60925		0	100	NEW	#N/A	#N/A	#N/A
29	1	gi|54110105|emb|CAH60936.1|	54110105	emb	CAH60936		1	100	NEW	#REF!	immunoglobulin heavy chain variable region%2C partial [Lama glama].	#REF!
30	2	gi|54110143|emb|CAH60955.1|	54110143	emb	CAH60955		1	100	NEW	#REF!	immunoglobulin heavy chain variable region%2C partial [Lama glama].	#REF!
30		gi|54110133|emb|CAH60950.1|	54110133	emb	CAH60950		0	100	NEW	#N/A	#N/A	#N/A
31	1	gi|54110131|emb|CAH60949.1|	54110131	emb	CAH60949		1	100	NEW	#REF!	immunoglobulin heavy chain variable region%2C partial [Lama glama].	#REF!
32	1	gi|54110099|emb|CAH60933.1|	54110099	emb	CAH60933		1	100	NEW	#REF!	immunoglobulin heavy chain variable region%2C partial [Lama glama].	#REF!
33	1	gi|54110147|emb|CAH60957.1|	54110147	emb	CAH60957		1	100	NEW	#REF!	immunoglobulin heavy chain variable region%2C partial [Lama glama].	#REF!
34	1	gi|54110125|emb|CAH60946.1|	54110125	emb	CAH60946		1	100	NEW	#REF!	immunoglobulin heavy chain variable region%2C partial [Lama glama].	#REF!
35	1	gi|54110129|emb|CAH60948.1|	54110129	emb	CAH60948		1	100	NEW	#REF!	immunoglobulin heavy chain variable region%2C partial [Lama glama].	#REF!
36	2	gi|54110123|emb|CAH60945.1|	54110123	emb	CAH60945		1	100	NEW	#REF!	immunoglobulin heavy chain variable region%2C partial [Lama glama].	#REF!
36		gi|54110091|emb|CAH60929.1|	54110091	emb	CAH60929		0	100	NEW	#N/A	#N/A	#N/A
37	1	gi|734459131|pdb|4W6Y|B	734459131	pdb	4W6Y	B	1	100	NEW	#REF!	Chain B%2C Co-complex Structure Of The Lectin Domain Of F18 Fimbrial Adhesin Fedf With Inhibitory Nanobody Nbfedf9.,2 Nanobody Nbfedf9.	#REF!
38	2	gi|651207637|pdb|4LGS|B	651207637	pdb	4LGS	B	1	100	NEW	#REF!	Chain B%2C Ricin A Chain Bound To Camelid Nanobody (vhh4).,2 Camelid Nanobody (vhh4).	#REF!
38		gi|557786693|gb|AHA34189.1|	557786693	gb	AHA34189		0	100	NEW	#N/A	#N/A	#N/A
39	2	gi|806394137|pdb|4QGY|B	806394137	pdb	4QGY	B	1	100	NEW	#REF!	Chain B%2C Camelid (llama) Nanobody N25 (vhh) Against Type 6 Secretion System Tssm Protein.,1 Nanobody N25,Vh Domain.	#REF!
39		gi|806394136|pdb|4QGY|A	806394136	pdb	4QGY	A	0	100	NEW	#N/A	Chain B%2C Camelid (llama) Nanobody N25 (vhh) Against Type 6 Secretion System Tssm Protein.,1 Nanobody N25,Vh Domain.	#N/A
40	1	gi|33517396|gb|AAQ19981.1|	33517396	gb	AAQ19981		1	100	NEW	#REF!	immunoglobulin heavy chain variable region%2C partial [Lama glama].,Method: conceptual translation.	#REF!
41	1	gi|44844237|emb|CAF32431.1|	44844237	emb	CAF32431		1	100	NEW	#REF!	single-domain immunoglobulin heavy chain variable region%2C partial [Lama glama].	#REF!
42	1	gi|44844235|emb|CAF32430.1|	44844235	emb	CAF32430		1	100	NEW	#REF!	single-domain immunoglobulin heavy chain variable region%2C partial [Lama glama].	#REF!
43	2	gi|15825776|pdb|1I3V|B	15825776	pdb	1I3V	B	1	100	NEW	#REF!	Chain B%2C Three-Dimensional Structure Of A Lama Vhh Domain Unliganded.,SEQRES.	#REF!
43		gi|15825775|pdb|1I3V|A	15825775	pdb	1I3V	A	0	100	NEW	#N/A	Chain B%2C Three-Dimensional Structure Of A Lama Vhh Domain Unliganded.,SEQRES.	#N/A
44	1	gi|816380369|gb|AKF02409.1|	816380369	gb	AKF02409		1	100	NEW	#REF!	anti-HCV NS3/4A serine protease immoglobulin heavy chain%2C partial [Camelus dromedarius].,Method: conceptual translation.	#REF!
45	2	gi|651207643|pdb|4LHQ|D	651207643	pdb	4LHQ	D	1	100	NEW	#REF!	Chain D%2C Ricin A Chain Bound To Camelid Nanobody (vhh8).,2 Camelid Nanobody.	#REF!
45		gi|651207641|pdb|4LHQ|B	651207641	pdb	4LHQ	B	0	100	NEW	#N/A	Chain D%2C Ricin A Chain Bound To Camelid Nanobody (vhh8).,2 Camelid Nanobody.	#N/A
46	1	gi|30350895|gb|AAP22642.1|	30350895	gb	AAP22642		1	100	NEW	#REF!	anti-VSG immunoglobulin heavy chain variable domain cAbAn05%2C partial [Camelus dromedarius].,Method: conceptual translation supplied by author.	#REF!
47	1	gi|194339183|gb|ACF49483.1|	194339183	gb	ACF49483		1	100	NEW	#REF!	anti-LPS immunoglobulin heavy chain variable region%2C partial [Camelus dromedarius].,Method: conceptual translation supplied by author.	#REF!
48	4	gi|482676989|pdb|4EJ1|D	482676989	pdb	4EJ1	D	1	100	NEW	#REF!	Chain D%2C Binding Of Nb113 Camelid Antibody Fragment With The Binary Dhfr:folate Complex.,2 Nb113 Camelid Antibody Fragment.	#REF!
48		gi|482676988|pdb|4EJ1|C	482676988	pdb	4EJ1	C	0	100	NEW	#N/A	Chain D%2C Binding Of Nb113 Camelid Antibody Fragment With The Binary Dhfr:folate Complex.,2 Nb113 Camelid Antibody Fragment.	#N/A
48		gi|482676984|pdb|4EIZ|C	482676984	pdb	4EIZ	C	0	100	NEW	#N/A	#N/A	#N/A
48		gi|482676985|pdb|4EIZ|D	482676985	pdb	4EIZ	D	0	100	NEW	#N/A	#N/A	#N/A
49	1	gi|558064672|gb|AHA50074.1|	558064672	gb	AHA50074		1	100	NEW	#REF!	immunoglobulin heavy chain variable region%2C partial [Lama glama].	#REF!
50	1	gi|51469026|emb|CAH18008.1|	51469026	emb	CAH18008		1	100	NEW	#REF!	immunoglobulin heavy chain variable region%2C partial [Lama glama].	#REF!
51	1	gi|656736505|gb|AID18522.1|	656736505	gb	AID18522		1	100	NEW	#REF!	immunoglobulin heavy chain variable region%2C partial [Camelus bactrianus].	#REF!
52	1	gi|765365260|dbj|BAQ56197.1|	765365260	dbj	BAQ56197		1	100	NEW	#REF!	immunoglobulin heavy chain variable region%2C partial [Camelus dromedarius].	#REF!
53	1	gi|743608814|gb|AJC50734.1|	743608814	gb	AJC50734		1	100	NEW	#REF!	immunoglobulin heavy chain variable region%2C partial [Camelus dromedarius].	#REF!
54	1	gi|765365262|dbj|BAQ56198.1|	765365262	dbj	BAQ56198		1	100	NEW	#REF!	immunoglobulin heavy chain variable region%2C partial [Camelus dromedarius].	#REF!
55	1	gi|9955227|pdb|1QD0|A	9955227	pdb	1QD0	A	1	100	NEW	#REF!	Chain A%2C Camelid Heavy Chain Variable Domains Provide Efficient Combining Sites To Haptens.,1 Vhh-r2 Anti-rr6 Antibody.	#REF!
56	1	gi|765365264|dbj|BAQ56199.1|	765365264	dbj	BAQ56199		1	100	NEW	#REF!	immunoglobulin heavy chain variable region%2C partial [Camelus dromedarius].	#REF!
57	1	gi|340780683|pdb|3SN6|N	340780683	pdb	3SN6	N	1	100	NEW	#REF!	Chain N%2C Crystal Structure Of The Beta2 Adrenergic Receptor-Gs Protein Complex.,5 Camelid Antibody Vhh Fragment.	#REF!
58	1	gi|83764202|emb|CAJ55301.1|	83764202	emb	CAJ55301		1	100	NEW	#REF!	immunoglobulin heavy chain variable region%2C partial [Lama glama].	#REF!
59	1	gi|952206582|gb|ALN98715.1|	952206582	gb	ALN98715		1	100	NEW	#REF!	immunoglobulin heavy chain variable region%2C partial [Camelus bactrianus].	#REF!
60	8	gi|215794673|pdb|3DWT|H	215794673	pdb	3DWT	H	1	100	NEW	#REF!	Chain H%2C Structure Of Cabbcii-10 Nanobody.,1 Cabbcii-10.	#REF!
60		gi|215794666|pdb|3DWT|A	215794666	pdb	3DWT	A	0	100	NEW	#N/A	Chain H%2C Structure Of Cabbcii-10 Nanobody.,1 Cabbcii-10.	#N/A
60		gi|215794667|pdb|3DWT|B	215794667	pdb	3DWT	B	0	100	NEW	#N/A	Chain H%2C Structure Of Cabbcii-10 Nanobody.,1 Cabbcii-10.	#N/A
60		gi|215794668|pdb|3DWT|C	215794668	pdb	3DWT	C	0	100	NEW	#N/A	Chain H%2C Structure Of Cabbcii-10 Nanobody.,1 Cabbcii-10.	#N/A
60		gi|215794669|pdb|3DWT|D	215794669	pdb	3DWT	D	0	100	NEW	#N/A	Chain H%2C Structure Of Cabbcii-10 Nanobody.,1 Cabbcii-10.	#N/A
60		gi|215794670|pdb|3DWT|E	215794670	pdb	3DWT	E	0	100	NEW	#N/A	Chain H%2C Structure Of Cabbcii-10 Nanobody.,1 Cabbcii-10.	#N/A
60		gi|215794671|pdb|3DWT|F	215794671	pdb	3DWT	F	0	100	NEW	#N/A	Chain H%2C Structure Of Cabbcii-10 Nanobody.,1 Cabbcii-10.	#N/A
60		gi|215794672|pdb|3DWT|G	215794672	pdb	3DWT	G	0	100	NEW	#N/A	Chain H%2C Structure Of Cabbcii-10 Nanobody.,1 Cabbcii-10.	#N/A
61	2	gi|215794690|pdb|3EAK|B	215794690	pdb	3EAK	B	1	100	NEW	#REF!	Chain B%2C Nbbcii10 Humanized (Fgla Mutant).,SEQRES.	#REF!
61		gi|215794689|pdb|3EAK|A	215794689	pdb	3EAK	A	0	100	NEW	#N/A	Chain B%2C Nbbcii10 Humanized (Fgla Mutant).,SEQRES.	#N/A
62	2	gi|586500054|pdb|3J6A|7	586500054	pdb	3J6A	7	1	100	NEW	#REF!	Chain 7%2C Electron Cryo-microscopy Of Nanobody Pvsp29f In Complex With Poliovirus P1/mahoney.,5 Nanobody Vhh Pvsp29f.	#REF!
62		gi|984076509|pdb|3JBC|7	984076509	pdb	3JBC	7	0	100	NEW	#N/A	#N/A	#N/A
63	1	gi|765365268|dbj|BAQ56201.1|	765365268	dbj	BAQ56201		1	100	NEW	#REF!	immunoglobulin heavy chain variable region%2C partial [Camelus dromedarius].	#REF!
64	5	gi|319443299|pdb|2X89|C	319443299	pdb	2X89	C	1	100	NEW	#REF!	Chain C%2C Structure Of The Beta2_microglobulin Involved In Amyloidogenesis.,1 Antibody.	#REF!
64		gi|534286621|pdb|4KDT|A	534286621	pdb	4KDT	A	0	100	NEW	#N/A	#N/A	#N/A
64		gi|319443297|pdb|2X89|A	319443297	pdb	2X89	A	0	100	NEW	#N/A	Chain C%2C Structure Of The Beta2_microglobulin Involved In Amyloidogenesis.,1 Antibody.	#N/A
64		gi|319443298|pdb|2X89|B	319443298	pdb	2X89	B	0	100	NEW	#N/A	Chain C%2C Structure Of The Beta2_microglobulin Involved In Amyloidogenesis.,1 Antibody.	#N/A
64		gi|534286622|pdb|4KDT|B	534286622	pdb	4KDT	B	0	100	NEW	#N/A	#N/A	#N/A
65	1	gi|55833032|gb|AAV66933.1|	55833032	gb	AAV66933		1	100	NEW	#REF!	anti-idiotypic immunoglobulin gamma heavy chain variable region%2C partial [Lama glama].,Method: conceptual translation.	#REF!
66	1	gi|51490811|emb|CAH18851.1|	51490811	emb	CAH18851		1	100	NEW	#REF!	immunoglobulin heavy chain variable region%2C partial [Lama glama].	#REF!
67	1	gi|60593441|pdb|1RJC|A	60593441	pdb	1RJC	A	1	100	NEW	#REF!	Chain A%2C Crystal Structure Of The Camelid Single Domain Antibody Cab-Lys2 In Complex With Hen Egg White Lysozyme.,1 Camelid Heavy Chain Antibody.	#REF!
68	1	gi|952206571|gb|ALN98713.1|	952206571	gb	ALN98713		1	100	NEW	#REF!	immunoglobulin heavy chain variable region%2C partial [Camelus bactrianus].	#REF!
69	1	gi|663440158|gb|AIF28003.1|	663440158	gb	AIF28003		1	100	NEW	#REF!	anti-sfGFP immunoglobulin heavy chain%2C partial [Camelus dromedarius].,Method: conceptual translation supplied by author.	#REF!
70	1	gi|576090033|gb|AHH24257.1|	576090033	gb	AHH24257		1	100	NEW	#REF!	immunoglobulin heavy chain variable region FlagV6%2C partial [Lama glama].,##Assembly-Data-START## Sequencing Technology :: Sanger dideoxy sequencing ##Assembly-Data-END##	#REF!
71	1	gi|663440172|gb|AIF28010.1|	663440172	gb	AIF28010		1	100	NEW	#REF!	anti-human growth hormone immunoglobulin heavy chain variable region%2C partial [Camelus dromedarius].,Method: conceptual translation supplied by author.	#REF!
72	1	gi|557786703|gb|AHA34194.1|	557786703	gb	AHA34194		1	100	NEW	#REF!	immunoglobulin variable heavy region JIY-E3 RTA-E3%2C partial [Vicugna pacos].,##Assembly-Data-START## Sequencing Technology :: Sanger dideoxy sequencing ##Assembly-Data-END## ,derived from Vicugna pacos	#REF!
73	1	gi|884528085|gb|AKQ22868.1|	884528085	gb	AKQ22868		1	100	NEW	#REF!	anti-BACE1 immunoglobulin heavy chain variable region%2C partial [Lama glama].	#REF!
74	1	gi|534286656|pdb|4KRP|B	534286656	pdb	4KRP	B	1	100	NEW	#REF!	Chain B%2C Nanobody/vhh Domain 9g8 In Complex With The Extracellular Region Of Egfr.,4 Nanobody/vhh Domain 9g8.	#REF!
75	1	gi|17530504|gb|AAL40831.1|AF447920_1	17530504	gb	AF447920	AF447920_1	1	100	NEW	#REF!	parathyroid hormone-specific Ig heavy chain variable domain PTH61%2C partial [Lama glama].,Method: conceptual translation.	#REF!
76	6	gi|393715390|pdb|4DK6|B	393715390	pdb	4DK6	B	1	100	NEW	#REF!	Chain B%2C Structure Of Editosome Protein.,1 Single Domain Antibody Vhh.	#REF!
76		gi|393715389|pdb|4DK6|A	393715389	pdb	4DK6	A	0	100	NEW	#N/A	Chain B%2C Structure Of Editosome Protein.,1 Single Domain Antibody Vhh.	#N/A
76		gi|393715385|pdb|4DK3|A	393715385	pdb	4DK3	A	0	100	NEW	#N/A	#N/A	#N/A
76		gi|393715393|pdb|4DKA|A	393715393	pdb	4DKA	A	0	100	NEW	#N/A	#N/A	#N/A
76		gi|393715386|pdb|4DK3|B	393715386	pdb	4DK3	B	0	100	NEW	#N/A	#N/A	#N/A
76		gi|393715394|pdb|4DKA|B	393715394	pdb	4DKA	B	0	100	NEW	#N/A	#N/A	#N/A
77	1	gi|926443661|gb|ALD14660.1|	926443661	gb	ALD14660		1	100	NEW	#REF!	immunoglobulin heavy chain variable region%2C partial [Vicugna pacos].	#REF!
78	2	gi|675970088|pdb|4TVS|BB	675970088	pdb	4TVS	BB	1	100	NEW	#REF!	Chain b%2C Lap1(aa356-583)%2C H.sapiens%2C Bound To Vhh-bs1.,2 Vhh Domain Bs-1.	#REF!
78		gi|675970087|pdb|4TVS|AA	675970087	pdb	4TVS	AA	0	100	NEW	#N/A	Chain b%2C Lap1(aa356-583)%2C H.sapiens%2C Bound To Vhh-bs1.,2 Vhh Domain Bs-1.	#N/A
79	1	gi|241992709|gb|ACS73866.1|	241992709	gb	ACS73866		1	100	NEW	#REF!	immunoglobulin heavy chain variable region%2C partial [Vicugna pacos].,Method: conceptual translation supplied by author.	#REF!
80	2	gi|482677346|pdb|4JVP|B	482677346	pdb	4JVP	B	1	100	NEW	#REF!	Chain B%2C Three Dimensional Structure Of Broadly Neutralizing Anti - Hepatitis C Virus (hcv) Glycoprotein E2 Alpaca Nanobody D03.,1 Anti-hcv E2 Alpaca Nanobody D03.	#REF!
80		gi|482677345|pdb|4JVP|A	482677345	pdb	4JVP	A	0	100	NEW	#N/A	Chain B%2C Three Dimensional Structure Of Broadly Neutralizing Anti - Hepatitis C Virus (hcv) Glycoprotein E2 Alpaca Nanobody D03.,1 Anti-hcv E2 Alpaca Nanobody D03.	#N/A
81	1	gi|557786691|gb|AHA34188.1|	557786691	gb	AHA34188		1	100	NEW	#REF!	immunoglobulin variable heavy region JIV-F6 RTA-F6%2C partial [Vicugna pacos].,##Assembly-Data-START## Sequencing Technology :: Sanger dideoxy sequencing ##Assembly-Data-END## ,derived from Vicugna pacos	#REF!
82	1	gi|558064677|gb|AHA50075.1|	558064677	gb	AHA50075		1	100	NEW	#REF!	immunoglobulin heavy chain variable region%2C partial [Lama glama].	#REF!
83	1	gi|543890214|gb|AGV76526.1|	543890214	gb	AGV76526		1	100	NEW	#REF!	immunoglobulin heavy chain variable region%2C partial [Camelus bactrianus].	#REF!
84	3	gi|532130797|gb|AGT78117.1|	532130797	gb	AGT78117		1	100	NEW	#REF!	immunoglobulin heavy chain variable region%2C partial [Lama glama].	#REF!
84		gi|532137640|pdb|4B5E|A	532137640	pdb	4B5E	A	0	100	NEW	#N/A	#N/A	#N/A
84		gi|532137641|pdb|4B5E|B	532137641	pdb	4B5E	B	0	100	NEW	#N/A	#N/A	#N/A
85	2	gi|54110077|emb|CAH60922.1|	54110077	emb	CAH60922		1	100	NEW	#REF!	immunoglobulin heavy chain variable region%2C partial [Lama glama].	#REF!
85		gi|54110051|emb|CAH60909.1|	54110051	emb	CAH60909		0	100	NEW	#N/A	#N/A	#N/A
86	1	gi|54110027|emb|CAH60897.1|	54110027	emb	CAH60897		1	100	NEW	#REF!	immunoglobulin heavy chain variable region%2C partial [Lama glama].	#REF!
87	1	gi|543890204|gb|AGV76521.1|	543890204	gb	AGV76521		1	100	NEW	#REF!	immunoglobulin heavy chain variable region%2C partial [Camelus bactrianus].	#REF!
88	4	gi|317455006|pdb|2X1P|D	317455006	pdb	2X1P	D	1	100	NEW	#REF!	Chain D%2C Gelsolin Nanobody.,Gelsolin Nanobody.	#REF!
88		gi|317455003|pdb|2X1P|A	317455003	pdb	2X1P	A	0	100	NEW	#N/A	Chain D%2C Gelsolin Nanobody.,Gelsolin Nanobody.	#N/A
88		gi|317455004|pdb|2X1P|B	317455004	pdb	2X1P	B	0	100	NEW	#N/A	Chain D%2C Gelsolin Nanobody.,Gelsolin Nanobody.	#N/A
88		gi|317455005|pdb|2X1P|C	317455005	pdb	2X1P	C	0	100	NEW	#N/A	Chain D%2C Gelsolin Nanobody.,Gelsolin Nanobody.	#N/A
89	3	gi|827343040|pdb|4S11|A	827343040	pdb	4S11	A	1	100	NEW	#REF!	Chain A%2C Gelsolin Nanobody Shielding Mutant Plasma Gelsolin From Furin Proteolysis.,1 Gelsolin Nanobody.	#REF!
89		gi|827343036|pdb|4S10|A	827343036	pdb	4S10	A	0	100	NEW	#N/A	#N/A	#N/A
89		gi|827343038|pdb|4S10|B	827343038	pdb	4S10	B	0	100	NEW	#N/A	#N/A	#N/A
90	3	gi|380258838|pdb|3R0M|B	380258838	pdb	3R0M	B	1	100	NEW	#REF!	Chain B%2C Crystal Structure Of Anti-Hiv Llama Vhh Antibody A12.,1 Llama Vhh A12.	#REF!
90		gi|380258837|pdb|3R0M|A	380258837	pdb	3R0M	A	0	100	NEW	#N/A	Chain B%2C Crystal Structure Of Anti-Hiv Llama Vhh Antibody A12.,1 Llama Vhh A12.	#N/A
90		gi|385867314|pdb|3RJQ|B	385867314	pdb	3RJQ	B	0	100	NEW	#N/A	#N/A	#N/A
91	1	gi|296863371|pdb|2XA3|A	296863371	pdb	2XA3	A	1	100	NEW	#REF!	Chain A%2C Crystal Structure Of The Broadly Neutralizing Llama Vhh D7 And Its Mode Of Hiv-1 Gp120 Interaction.,SEQRES.	#REF!
92	1	gi|269930078|gb|ACZ53928.1|	269930078	gb	ACZ53928		1	100	NEW	#REF!	immunoglobulin heavy chain variable region VHH-BLC-B10%2C partial [Vicugna pacos].,Method: conceptual translation supplied by author.	#REF!
93	1	gi|666668303|gb|AIG20205.1|	666668303	gb	AIG20205		1	100	NEW	#REF!	anti-FMDV type O immunoglobulin heavy chain variable region%2C partial [Camelus bactrianus].	#REF!
94	1	gi|810056650|gb|AKE13334.1|	810056650	gb	AKE13334		1	100	NEW	#REF!	immunoglobulin heavy chain VHDJ region%2C partial [Camelus dromedarius].,##Assembly-Data-START## Sequencing Technology :: Sanger dideoxy sequencing ##Assembly-Data-END##	#REF!
95	1	gi|411031555|gb|AFW03620.1|	411031555	gb	AFW03620		1	100	NEW	#REF!	immunoglobin heavy chain variable region%2C partial [Camelus dromedarius].	#REF!
96	1	gi|926443643|gb|ALD14651.1|	926443643	gb	ALD14651		1	100	NEW	#REF!	immunoglobulin heavy chain variable region%2C partial [Vicugna pacos].	#REF!
97	2	gi|695721698|pdb|4N1H|D	695721698	pdb	4N1H	D	1	100	NEW	#REF!	Chain D%2C Structure Of A Single-domain Camelid Antibody Fragment Cab-f11n In Complex With The Blap Beta-lactamase From Bacillus Licheniformis.,2 Camelid Heavy-chain Antibody Variable Fragment Cab-f11n.	#REF!
97		gi|695721696|pdb|4N1H|B	695721696	pdb	4N1H	B	0	100	NEW	#N/A	Chain D%2C Structure Of A Single-domain Camelid Antibody Fragment Cab-f11n In Complex With The Blap Beta-lactamase From Bacillus Licheniformis.,2 Camelid Heavy-chain Antibody Variable Fragment Cab-f11n.	#N/A
98	2	gi|317455008|pdb|2X1Q|B	317455008	pdb	2X1Q	B	1	100	NEW	#REF!	Chain B%2C Gelsolin Nanobody.,Gelsolin Nanobody.	#REF!
98		gi|317455007|pdb|2X1Q|A	317455007	pdb	2X1Q	A	0	100	NEW	#N/A	Chain B%2C Gelsolin Nanobody.,Gelsolin Nanobody.	#N/A
99	1	gi|51490807|emb|CAH18849.1|	51490807	emb	CAH18849		1	100	NEW	#REF!	immunoglobulin heavy chain variable region%2C partial [Lama glama].	#REF!
100	4	gi|62737950|pdb|1SHM|E	62737950	pdb	1SHM	E	1	100	NEW	#REF!	Chain E%2C Convergent Solutions To Vhh Domain Stabilization From Natural And In Vitro Evolution.,1 Antibody Rig.	#REF!
100		gi|62737947|pdb|1SHM|A	62737947	pdb	1SHM	A	0	100	NEW	#N/A	Chain E%2C Convergent Solutions To Vhh Domain Stabilization From Natural And In Vitro Evolution.,1 Antibody Rig.	#N/A
100		gi|62737948|pdb|1SHM|B	62737948	pdb	1SHM	B	0	100	NEW	#N/A	Chain E%2C Convergent Solutions To Vhh Domain Stabilization From Natural And In Vitro Evolution.,1 Antibody Rig.	#N/A
100		gi|62737949|pdb|1SHM|D	62737949	pdb	1SHM	D	0	100	NEW	#N/A	Chain E%2C Convergent Solutions To Vhh Domain Stabilization From Natural And In Vitro Evolution.,1 Antibody Rig.	#N/A
101	3	gi|21730569|pdb|1KXT|F	21730569	pdb	1KXT	F	1	100	NEW	#REF!	Chain F%2C Camelid Vhh Domains In Complex With Porcine Pancreatic Alpha-Amylase.,2 Immunoglobulin Vhh Fragment.	#REF!
101		gi|21730565|pdb|1KXT|B	21730565	pdb	1KXT	B	0	100	NEW	#N/A	Chain F%2C Camelid Vhh Domains In Complex With Porcine Pancreatic Alpha-Amylase.,2 Immunoglobulin Vhh Fragment.	#N/A
101		gi|21730567|pdb|1KXT|D	21730567	pdb	1KXT	D	0	100	NEW	#N/A	Chain F%2C Camelid Vhh Domains In Complex With Porcine Pancreatic Alpha-Amylase.,2 Immunoglobulin Vhh Fragment.	#N/A
102	3	gi|44844247|emb|CAF32436.1|	44844247	emb	CAF32436		1	100	NEW	#REF!	single-domain immunoglobulin heavy chain variable region%2C partial [Lama glama].	#REF!
102		gi|44844245|emb|CAF32435.1|	44844245	emb	CAF32435		0	100	NEW	#N/A	#N/A	#N/A
102		gi|44844227|emb|CAF32426.1|	44844227	emb	CAF32426		0	100	NEW	#N/A	#N/A	#N/A
103	1	gi|44844243|emb|CAF32434.1|	44844243	emb	CAF32434		1	100	NEW	#REF!	single-domain immunoglobulin heavy chain variable region%2C partial [Lama glama].	#REF!
104	1	gi|44844225|emb|CAF32425.1|	44844225	emb	CAF32425		1	100	NEW	#REF!	single-domain immunoglobulin heavy chain variable region%2C partial [Lama glama].	#REF!
105	1	gi|44844211|emb|CAF32418.1|	44844211	emb	CAF32418		1	100	NEW	#REF!	single-domain immunoglobulin heavy chain variable region%2C partial [Lama glama].	#REF!
106	1	gi|44844213|emb|CAF32419.1|	44844213	emb	CAF32419		1	100	NEW	#REF!	single-domain immunoglobulin heavy chain variable region%2C partial [Lama glama].	#REF!
107	1	gi|551680327|gb|AGY32876.1|	551680327	gb	AGY32876		1	100	NEW	#REF!	anti-Shiga toxin antibody VHH Stx2-D2%2C partial [Vicugna pacos].	#REF!
108	1	gi|411031501|gb|AFW03621.1|	411031501	gb	AFW03621		1	100	NEW	#REF!	immunoglobin heavy chain variable region%2C partial [Camelus dromedarius].	#REF!
109	1	gi|51490827|emb|CAH18859.1|	51490827	emb	CAH18859		1	100	NEW	#REF!	immunoglobulin heavy chain variable region%2C partial [Lama glama].	#REF!
110	1	gi|51490823|emb|CAH18857.1|	51490823	emb	CAH18857		1	100	NEW	#REF!	immunoglobulin heavy chain variable region%2C partial [Lama glama].	#REF!
111	2	gi|83764084|emb|CAJ55283.1|	83764084	emb	CAJ55283		1	100	NEW	#REF!	immunoglobulin heavy chain variable region%2C partial [Lama glama].	#REF!
111		gi|51490821|emb|CAH18856.1|	51490821	emb	CAH18856		0	100	NEW	#N/A	#N/A	#N/A
112	1	gi|83764082|emb|CAJ55282.1|	83764082	emb	CAJ55282		1	100	NEW	#REF!	immunoglobulin heavy chain variable region%2C partial [Lama glama].	#REF!
113	1	gi|51490797|emb|CAH18844.1|	51490797	emb	CAH18844		1	100	NEW	#REF!	immunoglobulin heavy chain variable region%2C partial [Lama glama].	#REF!
114	1	gi|663440164|gb|AIF28006.1|	663440164	gb	AIF28006		1	100	NEW	#REF!	anti-sfGFP immunoglobulin heavy chain%2C partial [Camelus dromedarius].,Method: conceptual translation supplied by author.	#REF!
115	1	gi|551680321|gb|AGY32873.1|	551680321	gb	AGY32873		1	100	NEW	#REF!	anti-Shiga toxin antibody VHH Stx-A4%2C partial [Vicugna pacos].	#REF!
116	1	gi|93278628|pdb|1ZVY|A	93278628	pdb	1ZVY	A	1	100	NEW	#REF!	Chain A%2C Crystal Structure Of The Vhh D3-l11 In Complex With Hen Egg White Lysozyme.,1 Immunoglobulin Heavy Chain Antibody Variable Domain.	#REF!
117	1	gi|543890240|gb|AGV76539.1|	543890240	gb	AGV76539		1	100	NEW	#REF!	immunoglobulin heavy chain variable region%2C partial [Camelus bactrianus].	#REF!
118	1	gi|560188801|pdb|4I1N|B	560188801	pdb	4I1N	B	1	100	NEW	#REF!	Chain B%2C R104a-ca1697 Nanobody Binding To The Binary Dhfr.folate Complex.,2 Protein Ca1697 (nanobody).	#REF!
119	1	gi|560188799|pdb|4I13|B	560188799	pdb	4I13	B	1	100	NEW	#REF!	Chain B%2C Nanobody Ca1697 Binding To The Dhfr.folate Binary Complex.,2 Protein Ca1697 (nanobody).	#REF!
120	1	gi|194360648|emb|CAQ53178.1|	194360648	emb	CAQ53178		1	100	NEW	#REF!	surface immunoglobulin M heavy chain variable region%2C partial [Vicugna pacos].	#REF!
121	2	gi|355333075|pdb|3STB|B	355333075	pdb	3STB	B	1	100	NEW	#REF!	Chain B%2C A Complex Of Two Editosome Proteins And Two Nanobodies.,1 Single Domain Antibody Vhh.	#REF!
121		gi|355333074|pdb|3STB|A	355333074	pdb	3STB	A	0	100	NEW	#N/A	Chain B%2C A Complex Of Two Editosome Proteins And Two Nanobodies.,1 Single Domain Antibody Vhh.	#N/A
122	1	gi|194360644|emb|CAQ53176.1|	194360644	emb	CAQ53176		1	100	NEW	#REF!	surface immunoglobulin M heavy chain variable region%2C partial [Vicugna pacos].	#REF!
123	2	gi|586500168|pdb|4GRW|J	586500168	pdb	4GRW	J	1	100	NEW	#REF!	Chain G%2C Structure Of A Complex Of Human Il-23 With 3 Nanobodies (llama Vhhs).,3 Nanobody 124c4.	#REF!
123		gi|586500164|pdb|4GRW|F	586500164	pdb	4GRW	F	0	100	NEW	#N/A	Chain G%2C Structure Of A Complex Of Human Il-23 With 3 Nanobodies (llama Vhhs).,3 Nanobody 124c4.	#N/A
124	1	gi|30350897|gb|AAP22643.1|	30350897	gb	AAP22643		1	100	NEW	#REF!	anti-VSG immunoglobulin heavy chain variable domain cAbAn06%2C partial [Camelus dromedarius].,Method: conceptual translation supplied by author.	#REF!
125	1	gi|952206594|gb|ALN98717.1|	952206594	gb	ALN98717		1	100	NEW	#REF!	immunoglobulin heavy chain variable region%2C partial [Camelus bactrianus].	#REF!
126	3	gi|9257155|pdb|1F2X|L	9257155	pdb	1F2X	L	1	100	NEW	#REF!	Chain L%2C Structure Of The Single-Domain Camelid Antibody Cab-Ca05.,SEQRES.	#REF!
126		gi|9257154|pdb|1F2X|K	9257154	pdb	1F2X	K	0	100	NEW	#N/A	Chain L%2C Structure Of The Single-Domain Camelid Antibody Cab-Ca05.,SEQRES.	#N/A
126		gi|11513609|pdb|1G6V|K	11513609	pdb	1G6V	K	0	100	NEW	#N/A	#N/A	#N/A
127	2	gi|33357355|pdb|1MVF|B	33357355	pdb	1MVF	B	1	100	NEW	#REF!	Chain B%2C Maze Addiction Antidote.,1 Immunoglobulin Heavy Chain Variable Region.	#REF!
127		gi|33357354|pdb|1MVF|A	33357354	pdb	1MVF	A	0	100	NEW	#N/A	Chain B%2C Maze Addiction Antidote.,1 Immunoglobulin Heavy Chain Variable Region.	#N/A
128	3	gi|54110141|emb|CAH60954.1|	54110141	emb	CAH60954		1	100	NEW	#REF!	immunoglobulin heavy chain variable region%2C partial [Lama glama].	#REF!
128		gi|54110137|emb|CAH60952.1|	54110137	emb	CAH60952		0	100	NEW	#N/A	#N/A	#N/A
128		gi|54110139|emb|CAH60953.1|	54110139	emb	CAH60953		0	100	NEW	#N/A	#N/A	#N/A
129	1	gi|557786701|gb|AHA34193.1|	557786701	gb	AHA34193		1	100	NEW	#REF!	immunoglobulin variable heavy region JIY-E1 RTA-E1%2C partial [Vicugna pacos].,##Assembly-Data-START## Sequencing Technology :: Sanger dideoxy sequencing ##Assembly-Data-END## ,derived from Vicugna pacos	#REF!
130	1	gi|83764182|emb|CAJ55294.1|	83764182	emb	CAJ55294		1	100	NEW	#REF!	immunoglobulin heavy chain variable region%2C partial [Lama glama].	#REF!
131	1	gi|51469028|emb|CAH18009.1|	51469028	emb	CAH18009		1	100	NEW	#REF!	immunoglobulin heavy chain variable region%2C partial [Lama glama].	#REF!
132	1	gi|355469187|gb|AER93247.1|	355469187	gb	AER93247		1	100	NEW	#REF!	immunoglobulin heavy chain variable region%2C partial [Vicugna pacos].	#REF!
133	1	gi|299688834|pdb|2X6M|A	299688834	pdb	2X6M	A	1	100	NEW	#REF!	Chain A%2C Structure Of A Single Domain Camelid Antibody Fragment In Complex With A C-Terminal Peptide Of Alpha-Synuclein.,1 Heavy Chain Variable Domain From Dromedary.	#REF!
134	1	gi|663440156|gb|AIF28002.1|	663440156	gb	AIF28002		1	100	NEW	#REF!	anti-sfGFP immunoglobulin heavy chain%2C partial [Camelus dromedarius].,Method: conceptual translation supplied by author.	#REF!
135	1	gi|115430666|emb|CAL18273.1|	115430666	emb	CAL18273		1	100	NEW	#REF!	immunoglobulin heavy chain variable region%2C partial [Lama glama].	#REF!
136	1	gi|83764210|emb|CAJ55305.1|	83764210	emb	CAJ55305		1	100	NEW	#REF!	immunoglobulin heavy chain variable region%2C partial [Lama glama].	#REF!
137	1	gi|44844221|emb|CAF32423.1|	44844221	emb	CAF32423		1	100	NEW	#REF!	single-domain immunoglobulin heavy chain variable region%2C partial [Lama glama].	#REF!
138	1	gi|543890234|gb|AGV76536.1|	543890234	gb	AGV76536		1	100	NEW	#REF!	immunoglobulin heavy chain variable region%2C partial [Camelus bactrianus].	#REF!
139	1	gi|663440162|gb|AIF28005.1|	663440162	gb	AIF28005		1	100	NEW	#REF!	anti-sfGFP immunoglobulin heavy chain%2C partial [Camelus dromedarius].,Method: conceptual translation supplied by author.	#REF!
140	2	gi|550545699|pdb|4I0C|D	550545699	pdb	4I0C	D	1	100	NEW	#REF!	Chain D%2C The Structure Of The Camelid Antibody Cabhul5 In Complex With Human Lysozyme.,2 Cabhul5 Antibody.	#REF!
140		gi|550545698|pdb|4I0C|C	550545698	pdb	4I0C	C	0	100	NEW	#N/A	Chain D%2C The Structure Of The Camelid Antibody Cabhul5 In Complex With Human Lysozyme.,2 Cabhul5 Antibody.	#N/A
141	1	gi|765365266|dbj|BAQ56200.1|	765365266	dbj	BAQ56200		1	100	NEW	#REF!	immunoglobulin heavy chain variable region%2C partial [Camelus dromedarius].	#REF!
142	1	gi|83764200|emb|CAJ55320.1|	83764200	emb	CAJ55320		1	100	NEW	#REF!	immunoglobulin heavy chain variable region%2C partial [Lama glama].	#REF!
143	1	gi|83764218|emb|CAJ55309.1|	83764218	emb	CAJ55309		1	100	NEW	#REF!	immunoglobulin heavy chain variable region%2C partial [Lama glama].	#REF!
144	1	gi|557786727|gb|AHA34206.1|	557786727	gb	AHA34206		1	100	NEW	#REF!	immunoglobulin variable heavy region JIZ-G4 RTB-G4%2C partial [Vicugna pacos].,##Assembly-Data-START## Sequencing Technology :: Sanger dideoxy sequencing ##Assembly-Data-END## ,derived from Vicugna pacos	#REF!
145	1	gi|543890202|gb|AGV76520.1|	543890202	gb	AGV76520		1	100	NEW	#REF!	immunoglobulin heavy chain variable region%2C partial [Camelus bactrianus].	#REF!
146	1	gi|984076519|pdb|3JBE|7	984076519	pdb	3JBE	7	1	100	NEW	#REF!	Chain 7%2C Complex Of Poliovirus With Vhh Pvss8a.,5 Nanobody Vhh Pvss8a.	#REF!
147	1	gi|963119682|pdb|5E0Q|A	963119682	pdb	5E0Q	A	1	100	NEW	#REF!	Chain A%2C Crystal Structure Of The Nup98 C-terminal Domain Bound To Nanobody Tp377.,1 Anti-nup98 Nanobody Tp377.	#REF!
148	1	gi|51490801|emb|CAH18846.1|	51490801	emb	CAH18846		1	100	NEW	#REF!	immunoglobulin heavy chain variable region%2C partial [Lama glama].	#REF!
149	1	gi|663440170|gb|AIF28009.1|	663440170	gb	AIF28009		1	100	NEW	#REF!	anti-human growth hormone immunoglobulin heavy chain variable region%2C partial [Camelus dromedarius].,Method: conceptual translation supplied by author.	#REF!
150	1	gi|551680323|gb|AGY32874.1|	551680323	gb	AGY32874		1	100	NEW	#REF!	anti-Shiga toxin antibody VHH Stx-A5%2C partial [Vicugna pacos].	#REF!
151	1	gi|83764174|emb|CAJ55290.1|	83764174	emb	CAJ55290		1	100	NEW	#REF!	immunoglobulin heavy chain variable region%2C partial [Lama glama].	#REF!
152	2	gi|83764168|emb|CAJ55287.1|	83764168	emb	CAJ55287		1	100	NEW	#REF!	immunoglobulin heavy chain variable region%2C partial [Lama glama].	#REF!
152		gi|51490829|emb|CAH18860.1|	51490829	emb	CAH18860		0	100	NEW	#N/A	#N/A	#N/A
153	1	gi|83764186|emb|CAJ55296.1|	83764186	emb	CAJ55296		1	100	NEW	#REF!	immunoglobulin heavy chain variable region%2C partial [Lama glama].	#REF!
154	1	gi|210137226|gb|ACJ09036.1|	210137226	gb	ACJ09036		1	100	NEW	#REF!	anti-gliadin single domain antibody%2C partial [Lama glama].,Method: conceptual translation supplied by author.	#REF!
155	1	gi|210137222|gb|ACJ09034.1|	210137222	gb	ACJ09034		1	100	NEW	#REF!	anti-gliadin single domain antibody%2C partial [Lama glama].,Method: conceptual translation supplied by author.	#REF!
156	1	gi|210137224|gb|ACJ09035.1|	210137224	gb	ACJ09035		1	100	NEW	#REF!	anti-gliadin single domain antibody%2C partial [Lama glama].,Method: conceptual translation supplied by author.	#REF!
157	1	gi|51469052|emb|CAH18021.1|	51469052	emb	CAH18021		1	100	NEW	#REF!	immunoglobulin heavy chain variable region%2C partial [Lama glama].	#REF!
158	1	gi|51469038|emb|CAH18014.1|	51469038	emb	CAH18014		1	100	NEW	#REF!	immunoglobulin heavy chain variable region%2C partial [Lama glama].	#REF!
159	1	gi|51469050|emb|CAH18020.1|	51469050	emb	CAH18020		1	100	NEW	#REF!	immunoglobulin heavy chain variable region%2C partial [Lama glama].	#REF!
160	1	gi|51469056|emb|CAH18023.1|	51469056	emb	CAH18023		1	100	NEW	#REF!	immunoglobulin heavy chain variable region%2C partial [Lama glama].	#REF!
161	1	gi|51469044|emb|CAH18017.1|	51469044	emb	CAH18017		1	100	NEW	#REF!	immunoglobulin heavy chain variable region%2C partial [Lama glama].	#REF!
162	1	gi|51469040|emb|CAH18015.1|	51469040	emb	CAH18015		1	100	NEW	#REF!	immunoglobulin heavy chain variable region%2C partial [Lama glama].	#REF!
163	1	gi|51469058|emb|CAH18024.1|	51469058	emb	CAH18024		1	100	NEW	#REF!	immunoglobulin heavy chain variable region%2C partial [Lama glama].	#REF!
164	1	gi|51469042|emb|CAH18016.1|	51469042	emb	CAH18016		1	100	NEW	#REF!	immunoglobulin heavy chain variable region%2C partial [Lama glama].	#REF!
165	1	gi|51469054|emb|CAH18022.1|	51469054	emb	CAH18022		1	100	NEW	#REF!	immunoglobulin heavy chain variable region%2C partial [Lama glama].	#REF!
166	1	gi|51469046|emb|CAH18018.1|	51469046	emb	CAH18018		1	100	NEW	#REF!	immunoglobulin heavy chain variable region%2C partial [Lama glama].	#REF!
167	1	gi|51469030|emb|CAH18010.1|	51469030	emb	CAH18010		1	100	NEW	#REF!	immunoglobulin heavy chain variable region%2C partial [Lama glama].	#REF!
168	1	gi|51469048|emb|CAH18019.1|	51469048	emb	CAH18019		1	100	NEW	#REF!	immunoglobulin heavy chain variable region%2C partial [Lama glama].	#REF!
169	1	gi|51469032|emb|CAH18011.1|	51469032	emb	CAH18011		1	100	NEW	#REF!	immunoglobulin heavy chain variable region%2C partial [Lama glama].	#REF!
170	1	gi|241992707|gb|ACS73865.1|	241992707	gb	ACS73865		1	100	NEW	#REF!	immunoglobulin heavy chain variable region%2C partial [Vicugna pacos].,Method: conceptual translation supplied by author.	#REF!
171	2	gi|558064665|gb|AHA50073.1|	558064665	gb	AHA50073		1	100	NEW	#REF!	immunoglobulin heavy chain variable region%2C partial [Lama glama].	#REF!
171		gi|558064658|gb|AHA50072.1|	558064658	gb	AHA50072		0	100	NEW	#N/A	#N/A	#N/A
172	1	gi|922665017|pdb|5C2U|B	922665017	pdb	5C2U	B	1	100	NEW	#REF!	Chain B%2C Ferredoxin-like Domain Of Nucleoporin Nup54 Bound To A Nanobody.,1 Nanobody.	#REF!
173	1	gi|83764230|emb|CAJ55315.1|	83764230	emb	CAJ55315		1	100	NEW	#REF!	immunoglobulin heavy chain variable region%2C partial [Lama glama].	#REF!
174	1	gi|161779824|gb|ABX79398.1|	161779824	gb	ABX79398		1	100	NEW	#REF!	anti-EGFR single domain antibody%2C partial [Lama glama].,Method: conceptual translation supplied by author.	#REF!
175	1	gi|161779814|gb|ABX79393.1|	161779814	gb	ABX79393		1	100	NEW	#REF!	anti-EGFR single domain antibody%2C partial [Lama glama].,Method: conceptual translation supplied by author.	#REF!
176	1	gi|161779812|gb|ABX79392.1|	161779812	gb	ABX79392		1	100	NEW	#REF!	anti-EGFR single domain antibody%2C partial [Lama glama].,Method: conceptual translation supplied by author.	#REF!
177	1	gi|543890216|gb|AGV76527.1|	543890216	gb	AGV76527		1	100	NEW	#REF!	immunoglobulin heavy chain variable region%2C partial [Camelus bactrianus].	#REF!
178	1	gi|543890224|gb|AGV76531.1|	543890224	gb	AGV76531		1	100	NEW	#REF!	immunoglobulin heavy chain variable region%2C partial [Camelus bactrianus].	#REF!
179	1	gi|54110033|emb|CAH60900.1|	54110033	emb	CAH60900		1	100	NEW	#REF!	immunoglobulin heavy chain variable region%2C partial [Lama glama].	#REF!
180	1	gi|685239783|gb|AIO05489.1|	685239783	gb	AIO05489		1	100	NEW	#REF!	immunoglobulin heavy chain variable region%2C partial [Vicugna pacos].,##Assembly-Data-START## Sequencing Technology :: Sanger dideoxy sequencing ##Assembly-Data-END##	#REF!
181	1	gi|51490815|emb|CAH18853.1|	51490815	emb	CAH18853		1	100	NEW	#REF!	immunoglobulin heavy chain variable region%2C partial [Lama glama].	#REF!
182	1	gi|51490819|emb|CAH18855.1|	51490819	emb	CAH18855		1	100	NEW	#REF!	immunoglobulin heavy chain variable region%2C partial [Lama glama].	#REF!
183	1	gi|51490813|emb|CAH18852.1|	51490813	emb	CAH18852		1	100	NEW	#REF!	immunoglobulin heavy chain variable region%2C partial [Lama glama].	#REF!
184	1	gi|51490799|emb|CAH18845.1|	51490799	emb	CAH18845		1	100	NEW	#REF!	immunoglobulin heavy chain variable region%2C partial [Lama glama].	#REF!
185	1	gi|543890246|gb|AGV76542.1|	543890246	gb	AGV76542		1	100	NEW	#REF!	immunoglobulin heavy chain variable region%2C partial [Camelus bactrianus].	#REF!
186	2	gi|586500165|pdb|4GRW|G	586500165	pdb	4GRW	G	1	100	NEW	#REF!	Chain G%2C Structure Of A Complex Of Human Il-23 With 3 Nanobodies (llama Vhhs).,3 Nanobody 124c4.	#REF!
186		gi|586500163|pdb|4GRW|E	586500163	pdb	4GRW	E	0	100	NEW	#N/A	Chain G%2C Structure Of A Complex Of Human Il-23 With 3 Nanobodies (llama Vhhs).,3 Nanobody 124c4.	#N/A
187	1	gi|734459128|pdb|4W6X|B	734459128	pdb	4W6X	B	1	100	NEW	#REF!	Chain B%2C Co-complex Structure Of The Lectin Domain Of F18 Fimbrial Adhesin Fedf With Inhibitory Nanobody Nbfedf7.,2 Nanobody Nbfedf7.	#REF!
188	2	gi|71041641|pdb|1U0Q|B	71041641	pdb	1U0Q	B	1	100	NEW	#REF!	Chain B%2C Structure Of A Llama Vhh Domain Raised Against A Carbazole Molecule.,SEQRES.	#REF!
188		gi|71041640|pdb|1U0Q|A	71041640	pdb	1U0Q	A	0	100	NEW	#N/A	Chain B%2C Structure Of A Llama Vhh Domain Raised Against A Carbazole Molecule.,SEQRES.	#N/A
189	1	gi|355469189|gb|AER93248.1|	355469189	gb	AER93248		1	100	NEW	#REF!	immunoglobulin heavy chain variable region%2C partial [Vicugna pacos].	#REF!
190	1	gi|115430670|emb|CAL18275.1|	115430670	emb	CAL18275		1	100	NEW	#REF!	immunoglobulin heavy chain variable region%2C partial [Lama glama].	#REF!
191	1	gi|115430668|emb|CAL18274.1|	115430668	emb	CAL18274		1	100	NEW	#REF!	immunoglobulin heavy chain variable region%2C partial [Lama glama].	#REF!
192	1	gi|115430410|emb|CAL18272.1|	115430410	emb	CAL18272		1	100	NEW	#REF!	immunoglobulin heavy chain variable region%2C partial [Lama glama].	#REF!
193	1	gi|115430408|emb|CAL18271.1|	115430408	emb	CAL18271		1	100	NEW	#REF!	immunoglobulin heavy chain variable region%2C partial [Lama glama].	#REF!
194	1	gi|115430672|emb|CAL18276.1|	115430672	emb	CAL18276		1	100	NEW	#REF!	immunoglobulin heavy chain variable region%2C partial [Lama glama].	#REF!
195	1	gi|51469034|emb|CAH18012.1|	51469034	emb	CAH18012		1	100	NEW	#REF!	immunoglobulin heavy chain variable region%2C partial [Lama glama].	#REF!
196	1	gi|93278626|pdb|1ZVH|A	93278626	pdb	1ZVH	A	1	100	NEW	#REF!	Chain A%2C Crystal Stucture Of The Vhh Domain D2-L24 In Complex With Hen Egg White Lysozyme.,SEQRES.	#REF!
197	1	gi|543890230|gb|AGV76534.1|	543890230	gb	AGV76534		1	100	NEW	#REF!	immunoglobulin heavy chain variable region%2C partial [Camelus bactrianus].	#REF!
198	1	gi|83764212|emb|CAJ55306.1|	83764212	emb	CAJ55306		1	100	NEW	#REF!	immunoglobulin heavy chain variable region%2C partial [Lama glama].	#REF!
199	1	gi|51490833|emb|CAH18862.1|	51490833	emb	CAH18862		1	100	NEW	#REF!	immunoglobulin heavy chain variable region%2C partial [Lama glama].	#REF!
200	4	gi|970842177|pdb|5E7B|A	970842177	pdb	5E7B	A	1	100	NEW	#REF!	Chain A%2C Structure Of A Nanobody (vhh) From Camel Against Phage Tuc2009 Rbp (bppl%2C Orf53).,1 Nanobody Nano-l06.	#REF!
200		gi|970842178|pdb|5E7F|A	970842178	pdb	5E7F	A	0	100	NEW	#N/A	#N/A	#N/A
200		gi|970842179|pdb|5E7F|B	970842179	pdb	5E7F	B	0	100	NEW	#N/A	#N/A	#N/A
200		gi|970842180|pdb|5E7F|C	970842180	pdb	5E7F	C	0	100	NEW	#N/A	#N/A	#N/A
201	1	gi|60593439|pdb|1RI8|A	60593439	pdb	1RI8	A	1	100	NEW	#REF!	Chain A%2C Crystal Structure Of The Camelid Single Domain Antibody 1d2l19 In Complex With Hen Egg White Lysozyme.,1 Camelid Antibody Heavy Chain.	#REF!
202	1	gi|30350891|gb|AAP22640.1|	30350891	gb	AAP22640		1	100	NEW	#REF!	anti-VSG immunoglobulin heavy chain variable domain cAbAn02%2C partial [Camelus dromedarius].,Method: conceptual translation supplied by author.	#REF!
203	1	gi|926443633|gb|ALD14646.1|	926443633	gb	ALD14646		1	100	NEW	#REF!	immunoglobulin heavy chain variable region%2C partial [Vicugna pacos].	#REF!
204	1	gi|543890220|gb|AGV76529.1|	543890220	gb	AGV76529		1	100	NEW	#REF!	immunoglobulin heavy chain variable region%2C partial [Camelus bactrianus].	#REF!
205	1	gi|411031503|gb|AFW03622.1|	411031503	gb	AFW03622		1	100	NEW	#REF!	immunoglobin heavy chain variable region%2C partial [Camelus dromedarius].	#REF!
206	1	gi|54110093|emb|CAH60930.1|	54110093	emb	CAH60930		1	100	NEW	#REF!	immunoglobulin heavy chain variable region%2C partial [Lama glama].	#REF!
207	1	gi|18087357|gb|AAL58847.1|AF441487_1	18087357	gb	AF441487	AF441487_1	1	100	NEW	#REF!	immunoglobulin heavy chain variable domain FC44%2C partial [Lama glama].,Method: conceptual translation supplied by author.	#REF!
208	1	gi|576090031|gb|AHH24256.1|	576090031	gb	AHH24256		1	100	NEW	#REF!	immunoglobulin heavy chain variable region FlagV1%2C partial [Lama glama].,##Assembly-Data-START## Sequencing Technology :: Sanger dideoxy sequencing ##Assembly-Data-END##	#REF!
209	1	gi|734459126|pdb|4W6W|B	734459126	pdb	4W6W	B	1	100	NEW	#REF!	Chain B%2C Co-complex Structure Of The Lectin Domain Of F18 Fimbrial Adhesin Fedf With Inhibitory Nanobody Nbfedf6.,2 Nbfedf6.	#REF!
210	1	gi|520728681|pdb|4GFT|B	520728681	pdb	4GFT	B	1	100	NEW	#REF!	Chain B%2C Malaria Invasion Machinery Protein-nanobody Complex.,2 Nanobody.	#REF!
211	1	gi|196050982|gb|ACG68631.1|	196050982	gb	ACG68631		1	100	NEW	#REF!	immunoglobulin heavy chain variable region%2C partial [Lama glama].	#REF!
212	1	gi|55833036|gb|AAV66935.1|	55833036	gb	AAV66935		1	100	NEW	#REF!	anti-idiotypic immunoglobulin gamma heavy chain variable region%2C partial [Lama glama].,Method: conceptual translation.	#REF!
213	1	gi|268639693|gb|ACZ18162.1|	268639693	gb	ACZ18162		1	100	NEW	#REF!	anti-ovalbumin immunoglobulin heavy chain variable region%2C partial [Camelus dromedarius].	#REF!
214	1	gi|54110039|emb|CAH60903.1|	54110039	emb	CAH60903		1	100	NEW	#REF!	immunoglobulin heavy chain variable region%2C partial [Lama glama].	#REF!
214	1	gi|54110055|emb|CAH60911.1|	54110055	emb	CAH60911		0	100	NEW	#N/A	#N/A	#N/A
215	1	gi|54110057|emb|CAH60912.1|	54110057	emb	CAH60912		1	100	NEW	#REF!	immunoglobulin heavy chain variable region%2C partial [Lama glama].	#REF!
216	1	gi|54110063|emb|CAH60915.1|	54110063	emb	CAH60915		1	100	NEW	#REF!	immunoglobulin heavy chain variable region%2C partial [Lama glama].	#REF!
217	1	gi|54110053|emb|CAH60910.1|	54110053	emb	CAH60910		1	100	NEW	#REF!	immunoglobulin heavy chain variable region%2C partial [Lama glama].	#REF!
218	1	gi|54110065|emb|CAH60916.1|	54110065	emb	CAH60916		1	100	NEW	#REF!	immunoglobulin heavy chain variable region%2C partial [Lama glama].	#REF!
219	1	gi|54110075|emb|CAH60921.1|	54110075	emb	CAH60921		1	100	NEW	#REF!	immunoglobulin heavy chain variable region%2C partial [Lama glama].	#REF!
220	2	gi|54110061|emb|CAH60914.1|	54110061	emb	CAH60914		1	100	NEW	#REF!	immunoglobulin heavy chain variable region%2C partial [Lama glama].	#REF!
220		gi|54110043|emb|CAH60905.1|	54110043	emb	CAH60905		0	100	NEW	#N/A	#N/A	#N/A
221	1	gi|54110079|emb|CAH60923.1|	54110079	emb	CAH60923		1	100	NEW	#REF!	immunoglobulin heavy chain variable region%2C partial [Lama glama].	#REF!
222	1	gi|54110071|emb|CAH60919.1|	54110071	emb	CAH60919		1	100	NEW	#REF!	immunoglobulin heavy chain variable region%2C partial [Lama glama].	#REF!
223	1	gi|54110067|emb|CAH60917.1|	54110067	emb	CAH60917		1	100	NEW	#REF!	immunoglobulin heavy chain variable region%2C partial [Lama glama].	#REF!
224	1	gi|54110047|emb|CAH60907.1|	54110047	emb	CAH60907		1	100	NEW	#REF!	immunoglobulin heavy chain variable region%2C partial [Lama glama].	#REF!
225	1	gi|54110025|emb|CAH60896.1|	54110025	emb	CAH60896		1	100	NEW	#REF!	immunoglobulin heavy chain variable region%2C partial [Lama glama].	#REF!
226	2	gi|54110049|emb|CAH60908.1|	54110049	emb	CAH60908		1	100	NEW	#REF!	immunoglobulin heavy chain variable region%2C partial [Lama glama].	#REF!
226		gi|54110035|emb|CAH60901.1|	54110035	emb	CAH60901		0	100	NEW	#N/A	#N/A	#N/A
227	2	gi|54110045|emb|CAH60906.1|	54110045	emb	CAH60906		1	100	NEW	#REF!	immunoglobulin heavy chain variable region%2C partial [Lama glama].	#REF!
227		gi|54110041|emb|CAH60904.1|	54110041	emb	CAH60904		0	100	NEW	#N/A	#N/A	#N/A
228	1	gi|54110073|emb|CAH60920.1|	54110073	emb	CAH60920		1	100	NEW	#REF!	immunoglobulin heavy chain variable region%2C partial [Lama glama].	#REF!
229	1	gi|54110069|emb|CAH60918.1|	54110069	emb	CAH60918		1	100	NEW	#REF!	immunoglobulin heavy chain variable region%2C partial [Lama glama].	#REF!
230	1	gi|54110037|emb|CAH60902.1|	54110037	emb	CAH60902		1	100	NEW	#REF!	immunoglobulin heavy chain variable region%2C partial [Lama glama].	#REF!
231	1	gi|468362233|gb|AGH30288.1|	468362233	gb	AGH30288		1	100	NEW	#REF!	Immunoglobulin heavy chain variable domain%2C partial [Lama glama].	#REF!
232	1	gi|468362213|gb|AGH30287.1|	468362213	gb	AGH30287		1	100	NEW	#REF!	Immunoglobulin heavy chain variable domain%2C partial [Lama glama].	#REF!
233	1	gi|468362169|gb|AGH30285.1|	468362169	gb	AGH30285		1	100	NEW	#REF!	Immunoglobulin heavy chain variable domain%2C partial [Lama glama].	#REF!
234	1	gi|551680319|gb|AGY32872.1|	551680319	gb	AGY32872		1	100	NEW	#REF!	anti-Shiga toxin antibody VHH Stx1-D4%2C partial [Vicugna pacos].	#REF!
235	1	gi|241992705|gb|ACS73864.1|	241992705	gb	ACS73864		1	100	NEW	#REF!	immunoglobulin heavy chain variable region%2C partial [Vicugna pacos].,Method: conceptual translation supplied by author.	#REF!
236	2	gi|390980970|pdb|4AQ1|D	390980970	pdb	4AQ1	D	1	100	NEW	#REF!	Chain D%2C Structure Of The Sbsb S-Layer Protein Of Geobacillus Stearothermophilus Pv72p2 In Complex With Nanobody Kb6.,3 Nbkb6.	#REF!
236		gi|390980968|pdb|4AQ1|B	390980968	pdb	4AQ1	B	0	100	NEW	#N/A	Chain D%2C Structure Of The Sbsb S-Layer Protein Of Geobacillus Stearothermophilus Pv72p2 In Complex With Nanobody Kb6.,3 Nbkb6.	#N/A
237	1	gi|30350901|gb|AAP22645.1|	30350901	gb	AAP22645		1	100	NEW	#REF!	anti-VSG immunoglobulin heavy chain variable domain cAbAn46%2C partial [Camelus dromedarius].,Method: conceptual translation supplied by author.	#REF!
238	2	gi|806394139|pdb|4QLR|B	806394139	pdb	4QLR	B	1	100	NEW	#REF!	Chain B%2C Llama Nanobody N02 Raised Against Eaec T6ss Tssm.,1 Llama Nanobody N02 Vh Domain.	#REF!
238		gi|806394138|pdb|4QLR|A	806394138	pdb	4QLR	A	0	100	NEW	#N/A	Chain B%2C Llama Nanobody N02 Raised Against Eaec T6ss Tssm.,1 Llama Nanobody N02 Vh Domain.	#N/A
239	1	gi|18496223|emb|CAD22476.1|	18496223	emb	CAD22476		1	100	NEW	#REF!	immunoglobulin heavy chain variable region%2C partial [Lama glama].	#REF!
240	1	gi|18496215|emb|CAD22472.1|	18496215	emb	CAD22472		1	100	NEW	#REF!	immunoglobulin heavy chain variable region%2C partial [Lama glama].	#REF!
241	1	gi|685239781|gb|AIO05488.1|	685239781	gb	AIO05488		1	100	NEW	#REF!	immunoglobulin heavy chain variable region%2C partial [Vicugna pacos].,##Assembly-Data-START## Sequencing Technology :: Sanger dideoxy sequencing ##Assembly-Data-END##	#REF!
242	5	gi|672885921|pdb|4PIR|J	672885921	pdb	4PIR	J	1	100	NEW	#REF!	Chain J%2C X-ray Structure Of The Mouse Serotonin 5-ht3 Receptor.,2 Vhh15.	#REF!
242		gi|672885917|pdb|4PIR|F	672885917	pdb	4PIR	F	0	100	NEW	#N/A	Chain J%2C X-ray Structure Of The Mouse Serotonin 5-ht3 Receptor.,2 Vhh15.	#N/A
242		gi|672885918|pdb|4PIR|G	672885918	pdb	4PIR	G	0	100	NEW	#N/A	Chain J%2C X-ray Structure Of The Mouse Serotonin 5-ht3 Receptor.,2 Vhh15.	#N/A
242		gi|672885919|pdb|4PIR|H	672885919	pdb	4PIR	H	0	100	NEW	#N/A	Chain J%2C X-ray Structure Of The Mouse Serotonin 5-ht3 Receptor.,2 Vhh15.	#N/A
242		gi|672885920|pdb|4PIR|I	672885920	pdb	4PIR	I	0	100	NEW	#N/A	Chain J%2C X-ray Structure Of The Mouse Serotonin 5-ht3 Receptor.,2 Vhh15.	#N/A
243	1	gi|820947721|dbj|BAR73350.1|	820947721	dbj	BAR73350		1	100	NEW	#REF!	immunoglobulin heavy chain variable region%2C partial [Camelus dromedarius].	#REF!
244	1	gi|44844223|emb|CAF32424.1|	44844223	emb	CAF32424		1	100	NEW	#REF!	single-domain immunoglobulin heavy chain variable region%2C partial [Lama glama].	#REF!
245	1	gi|44844215|emb|CAF32420.1|	44844215	emb	CAF32420		1	100	NEW	#REF!	single-domain immunoglobulin heavy chain variable region%2C partial [Lama glama].	#REF!
246	1	gi|44844249|emb|CAF32437.1|	44844249	emb	CAF32437		1	100	NEW	#REF!	single-domain immunoglobulin heavy chain variable region%2C partial [Lama glama].	#REF!
247	1	gi|44844219|emb|CAF32422.1|	44844219	emb	CAF32422		1	100	NEW	#REF!	single-domain immunoglobulin heavy chain variable region%2C partial [Lama glama].	#REF!
248	1	gi|44844217|emb|CAF32421.1|	44844217	emb	CAF32421		1	100	NEW	#REF!	single-domain immunoglobulin heavy chain variable region%2C partial [Lama glama].	#REF!
249	1	gi|355469195|gb|AER93251.1|	355469195	gb	AER93251		1	100	NEW	#REF!	immunoglobulin heavy chain variable region%2C partial [Vicugna pacos].	#REF!
250	1	gi|18496207|emb|CAD22468.1|	18496207	emb	CAD22468		1	100	NEW	#REF!	immunoglobulin heavy chain variable region%2C partial [Lama glama].	#REF!
251	1	gi|33517382|gb|AAQ19974.1|	33517382	gb	AAQ19974		1	100	NEW	#REF!	immunoglobulin heavy chain variable region%2C partial [Lama glama].,Method: conceptual translation.	#REF!
252	1	gi|83764166|emb|CAJ55286.1|	83764166	emb	CAJ55286		1	100	NEW	#REF!	immunoglobulin heavy chain variable region%2C partial [Lama glama].	#REF!
253	1	gi|83764088|emb|CAJ55285.1|	83764088	emb	CAJ55285		1	100	NEW	#REF!	immunoglobulin heavy chain variable region%2C partial [Lama glama].	#REF!
254	1	gi|543890212|gb|AGV76525.1|	543890212	gb	AGV76525		1	100	NEW	#REF!	immunoglobulin heavy chain variable region%2C partial [Camelus bactrianus].	#REF!
255	1	gi|926443653|gb|ALD14656.1|	926443653	gb	ALD14656		1	100	NEW	#REF!	immunoglobulin heavy chain variable region%2C partial [Vicugna pacos].	#REF!
256	1	gi|85815620|emb|CAJ57593.2|	85815620	emb	CAJ57593.2		1	100	NEW	#REF!	#N/A	#REF!
257	1	gi|16930587|gb|AAL31961.1|AF425245_1	16930587	gb	AF425245	AF425245_1	1	100	NEW	#REF!	anti-LAB phage VHH#1 immunoglobulin heavy chain variable region%2C partial [Lama glama].,Method: conceptual translation supplied by author.,anti-Lactococcus lactis bacteriophage antibody	#REF!
258	2	gi|312207837|pdb|3K80|B	312207837	pdb	3K80	B	1	100	NEW	#REF!	Chain B%2C Structure Of Essential Protein From Trypanosoma Brucei.,Antibody.	#REF!
258		gi|312207836|pdb|3K80|A	312207836	pdb	3K80	A	0	100	NEW	#N/A	Chain B%2C Structure Of Essential Protein From Trypanosoma Brucei.,Antibody.	#N/A
259	1	gi|83779572|gb|ABC47604.1|	83779572	gb	ABC47604		1	100	NEW	#REF!	anti-TcTS immunoglobulin gamma heavy chain variable region%2C partial [Lama glama].,Method: conceptual translation supplied by author.	#REF!
260	1	gi|83779570|gb|ABC47603.1|	83779570	gb	ABC47603		1	100	NEW	#REF!	anti-TcTS immunoglobulin gamma heavy chain variable region%2C partial [Lama glama].,Method: conceptual translation supplied by author.	#REF!
261	1	gi|83779576|gb|ABC47606.1|	83779576	gb	ABC47606		1	100	NEW	#REF!	anti-TcTS immunoglobulin gamma heavy chain variable region%2C partial [Lama glama].,Method: conceptual translation.	#REF!
262	1	gi|83779574|gb|ABC47605.1|	83779574	gb	ABC47605		1	100	NEW	#REF!	anti-TcTS immunoglobulin gamma heavy chain variable region%2C partial [Lama glama].,Method: conceptual translation supplied by author.	#REF!
263	1	gi|16930593|gb|AAL31964.1|AF425248_1	16930593	gb	AF425248	AF425248_1	1	100	NEW	#REF!	anti-LAB phage VHH#4 immunoglobulin heavy chain variable region%2C partial [Lama glama].,Method: conceptual translation supplied by author.,anti-Lactococcus lactis bacteriophage antibody	#REF!
264	1	gi|54110059|emb|CAH60913.1|	54110059	emb	CAH60913		1	100	NEW	#REF!	immunoglobulin heavy chain variable region%2C partial [Lama glama].	#REF!
265	7	gi|534286644|pdb|4KRM|L	534286644	pdb	4KRM	L	1	100	NEW	#REF!	Chain L%2C Nanobody/vhh Domain 7d12 In Complex With Domain Iii Of The Extracellular Region Of Egfr%2C Ph 3.5.,2 Nanobody/vhh Domain 7d12.	#REF!
265		gi|534286630|pdb|4KRL|B	534286630	pdb	4KRL	B	0	100	NEW	#N/A	#N/A	#N/A
265		gi|534286634|pdb|4KRM|B	534286634	pdb	4KRM	B	0	100	NEW	#N/A	Chain L%2C Nanobody/vhh Domain 7d12 In Complex With Domain Iii Of The Extracellular Region Of Egfr%2C Ph 3.5.,2 Nanobody/vhh Domain 7d12.	#N/A
265		gi|534286636|pdb|4KRM|D	534286636	pdb	4KRM	D	0	100	NEW	#N/A	Chain L%2C Nanobody/vhh Domain 7d12 In Complex With Domain Iii Of The Extracellular Region Of Egfr%2C Ph 3.5.,2 Nanobody/vhh Domain 7d12.	#N/A
265		gi|534286638|pdb|4KRM|F	534286638	pdb	4KRM	F	0	100	NEW	#N/A	Chain L%2C Nanobody/vhh Domain 7d12 In Complex With Domain Iii Of The Extracellular Region Of Egfr%2C Ph 3.5.,2 Nanobody/vhh Domain 7d12.	#N/A
265		gi|534286640|pdb|4KRM|H	534286640	pdb	4KRM	H	0	100	NEW	#N/A	Chain L%2C Nanobody/vhh Domain 7d12 In Complex With Domain Iii Of The Extracellular Region Of Egfr%2C Ph 3.5.,2 Nanobody/vhh Domain 7d12.	#N/A
265		gi|534286642|pdb|4KRM|J	534286642	pdb	4KRM	J	0	100	NEW	#N/A	Chain L%2C Nanobody/vhh Domain 7d12 In Complex With Domain Iii Of The Extracellular Region Of Egfr%2C Ph 3.5.,2 Nanobody/vhh Domain 7d12.	#N/A
266	1	gi|33517402|gb|AAQ19984.1|	33517402	gb	AAQ19984		1	100	NEW	#REF!	immunoglobulin heavy chain variable region%2C partial [Lama glama].,Method: conceptual translation.	#REF!
267	1	gi|54110029|emb|CAH60898.1|	54110029	emb	CAH60898		1	100	NEW	#REF!	immunoglobulin heavy chain variable region%2C partial [Lama glama].	#REF!
268	1	gi|54110031|emb|CAH60899.1|	54110031	emb	CAH60899		1	100	NEW	#REF!	immunoglobulin heavy chain variable region%2C partial [Lama glama].	#REF!
269	1	gi|51490817|emb|CAH18854.1|	51490817	emb	CAH18854		1	100	NEW	#REF!	immunoglobulin heavy chain variable region%2C partial [Lama glama].	#REF!
270	1	gi|816380365|gb|AKF02407.1|	816380365	gb	AKF02407		1	100	NEW	#REF!	anti-HCV NS3/4A serine protease immoglobulin heavy chain%2C partial [Camelus dromedarius].,Method: conceptual translation.	#REF!
271	1	gi|33517390|gb|AAQ19978.1|	33517390	gb	AAQ19978		1	100	NEW	#REF!	immunoglobulin heavy chain variable region%2C partial [Lama glama].,Method: conceptual translation.	#REF!
272	5	gi|564731358|pdb|4NC1|F	564731358	pdb	4NC1	F	1	100	NEW	#REF!	Chain D%2C Crystal Structure Of Tcda-a2 Bound To A20.1 Vhh And A26.8 Vhh.,2 A20.1 Vhh.	#REF!
272		gi|564731348|pdb|4NBZ|B	564731348	pdb	4NBZ	B	0	100	NEW	#N/A	#N/A	#N/A
272		gi|564731352|pdb|4NC0|B	564731352	pdb	4NC0	B	0	100	NEW	#N/A	#N/A	#N/A
272		gi|564731350|pdb|4NBZ|D	564731350	pdb	4NBZ	D	0	100	NEW	#N/A	#N/A	#N/A
272		gi|564731355|pdb|4NC1|E	564731355	pdb	4NC1	E	0	100	NEW	#N/A	Chain D%2C Crystal Structure Of Tcda-a2 Bound To A20.1 Vhh And A26.8 Vhh.,2 A20.1 Vhh.	#N/A
273	10	gi|345100833|pdb|3QXW|E	345100833	pdb	3QXW	E	1	100	NEW	#REF!	Chain E%2C Free Structure Of An Anti-methotrexate Cdr1-4 Graft Vhh Antibody.,1 Anti-methotrexate Cdr1-4 Graft Vhh.	#REF!
273		gi|345100824|pdb|3QXV|A	345100824	pdb	3QXV	A	0	100	NEW	#N/A	#N/A	#N/A
273		gi|345100829|pdb|3QXW|A	345100829	pdb	3QXW	A	0	100	NEW	#N/A	Chain E%2C Free Structure Of An Anti-methotrexate Cdr1-4 Graft Vhh Antibody.,1 Anti-methotrexate Cdr1-4 Graft Vhh.	#N/A
273		gi|345100830|pdb|3QXW|B	345100830	pdb	3QXW	B	0	100	NEW	#N/A	Chain E%2C Free Structure Of An Anti-methotrexate Cdr1-4 Graft Vhh Antibody.,1 Anti-methotrexate Cdr1-4 Graft Vhh.	#N/A
273		gi|345100825|pdb|3QXV|B	345100825	pdb	3QXV	B	0	100	NEW	#N/A	#N/A	#N/A
273		gi|345100831|pdb|3QXW|C	345100831	pdb	3QXW	C	0	100	NEW	#N/A	Chain E%2C Free Structure Of An Anti-methotrexate Cdr1-4 Graft Vhh Antibody.,1 Anti-methotrexate Cdr1-4 Graft Vhh.	#N/A
273		gi|345100826|pdb|3QXV|C	345100826	pdb	3QXV	C	0	100	NEW	#N/A	#N/A	#N/A
273		gi|345100832|pdb|3QXW|D	345100832	pdb	3QXW	D	0	100	NEW	#N/A	Chain E%2C Free Structure Of An Anti-methotrexate Cdr1-4 Graft Vhh Antibody.,1 Anti-methotrexate Cdr1-4 Graft Vhh.	#N/A
273		gi|345100827|pdb|3QXV|D	345100827	pdb	3QXV	D	0	100	NEW	#N/A	#N/A	#N/A
273		gi|345100828|pdb|3QXV|E	345100828	pdb	3QXV	E	0	100	NEW	#N/A	#N/A	#N/A
274	6	gi|339717605|pdb|3QXT|B	339717605	pdb	3QXT	B	1	100	NEW	#REF!	Chain B%2C Structure Of An Anti-methotrexate Cdr1-3 Graft Vhh Antibody In Complex With Methotrexate.,1 Anti-methotrexate Cdr1-3 Graft Vhh.	#REF!
274		gi|339717604|pdb|3QXT|A	339717604	pdb	3QXT	A	0	100	NEW	#N/A	Chain B%2C Structure Of An Anti-methotrexate Cdr1-3 Graft Vhh Antibody In Complex With Methotrexate.,1 Anti-methotrexate Cdr1-3 Graft Vhh.	#N/A
274		gi|339717606|pdb|3QXU|A	339717606	pdb	3QXU	A	0	100	NEW	#N/A	#N/A	#N/A
274		gi|339717607|pdb|3QXU|B	339717607	pdb	3QXU	B	0	100	NEW	#N/A	#N/A	#N/A
274		gi|339717608|pdb|3QXU|C	339717608	pdb	3QXU	C	0	100	NEW	#N/A	#N/A	#N/A
274		gi|339717609|pdb|3QXU|D	339717609	pdb	3QXU	D	0	100	NEW	#N/A	#N/A	#N/A
275	1	gi|115430674|emb|CAL18277.1|	115430674	emb	CAL18277		1	100	NEW	#REF!	immunoglobulin heavy chain variable region%2C partial [Lama glama].	#REF!
276	2	gi|586500230|pdb|4KML|B	586500230	pdb	4KML	B	1	100	NEW	#REF!	Chain B%2C Probing The N-terminal Beta-sheet Conversion In The Crystal Structure Of The Full-length Human Prion Protein Bound To A Nanobody.,2 Nanobody.	#REF!
276		gi|575403436|pdb|4N9O|B	575403436	pdb	4N9O	B	0	100	NEW	#N/A	#N/A	#N/A
277	1	gi|44844239|emb|CAF32432.1|	44844239	emb	CAF32432		1	100	NEW	#REF!	single-domain immunoglobulin heavy chain variable region%2C partial [Lama glama].	#REF!
278	1	gi|83764176|emb|CAJ55291.1|	83764176	emb	CAJ55291		1	100	NEW	#REF!	immunoglobulin heavy chain variable region%2C partial [Lama glama].	#REF!
279	1	gi|557786721|gb|AHA34203.1|	557786721	gb	AHA34203		1	100	NEW	#REF!	immunoglobulin variable heavy region JIZ-B7 RTB-B7%2C partial [Vicugna pacos].,##Assembly-Data-START## Sequencing Technology :: Sanger dideoxy sequencing ##Assembly-Data-END## ,derived from Vicugna pacos	#REF!
280	1	gi|952206577|gb|ALN98714.1|	952206577	gb	ALN98714		1	100	NEW	#REF!	immunoglobulin heavy chain variable region%2C partial [Camelus bactrianus].	#REF!
281	1	gi|551680329|gb|AGY32877.1|	551680329	gb	AGY32877		1	100	NEW	#REF!	anti-Shiga toxin antibody VHH Stx2-D10%2C partial [Vicugna pacos].	#REF!
282	1	gi|55833028|gb|AAV66931.1|	55833028	gb	AAV66931		1	100	NEW	#REF!	anti-idiotypic immunoglobulin gamma heavy chain variable region%2C partial [Lama glama].,Method: conceptual translation supplied by author.	#REF!
283	1	gi|33517412|gb|AAQ19989.1|	33517412	gb	AAQ19989		1	100	NEW	#REF!	immunoglobulin heavy chain variable region%2C partial [Lama glama].,Method: conceptual translation.	#REF!
284	1	gi|765365274|dbj|BAQ56204.1|	765365274	dbj	BAQ56204		1	100	NEW	#REF!	immunoglobulin heavy chain variable region%2C partial [Camelus dromedarius].	#REF!
285	1	gi|33517404|gb|AAQ19985.1|	33517404	gb	AAQ19985		1	100	NEW	#REF!	immunoglobulin heavy chain variable region%2C partial [Lama glama].,Method: conceptual translation.	#REF!
286	3	gi|469474486|pdb|4HEM|G	469474486	pdb	4HEM	G	1	100	NEW	#REF!	Chain G%2C Llama Vhh-02 Binder Of Orf49 (rbp) From Lactococcal Phage Tp901-1.,2 Anti-baseplate Tp901-1 Llama Vhh 02.	#REF!
286		gi|469474484|pdb|4HEM|E	469474484	pdb	4HEM	E	0	100	NEW	#N/A	Chain G%2C Llama Vhh-02 Binder Of Orf49 (rbp) From Lactococcal Phage Tp901-1.,2 Anti-baseplate Tp901-1 Llama Vhh 02.	#N/A
286		gi|469474485|pdb|4HEM|F	469474485	pdb	4HEM	F	0	100	NEW	#N/A	Chain G%2C Llama Vhh-02 Binder Of Orf49 (rbp) From Lactococcal Phage Tp901-1.,2 Anti-baseplate Tp901-1 Llama Vhh 02.	#N/A
287	5	gi|564731357|pdb|4NC1|D	564731357	pdb	4NC1	D	1	100	NEW	#REF!	Chain D%2C Crystal Structure Of Tcda-a2 Bound To A20.1 Vhh And A26.8 Vhh.,2 A20.1 Vhh.	#REF!
287		gi|564731343|pdb|4NBX|B	564731343	pdb	4NBX	B	0	100	NEW	#N/A	#N/A	#N/A
287		gi|564731345|pdb|4NBY|B	564731345	pdb	4NBY	B	0	100	NEW	#N/A	#N/A	#N/A
287		gi|564731354|pdb|4NC1|C	564731354	pdb	4NC1	C	0	100	NEW	#N/A	Chain D%2C Crystal Structure Of Tcda-a2 Bound To A20.1 Vhh And A26.8 Vhh.,2 A20.1 Vhh.	#N/A
287		gi|564731346|pdb|4NBY|C	564731346	pdb	4NBY	C	0	100	NEW	#N/A	#N/A	#N/A
288	1	gi|18496185|emb|CAD22457.1|	18496185	emb	CAD22457		1	100	NEW	#REF!	immunoglobulin heavy chain variable region%2C partial [Lama glama].	#REF!
289	1	gi|395406682|gb|AFN61318.1|	395406682	gb	AFN61318		1	100	NEW	#REF!	anti-HER2 single domain antibody C7b%2C partial [Lama glama].	#REF!
290	4	gi|530537672|pdb|4LAJ|I	530537672	pdb	4LAJ	I	1	100	NEW	#REF!	Chain I%2C Crystal Structure Of Hiv-1 Yu2 Envelope Gp120 Glycoprotein In Complex With Cd4-mimetic Miniprotein%2C M48u1%2C And Llama Single-domain%2C Broadly Neutralizing%2C Co-receptor Binding Site Antibody%2C Jm4.,3 Llama Single Domain Antibod	#REF!
290		gi|530537669|pdb|4LAJ|H	530537669	pdb	4LAJ	H	0	100	NEW	#N/A	Chain I%2C Crystal Structure Of Hiv-1 Yu2 Envelope Gp120 Glycoprotein In Complex With Cd4-mimetic Miniprotein%2C M48u1%2C And Llama Single-domain%2C Broadly Neutralizing%2C Co-receptor Binding Site Antibody%2C Jm4.,3 Llama Single Domain Antibod	#N/A
290		gi|530537671|pdb|4LAJ|L	530537671	pdb	4LAJ	L	0	100	NEW	#N/A	Chain I%2C Crystal Structure Of Hiv-1 Yu2 Envelope Gp120 Glycoprotein In Complex With Cd4-mimetic Miniprotein%2C M48u1%2C And Llama Single-domain%2C Broadly Neutralizing%2C Co-receptor Binding Site Antibody%2C Jm4.,3 Llama Single Domain Antibod	#N/A
290		gi|530537670|pdb|4LAJ|M	530537670	pdb	4LAJ	M	0	100	NEW	#N/A	Chain I%2C Crystal Structure Of Hiv-1 Yu2 Envelope Gp120 Glycoprotein In Complex With Cd4-mimetic Miniprotein%2C M48u1%2C And Llama Single-domain%2C Broadly Neutralizing%2C Co-receptor Binding Site Antibody%2C Jm4.,3 Llama Single Domain Antibod	#N/A
291	1	gi|83764184|emb|CAJ55295.1|	83764184	emb	CAJ55295		1	100	NEW	#REF!	immunoglobulin heavy chain variable region%2C partial [Lama glama].	#REF!
292	1	gi|161779820|gb|ABX79396.1|	161779820	gb	ABX79396		1	100	NEW	#REF!	anti-EGFR single domain antibody%2C partial [Lama glama].,Method: conceptual translation supplied by author.	#REF!
293	1	gi|161779816|gb|ABX79394.1|	161779816	gb	ABX79394		1	100	NEW	#REF!	anti-EGFR single domain antibody%2C partial [Lama glama].,Method: conceptual translation supplied by author.	#REF!
294	1	gi|83764224|emb|CAJ55312.1|	83764224	emb	CAJ55312		1	100	NEW	#REF!	immunoglobulin heavy chain variable region%2C partial [Lama glama].	#REF!
295	1	gi|543890232|gb|AGV76535.1|	543890232	gb	AGV76535		1	100	NEW	#REF!	immunoglobulin heavy chain variable region%2C partial [Camelus bactrianus].	#REF!
296	1	gi|44844251|emb|CAF32438.1|	44844251	emb	CAF32438		1	100	NEW	#REF!	single-domain immunoglobulin heavy chain variable region%2C partial [Lama glama].	#REF!
297	1	gi|44844229|emb|CAF32427.1|	44844229	emb	CAF32427		1	100	NEW	#REF!	single-domain immunoglobulin heavy chain variable region%2C partial [Lama glama].	#REF!
298	1	gi|18496193|emb|CAD22461.1|	18496193	emb	CAD22461		1	100	NEW	#REF!	immunoglobulin heavy chain variable region%2C partial [Lama glama].	#REF!
299	2	gi|974994836|pdb|5F7L|D	974994836	pdb	5F7L	D	1	100	NEW	#REF!	Chain D%2C Blood Group Antigen Binding Adhesin Baba Of Helicobacter Pylori Strain 17875 In Complex With Nanobody Nb-er14.,2 Nanobody Nb-er14.	#REF!
299		gi|974994834|pdb|5F7L|B	974994834	pdb	5F7L	B	0	100	NEW	#N/A	Chain D%2C Blood Group Antigen Binding Adhesin Baba Of Helicobacter Pylori Strain 17875 In Complex With Nanobody Nb-er14.,2 Nanobody Nb-er14.	#N/A
300	1	gi|884528100|gb|AKQ22869.1|	884528100	gb	AKQ22869		1	100	NEW	#REF!	anti-BACE1 immunoglobulin heavy chain variable region%2C partial [Lama glama].	#REF!
301	1	gi|557786697|gb|AHA34191.1|	557786697	gb	AHA34191		1	100	NEW	#REF!	immunoglobulin variable heavy region JIY-D9 RTA-D9%2C partial [Vicugna pacos].,##Assembly-Data-START## Sequencing Technology :: Sanger dideoxy sequencing ##Assembly-Data-END## ,derived from Vicugna pacos	#REF!
302	4	gi|469474580|pdb|4IOS|G	469474580	pdb	4IOS	G	1	100	NEW	#REF!	Chain G%2C Structure Of Phage Tp901-1 Rbp (orf49) In Complex With Nanobody 11.,2 Llama Nanobody 11.	#REF!
302		gi|469474577|pdb|4IOS|D	469474577	pdb	4IOS	D	0	100	NEW	#N/A	Chain G%2C Structure Of Phage Tp901-1 Rbp (orf49) In Complex With Nanobody 11.,2 Llama Nanobody 11.	#N/A
302		gi|469474578|pdb|4IOS|E	469474578	pdb	4IOS	E	0	100	NEW	#N/A	Chain G%2C Structure Of Phage Tp901-1 Rbp (orf49) In Complex With Nanobody 11.,2 Llama Nanobody 11.	#N/A
302		gi|469474579|pdb|4IOS|F	469474579	pdb	4IOS	F	0	100	NEW	#N/A	Chain G%2C Structure Of Phage Tp901-1 Rbp (orf49) In Complex With Nanobody 11.,2 Llama Nanobody 11.	#N/A
303	1	gi|18496233|emb|CAD22481.1|	18496233	emb	CAD22481		1	100	NEW	#REF!	immunoglobulin heavy chain variable region%2C partial [Lama glama].	#REF!
304	1	gi|18496235|emb|CAD22482.1|	18496235	emb	CAD22482		1	100	NEW	#REF!	immunoglobulin heavy chain variable region%2C partial [Lama glama].	#REF!
305	2	gi|586500167|pdb|4GRW|I	586500167	pdb	4GRW	I	1	100	NEW	#REF!	Chain G%2C Structure Of A Complex Of Human Il-23 With 3 Nanobodies (llama Vhhs).,3 Nanobody 124c4.	#REF!
305		gi|586500166|pdb|4GRW|H	586500166	pdb	4GRW	H	0	100	NEW	#N/A	Chain G%2C Structure Of A Complex Of Human Il-23 With 3 Nanobodies (llama Vhhs).,3 Nanobody 124c4.	#N/A
306	1	gi|18496227|emb|CAD22478.1|	18496227	emb	CAD22478		1	100	NEW	#REF!	immunoglobulin heavy chain variable region%2C partial [Lama glama].	#REF!
307	1	gi|18496231|emb|CAD22480.1|	18496231	emb	CAD22480		1	100	NEW	#REF!	immunoglobulin heavy chain variable region%2C partial [Lama glama].	#REF!
308	1	gi|18496217|emb|CAD22473.1|	18496217	emb	CAD22473		1	100	NEW	#REF!	immunoglobulin heavy chain variable region%2C partial [Lama glama].	#REF!
309	1	gi|233770122|gb|ACQ91141.1|	233770122	gb	ACQ91141		1	100	NEW	#REF!	anti-VEGF immunoglobulin heavy chain variable region%2C partial [Lama glama].,Method: conceptual translation supplied by author.	#REF!
310	1	gi|926443651|gb|ALD14655.1|	926443651	gb	ALD14655		1	100	NEW	#REF!	immunoglobulin heavy chain variable region%2C partial [Vicugna pacos].	#REF!
311	1	gi|83764196|emb|CAJ55300.1|	83764196	emb	CAJ55300		1	100	NEW	#REF!	immunoglobulin heavy chain variable region%2C partial [Lama glama].	#REF!
312	1	gi|196050978|gb|ACG68629.1|	196050978	gb	ACG68629		1	100	NEW	#REF!	immunoglobulin heavy chain variable region%2C partial [Lama glama].	#REF!
313	1	gi|729056011|gb|AIZ03025.1|	729056011	gb	AIZ03025		1	100	NEW	#REF!	immunoglobulin heavy chain variable region%2C partial [Camelidae mixed library].,##Assembly-Data-START## Sequencing Technology :: Sanger dideoxy sequencing ##Assembly-Data-END##	#REF!
314	1	gi|543890218|gb|AGV76528.1|	543890218	gb	AGV76528		1	100	NEW	#REF!	immunoglobulin heavy chain variable region%2C partial [Camelus bactrianus].	#REF!
315	1	gi|44844241|emb|CAF32433.1|	44844241	emb	CAF32433		1	100	NEW	#REF!	single-domain immunoglobulin heavy chain variable region%2C partial [Lama glama].	#REF!
316	1	gi|551680333|gb|AGY32879.1|	551680333	gb	AGY32879		1	100	NEW	#REF!	anti-Shiga toxin antibody VHH Stx2-G9%2C partial [Vicugna pacos].	#REF!
317	1	gi|189182784|gb|ACD81985.1|	189182784	gb	ACD81985		1	100	NEW	#REF!	anti-15-acetyl-deoxynivalenol immunoglobulin heavy chain variable region%2C partial [Lama glama].,Method: conceptual translation supplied by author.	#REF!
318	1	gi|225420956|gb|ACN89786.1|	225420956	gb	ACN89786		1	100	NEW	#REF!	immunoglobulin heavy chain variable region%2C partial [Lama glama].,Method: conceptual translation supplied by author.	#REF!
319	1	gi|810056648|gb|AKE13333.1|	810056648	gb	AKE13333		1	100	NEW	#REF!	immunoglobulin heavy chain VHDJ region%2C partial [Camelus dromedarius].,##Assembly-Data-START## Sequencing Technology :: Sanger dideoxy sequencing ##Assembly-Data-END##	#REF!
320	1	gi|700588297|pdb|4QO1|A	700588297	pdb	4QO1	A	1	100	NEW	#REF!	Chain A%2C P53 Dna Binding Domain In Complex With Nb139.,1 Nb139 Nanobody Against The Dna-binding Domain Of P53.	#REF!
321	1	gi|663440168|gb|AIF28008.1|	663440168	gb	AIF28008		1	100	NEW	#REF!	anti-sfGFP immunoglobulin heavy chain%2C partial [Camelus dromedarius].,Method: conceptual translation supplied by author.	#REF!
322	1	gi|233770120|gb|ACQ91140.1|	233770120	gb	ACQ91140		1	100	NEW	#REF!	anti-Bcl2 immunoglobulin heavy chain variable region%2C partial [Lama glama].,Method: conceptual translation supplied by author.	#REF!
323	1	gi|820947719|dbj|BAR73349.1|	820947719	dbj	BAR73349		1	100	NEW	#REF!	immunoglobulin heavy chain variable region%2C partial [Camelus dromedarius].	#REF!
324	1	gi|820947717|dbj|BAR73348.1|	820947717	dbj	BAR73348		1	100	NEW	#REF!	immunoglobulin heavy chain variable region%2C partial [Camelus dromedarius].	#REF!
325	10	gi|83754429|pdb|2BSE|F	83754429	pdb	2BSE	F	1	100	NEW	#REF!	Chain F%2C Structure Of Lactococcal Bacteriophage P2 Receptor Binding Protein In Complex With A Llama Vhh Domain.,2 Llama Immunoglobulin.	#REF!
325		gi|16930595|gb|AAL31965.1|AF425249_1	16930595	gb	AF425249	AF425249_1	0	100	NEW	#N/A	#N/A	#N/A
325		gi|83754427|pdb|2BSE|D	83754427	pdb	2BSE	D	0	100	NEW	#N/A	Chain F%2C Structure Of Lactococcal Bacteriophage P2 Receptor Binding Protein In Complex With A Llama Vhh Domain.,2 Llama Immunoglobulin.	#N/A
325		gi|288965328|pdb|2WZP|D	288965328	pdb	2WZP	D	0	100	NEW	#N/A	#N/A	#N/A
325		gi|83754428|pdb|2BSE|E	83754428	pdb	2BSE	E	0	100	NEW	#N/A	Chain F%2C Structure Of Lactococcal Bacteriophage P2 Receptor Binding Protein In Complex With A Llama Vhh Domain.,2 Llama Immunoglobulin.	#N/A
325		gi|288965329|pdb|2WZP|E	288965329	pdb	2WZP	E	0	100	NEW	#N/A	#N/A	#N/A
325		gi|288965330|pdb|2WZP|F	288965330	pdb	2WZP	F	0	100	NEW	#N/A	#N/A	#N/A
325		gi|288965334|pdb|2WZP|J	288965334	pdb	2WZP	J	0	100	NEW	#N/A	#N/A	#N/A
325		gi|288965335|pdb|2WZP|K	288965335	pdb	2WZP	K	0	100	NEW	#N/A	#N/A	#N/A
325		gi|288965336|pdb|2WZP|L	288965336	pdb	2WZP	L	0	100	NEW	#N/A	#N/A	#N/A
326	1	gi|16930597|gb|AAL31966.1|AF425250_1	16930597	gb	AF425250	AF425250_1	1	100	NEW	#REF!	anti-LAB phage VHH#6 immunoglobulin heavy chain variable region%2C partial [Lama glama].,Method: conceptual translation supplied by author.,anti-Lactococcus lactis bacteriophage antibody	#REF!
327	1	gi|16930599|gb|AAL31967.1|AF425251_1	16930599	gb	AF425251	AF425251_1	1	100	NEW	#REF!	anti-LAB phage VHH#7 immunoglobulin heavy chain variable region%2C partial [Lama glama].,Method: conceptual translation supplied by author.,anti-Lactococcus lactis bacteriophage antibody	#REF!
328	1	gi|18496211|emb|CAD22470.1|	18496211	emb	CAD22470		1	100	NEW	#REF!	immunoglobulin heavy chain variable region%2C partial [Lama glama].	#REF!
329	4	gi|922664752|pdb|4YGA|H	922664752	pdb	4YGA	H	1	100	NEW	#REF!	Chain H%2C Cdpk1%2C From Toxoplasma Gondii%2C Bound To Inhibitory Vhh-1b7.,2 Vhh-1b7.	#REF!
329		gi|922664746|pdb|4YGA|B	922664746	pdb	4YGA	B	0	100	NEW	#N/A	Chain H%2C Cdpk1%2C From Toxoplasma Gondii%2C Bound To Inhibitory Vhh-1b7.,2 Vhh-1b7.	#N/A
329		gi|922664748|pdb|4YGA|D	922664748	pdb	4YGA	D	0	100	NEW	#N/A	Chain H%2C Cdpk1%2C From Toxoplasma Gondii%2C Bound To Inhibitory Vhh-1b7.,2 Vhh-1b7.	#N/A
329		gi|922664750|pdb|4YGA|F	922664750	pdb	4YGA	F	0	100	NEW	#N/A	Chain H%2C Cdpk1%2C From Toxoplasma Gondii%2C Bound To Inhibitory Vhh-1b7.,2 Vhh-1b7.	#N/A
330	1	gi|810056646|gb|AKE13332.1|	810056646	gb	AKE13332		1	100	NEW	#REF!	immunoglobulin heavy chain VHDJ region%2C partial [Camelus dromedarius].,##Assembly-Data-START## Sequencing Technology :: Sanger dideoxy sequencing ##Assembly-Data-END##	#REF!
331	1	gi|83764172|emb|CAJ55289.1|	83764172	emb	CAJ55289		1	100	NEW	#REF!	immunoglobulin heavy chain variable region%2C partial [Lama glama].	#REF!
332	1	gi|55833026|gb|AAV66930.1|	55833026	gb	AAV66930		1	100	NEW	#REF!	anti-idiotypic immunoglobulin gamma heavy chain variable region%2C partial [Lama glama].,Method: conceptual translation supplied by author.	#REF!
333	1	gi|449802699|pdb|4IDL|A	449802699	pdb	4IDL	A	1	100	NEW	#REF!	Chain A%2C Low Melting Temperature Anti-cholera Toxin Llama Vhh Domain.,1 Single Domain Antibody Vhh A9.	#REF!
334	4	gi|927262438|pdb|5DA4|C	927262438	pdb	5DA4	C	1	100	NEW	#REF!	Chain C%2C Structure Of A Nanobody Recognizing The Fumarate Transporter Slc26dg.,1 Nanobody Recognizing The Membrane Protein Slc26dg.	#REF!
334		gi|927262436|pdb|5DA4|A	927262436	pdb	5DA4	A	0	100	NEW	#N/A	Chain C%2C Structure Of A Nanobody Recognizing The Fumarate Transporter Slc26dg.,1 Nanobody Recognizing The Membrane Protein Slc26dg.	#N/A
334		gi|927262437|pdb|5DA4|B	927262437	pdb	5DA4	B	0	100	NEW	#N/A	Chain C%2C Structure Of A Nanobody Recognizing The Fumarate Transporter Slc26dg.,1 Nanobody Recognizing The Membrane Protein Slc26dg.	#N/A
334		gi|927262435|pdb|5DA0|B	927262435	pdb	5DA0	B	0	100	NEW	#N/A	#N/A	#N/A
335	1	gi|564731360|pdb|4NC2|B	564731360	pdb	4NC2	B	1	100	NEW	#REF!	Chain B%2C Crystal Structure Of Tcdb-b1 Bound To B39 Vhh.,2 B39 Vhh.	#REF!
336	1	gi|241992711|gb|ACS73867.1|	241992711	gb	ACS73867		1	100	NEW	#REF!	immunoglobulin heavy chain variable region%2C partial [Vicugna pacos].,Method: conceptual translation supplied by author.	#REF!
337	2	gi|83764064|emb|CAJ55274.1|	83764064	emb	CAJ55274		1	100	NEW	#REF!	immunoglobulin heavy chain variable region%2C partial [Lama glama].	#REF!
337		gi|83764046|emb|CAJ55265.1|	83764046	emb	CAJ55265		0	100	NEW	#N/A	#N/A	#N/A
338	1	gi|83764074|emb|CAJ55317.1|	83764074	emb	CAJ55317		1	100	NEW	#REF!	immunoglobulin heavy chain variable region%2C partial [Lama glama].	#REF!
339	2	gi|83764072|emb|CAJ55278.1|	83764072	emb	CAJ55278		1	100	NEW	#REF!	immunoglobulin heavy chain variable region%2C partial [Lama glama].	#REF!
339		gi|54110023|emb|CAH60895.1|	54110023	emb	CAH60895		0	100	NEW	#N/A	#N/A	#N/A
340	1	gi|83764058|emb|CAJ55271.1|	83764058	emb	CAJ55271		1	100	NEW	#REF!	immunoglobulin heavy chain variable region%2C partial [Lama glama].	#REF!
341	1	gi|83764050|emb|CAJ55267.1|	83764050	emb	CAJ55267		1	100	NEW	#REF!	immunoglobulin heavy chain variable region%2C partial [Lama glama].	#REF!
342	1	gi|83764078|emb|CAJ55280.1|	83764078	emb	CAJ55280		1	100	NEW	#REF!	immunoglobulin heavy chain variable region%2C partial [Lama glama].	#REF!
343	1	gi|83764070|emb|CAJ55277.1|	83764070	emb	CAJ55277		1	100	NEW	#REF!	immunoglobulin heavy chain variable region%2C partial [Lama glama].	#REF!
344	1	gi|83764042|emb|CAJ55263.1|	83764042	emb	CAJ55263		1	100	NEW	#REF!	immunoglobulin heavy chain variable region%2C partial [Lama glama].	#REF!
345	1	gi|83764062|emb|CAJ55273.1|	83764062	emb	CAJ55273		1	100	NEW	#REF!	immunoglobulin heavy chain variable region%2C partial [Lama glama].	#REF!
346	1	gi|83764066|emb|CAJ55275.1|	83764066	emb	CAJ55275		1	100	NEW	#REF!	immunoglobulin heavy chain variable region%2C partial [Lama glama].	#REF!
347	1	gi|83764054|emb|CAJ55269.1|	83764054	emb	CAJ55269		1	100	NEW	#REF!	immunoglobulin heavy chain variable region%2C partial [Lama glama].	#REF!
348	1	gi|83764080|emb|CAJ55281.1|	83764080	emb	CAJ55281		1	100	NEW	#REF!	immunoglobulin heavy chain variable region%2C partial [Lama glama].	#REF!
349	1	gi|83764060|emb|CAJ55272.1|	83764060	emb	CAJ55272		1	100	NEW	#REF!	immunoglobulin heavy chain variable region%2C partial [Lama glama].	#REF!
350	1	gi|83764076|emb|CAJ55279.1|	83764076	emb	CAJ55279		1	100	NEW	#REF!	immunoglobulin heavy chain variable region%2C partial [Lama glama].	#REF!
351	1	gi|83764052|emb|CAJ55268.1|	83764052	emb	CAJ55268		1	100	NEW	#REF!	immunoglobulin heavy chain variable region%2C partial [Lama glama].	#REF!
352	1	gi|83764068|emb|CAJ55276.1|	83764068	emb	CAJ55276		1	100	NEW	#REF!	immunoglobulin heavy chain variable region%2C partial [Lama glama].	#REF!
353	1	gi|83764044|emb|CAJ55264.1|	83764044	emb	CAJ55264		1	100	NEW	#REF!	immunoglobulin heavy chain variable region%2C partial [Lama glama].	#REF!
354	1	gi|83764048|emb|CAJ55266.1|	83764048	emb	CAJ55266		1	100	NEW	#REF!	immunoglobulin heavy chain variable region%2C partial [Lama glama].	#REF!
355	1	gi|147886566|gb|ABQ52435.1|	147886566	gb	ABQ52435		1	100	NEW	#REF!	immunoglobulin heavy chain variable region%2C partial [Lama glama].,Method: conceptual translation.	#REF!
356	1	gi|196050964|gb|ACG68622.1|	196050964	gb	ACG68622		1	100	NEW	#REF!	immunoglobulin heavy chain variable region%2C partial [Lama glama].	#REF!
357	1	gi|312207834|pdb|3K7U|A	312207834	pdb	3K7U	A	1	100	NEW	#REF!	Chain A%2C Structure Of Essential Protein From Trypanosoma Brucei.,Antibody.	#REF!
358	2	gi|317455002|pdb|2X1O|B	317455002	pdb	2X1O	B	1	100	NEW	#REF!	Chain B%2C Gelsolin Nanobody.,Gelsolin Nanobody.	#REF!
358		gi|317455001|pdb|2X1O|A	317455001	pdb	2X1O	A	0	100	NEW	#N/A	Chain B%2C Gelsolin Nanobody.,Gelsolin Nanobody.	#N/A
359	1	gi|83764056|emb|CAJ55270.1|	83764056	emb	CAJ55270		1	100	NEW	#REF!	immunoglobulin heavy chain variable region%2C partial [Lama glama].	#REF!
360	5	gi|672883429|pdb|4P2C|K	672883429	pdb	4P2C	K	1	100	NEW	#REF!	Chain K%2C Complex Of Shiga Toxin 2e With A Neutralizing Single-domain Antibody.,3 Nanobody 1,Anti-f4+etec Bacteria Vhh Variable Region.	#REF!
360		gi|672883425|pdb|4P2C|G	672883425	pdb	4P2C	G	0	100	NEW	#N/A	Chain K%2C Complex Of Shiga Toxin 2e With A Neutralizing Single-domain Antibody.,3 Nanobody 1,Anti-f4+etec Bacteria Vhh Variable Region.	#N/A
360		gi|672883426|pdb|4P2C|H	672883426	pdb	4P2C	H	0	100	NEW	#N/A	Chain K%2C Complex Of Shiga Toxin 2e With A Neutralizing Single-domain Antibody.,3 Nanobody 1,Anti-f4+etec Bacteria Vhh Variable Region.	#N/A
360		gi|672883427|pdb|4P2C|I	672883427	pdb	4P2C	I	0	100	NEW	#N/A	Chain K%2C Complex Of Shiga Toxin 2e With A Neutralizing Single-domain Antibody.,3 Nanobody 1,Anti-f4+etec Bacteria Vhh Variable Region.	#N/A
360		gi|672883428|pdb|4P2C|J	672883428	pdb	4P2C	J	0	100	NEW	#N/A	Chain K%2C Complex Of Shiga Toxin 2e With A Neutralizing Single-domain Antibody.,3 Nanobody 1,Anti-f4+etec Bacteria Vhh Variable Region.	#N/A
361	6	gi|576865382|pdb|4OCN|F	576865382	pdb	4OCN	F	1	100	NEW	#REF!	Chain F%2C Crystal Structure Of The Rpn8-rpn11 Mpn Domain Heterodimer%2C Crystal Form Ii.,3 Nb1.	#REF!
361		gi|576865379|pdb|4OCN|C	576865379	pdb	4OCN	C	0	100	NEW	#N/A	Chain F%2C Crystal Structure Of The Rpn8-rpn11 Mpn Domain Heterodimer%2C Crystal Form Ii.,3 Nb1.	#N/A
361		gi|576865373|pdb|4OCM|C	576865373	pdb	4OCM	C	0	100	NEW	#N/A	#N/A	#N/A
361		gi|576865367|pdb|4OCL|C	576865367	pdb	4OCL	C	0	100	NEW	#N/A	#N/A	#N/A
361		gi|576865376|pdb|4OCM|F	576865376	pdb	4OCM	F	0	100	NEW	#N/A	#N/A	#N/A
361		gi|576865370|pdb|4OCL|F	576865370	pdb	4OCL	F	0	100	NEW	#N/A	#N/A	#N/A
362	1	gi|666668305|gb|AIG20206.1|	666668305	gb	AIG20206		1	100	NEW	#REF!	anti-FMDV type O immunoglobulin heavy chain variable region%2C partial [Camelus bactrianus].	#REF!
363	1	gi|233770118|gb|ACQ91139.1|	233770118	gb	ACQ91139		1	100	NEW	#REF!	anti-p53 immunoglobulin heavy chain variable region%2C partial [Lama glama].,Method: conceptual translation supplied by author.	#REF!
364	1	gi|83764222|emb|CAJ55311.1|	83764222	emb	CAJ55311		1	100	NEW	#REF!	immunoglobulin heavy chain variable region%2C partial [Lama glama].	#REF!
365	1	gi|18087355|gb|AAL58846.1|AF441486_1	18087355	gb	AF441486	AF441486_1	1	100	NEW	#REF!	immunoglobulin heavy chain variable domain FC5%2C partial [Lama glama].,Method: conceptual translation supplied by author.	#REF!
366	1	gi|83764178|emb|CAJ55292.1|	83764178	emb	CAJ55292		1	100	NEW	#REF!	immunoglobulin heavy chain variable region%2C partial [Lama glama].	#REF!
367	1	gi|83764232|emb|CAJ55316.1|	83764232	emb	CAJ55316		1	100	NEW	#REF!	immunoglobulin heavy chain variable region%2C partial [Lama glama].	#REF!
368	1	gi|543890222|gb|AGV76530.1|	543890222	gb	AGV76530		1	100	NEW	#REF!	immunoglobulin heavy chain variable region%2C partial [Camelus bactrianus].	#REF!
369	1	gi|926443655|gb|ALD14657.1|	926443655	gb	ALD14657		1	100	NEW	#REF!	immunoglobulin heavy chain variable region%2C partial [Vicugna pacos].	#REF!
370	1	gi|694270169|pdb|4POU|B	694270169	pdb	4POU	B	1	100	NEW	#REF!	Chain B%2C Vhh-metal In Complex With Rnase A.,2 Vhh Antibody.	#REF!
371	1	gi|884528117|gb|AKQ22870.1|	884528117	gb	AKQ22870		1	100	NEW	#REF!	anti-BACE1 immunoglobulin heavy chain variable region%2C partial [Lama glama].	#REF!
372	1	gi|663440160|gb|AIF28004.1|	663440160	gb	AIF28004		1	100	NEW	#REF!	anti-sfGFP immunoglobulin heavy chain%2C partial [Camelus dromedarius].,Method: conceptual translation supplied by author.	#REF!
373	1	gi|196050966|gb|ACG68623.1|	196050966	gb	ACG68623		1	100	NEW	#REF!	immunoglobulin heavy chain variable region%2C partial [Lama glama].	#REF!
374	1	gi|926443631|gb|ALD14645.1|	926443631	gb	ALD14645		1	100	NEW	#REF!	immunoglobulin heavy chain variable region%2C partial [Vicugna pacos].	#REF!
375	1	gi|51490825|emb|CAH18858.1|	51490825	emb	CAH18858		1	100	NEW	#REF!	immunoglobulin heavy chain variable region%2C partial [Lama glama].	#REF!
376	1	gi|167728995|emb|CAP58558.1|	167728995	emb	CAP58558		1	100	NEW	#REF!	anti-abeta llama single-domain antibody-V31-1 (VHH) protein%2C partial [Vicugna pacos].	#REF!
377	1	gi|83764170|emb|CAJ55288.1|	83764170	emb	CAJ55288		1	100	NEW	#REF!	immunoglobulin heavy chain variable region%2C partial [Lama glama].	#REF!
378	1	gi|83764194|emb|CAJ55299.1|	83764194	emb	CAJ55299		1	100	NEW	#REF!	immunoglobulin heavy chain variable region%2C partial [Lama glama].	#REF!
379	1	gi|471270401|pdb|4B50|A	471270401	pdb	4B50	A	1	100	NEW	#REF!	Chain A%2C Crystal Structure Of The Hiv-1 Gp41 Mper-specific Llama Vhh 2h10.,1 2h10 Llama Vhh.	#REF!
380	1	gi|557786715|gb|AHA34200.1|	557786715	gb	AHA34200		1	100	NEW	#REF!	immunoglobulin variable heavy region JIW-D12 RTB-D12%2C partial [Vicugna pacos].,##Assembly-Data-START## Sequencing Technology :: Sanger dideoxy sequencing ##Assembly-Data-END## ,derived from Vicugna pacos	#REF!
381	1	gi|910751277|pdb|5C1M|B	910751277	pdb	5C1M	B	1	100	NEW	#REF!	Chain B%2C Crystal Structure Of Active Mu-opioid Receptor Bound To The Agonist Bu72.,2 Nanobody 39.	#REF!
382	2	gi|550545778|pdb|4C57|D	550545778	pdb	4C57	D	1	100	NEW	#REF!	Chain D%2C Structure Of Gak Kinase In Complex With A Nanobody.,2 Nanobody.	#REF!
382		gi|550545777|pdb|4C57|C	550545777	pdb	4C57	C	0	100	NEW	#N/A	Chain D%2C Structure Of Gak Kinase In Complex With A Nanobody.,2 Nanobody.	#N/A
383	1	gi|55833024|gb|AAV66929.1|	55833024	gb	AAV66929		1	100	NEW	#REF!	anti-idiotypic immunoglobulin gamma heavy chain variable region%2C partial [Lama glama].,Method: conceptual translation supplied by author.	#REF!
384	1	gi|663440174|gb|AIF28011.1|	663440174	gb	AIF28011		1	100	NEW	#REF!	anti-human growth hormone immunoglobulin heavy chain variable region%2C partial [Camelus dromedarius].,Method: conceptual translation supplied by author.	#REF!
385	1	gi|83764226|emb|CAJ55313.1|	83764226	emb	CAJ55313		1	100	NEW	#REF!	immunoglobulin heavy chain variable region%2C partial [Lama glama].	#REF!
386	1	gi|543890236|gb|AGV76537.1|	543890236	gb	AGV76537		1	100	NEW	#REF!	immunoglobulin heavy chain variable region%2C partial [Camelus bactrianus].	#REF!
387	1	gi|38492670|pdb|1OP9|A	38492670	pdb	1OP9	A	1	100	NEW	#REF!	Chain A%2C Complex Of Human Lysozyme With Camelid Vhh Hl6 Antibody Fragment.,SEQRES.	#REF!
388	1	gi|215794703|pdb|3EBA|A	215794703	pdb	3EBA	A	1	100	NEW	#REF!	Chain A%2C Cabhul6 Fglw Mutant (Humanized) In Complex With Human Lysozyme.,SEQRES.	#REF!
389	1	gi|241992703|gb|ACS73863.1|	241992703	gb	ACS73863		1	100	NEW	#REF!	immunoglobulin heavy chain variable region%2C partial [Vicugna pacos].,Method: conceptual translation supplied by author.	#REF!
390	1	gi|83764204|emb|CAJ55302.1|	83764204	emb	CAJ55302		1	100	NEW	#REF!	immunoglobulin heavy chain variable region%2C partial [Lama glama].	#REF!
391	1	gi|51490831|emb|CAH18861.1|	51490831	emb	CAH18861		1	100	NEW	#REF!	immunoglobulin heavy chain variable region%2C partial [Lama glama].	#REF!
392	3	gi|753534115|pdb|4WEU|E	753534115	pdb	4WEU	E	1	100	NEW	#REF!	Chain E%2C Co-complex Structure Of The F4 Fimbrial Adhesin Faeg Variant Ad With Llama Single Domain Antibody V3.,1 Anti-f4+etec Bacteria Vhh Variable Region.	#REF!
392		gi|753534112|pdb|4WEU|D	753534112	pdb	4WEU	D	0	100	NEW	#N/A	Chain E%2C Co-complex Structure Of The F4 Fimbrial Adhesin Faeg Variant Ad With Llama Single Domain Antibody V3.,1 Anti-f4+etec Bacteria Vhh Variable Region.	#N/A
392		gi|511637462|gb|AGN90986.1|	511637462	gb	AGN90986		0	100	NEW	#N/A	#N/A	#N/A
393	1	gi|511637464|gb|AGN90987.1|	511637464	gb	AGN90987		1	100	NEW	#REF!	anti-F4+ETEC bacteria VHH variable region%2C partial [Lama glama].,##Assembly-Data-START## Sequencing Technology :: Sanger dideoxy sequencing ##Assembly-Data-END##	#REF!
394	1	gi|17530492|gb|AAL40825.1|AF447914_1	17530492	gb	AF447914	AF447914_1	1	100	NEW	#REF!	parathyroid hormone-specific Ig heavy chain variable domain PTH15%2C partial [Lama glama].,Method: conceptual translation.	#REF!
395	1	gi|18496205|emb|CAD22467.1|	18496205	emb	CAD22467		1	100	NEW	#REF!	immunoglobulin heavy chain variable region%2C partial [Lama glama].	#REF!
396	4	gi|699030616|pdb|4WGV|D	699030616	pdb	4WGV	D	1	100	NEW	#REF!	Chain D%2C Crystal Structure Of Staphylococcus Capitis Divalent Metal Ion Transporter (dmt) In Complex With Nanobody.,2 Camelid Antibody Fragment,Nanobody.	#REF!
396		gi|699030615|pdb|4WGV|B	699030615	pdb	4WGV	B	0	100	NEW	#N/A	Chain D%2C Crystal Structure Of Staphylococcus Capitis Divalent Metal Ion Transporter (dmt) In Complex With Nanobody.,2 Camelid Antibody Fragment,Nanobody.	#N/A
396		gi|699030619|pdb|4WGW|B	699030619	pdb	4WGW	B	0	100	NEW	#N/A	#N/A	#N/A
396		gi|699030620|pdb|4WGW|D	699030620	pdb	4WGW	D	0	100	NEW	#N/A	#N/A	#N/A
397	1	gi|765365272|dbj|BAQ56203.1|	765365272	dbj	BAQ56203		1	100	NEW	#REF!	immunoglobulin heavy chain variable region%2C partial [Camelus dromedarius].	#REF!
398	1	gi|93278623|pdb|1ZV5|A	93278623	pdb	1ZV5	A	1	100	NEW	#REF!	Chain A%2C Crystal Structure Of The Variable Domain Of The Camelid Heavy-Chain Antibody D2-L29 In Complex With Hen Egg White Lysozyme.,2 Immunoglobulin Heavy Chain Antibody Variable Domain.	#REF!
399	2	gi|651207639|pdb|4LHJ|B	651207639	pdb	4LHJ	B	1	100	NEW	#REF!	Chain B%2C Ricin A Chain Bound To Camelid Nanobody (vhh5).,2 Camelid Antibody.	#REF!
399		gi|557786709|gb|AHA34197.1|	557786709	gb	AHA34197		0	100	NEW	#N/A	#N/A	#N/A
400	1	gi|54110109|emb|CAH60938.1|	54110109	emb	CAH60938		1	100	NEW	#REF!	immunoglobulin heavy chain variable region%2C partial [Lama glama].	#REF!
401	2	gi|560189074|pdb|4MQT|B	560189074	pdb	4MQT	B	1	100	NEW	#REF!	Chain B%2C Structure Of Active Human M2 Muscarinic Acetylcholine Receptor Bound To The Agonist Iperoxo And Allosteric Modulator Ly2119620.,2 Nanobody 9-8.	#REF!
401		gi|560189072|pdb|4MQS|B	560189072	pdb	4MQS	B	0	100	NEW	#N/A	#N/A	#N/A
402	1	gi|355469193|gb|AER93250.1|	355469193	gb	AER93250		1	100	NEW	#REF!	immunoglobulin heavy chain variable region%2C partial [Vicugna pacos].	#REF!
403	5	gi|158429301|pdb|2P49|B	158429301	pdb	2P49	B	1	100	NEW	#REF!	Chain B%2C Complex Of A Camelid Single-Domain Vhh Antibody Fragment With Rnase A At 1.4a Resolution: Native Mono_1 Crystal Form.,2 Antibody Cab-rn05.	#REF!
403		gi|6729772|pdb|1BZQ|K	6729772	pdb	1BZQ	K	0	100	NEW	#N/A	#N/A	#N/A
403		gi|6729773|pdb|1BZQ|L	6729773	pdb	1BZQ	L	0	100	NEW	#N/A	#N/A	#N/A
403		gi|6729774|pdb|1BZQ|M	6729774	pdb	1BZQ	M	0	100	NEW	#N/A	#N/A	#N/A
403		gi|6729775|pdb|1BZQ|N	6729775	pdb	1BZQ	N	0	100	NEW	#N/A	#N/A	#N/A
404	1	gi|343197339|pdb|3QSK|B	343197339	pdb	3QSK	B	1	100	NEW	#REF!	Chain B%2C 5 Histidine Variant Of The Anti-Rnase A Vhh In Complex With Rnase A.,2 Engineered 5 Histidine Anti-rnase A Camelid Vhh Antibody Domain Variant.	#REF!
405	1	gi|694270170|pdb|4POY|A	694270170	pdb	4POY	A	1	100	NEW	#REF!	Chain A%2C Engineered Dual Specific Vhh Antibody.,1 Vhh-metal.	#REF!
406	1	gi|675969926|pdb|4PPT|A	675969926	pdb	4PPT	A	1	100	NEW	#REF!	Chain A%2C Engineered Dual Specific Vhh Antibody In Complex With A Nickel (ii) Ion.,1 Engineered Single Domain Vhh Antibody.	#REF!
407	2	gi|158429305|pdb|2P4A|D	158429305	pdb	2P4A	D	1	100	NEW	#REF!	Chain D%2C X-Ray Structure Of A Camelid Affinity Matured Single-Domain Vhh Antibody Fragment In Complex With Rnase A.,2 Antibody Cab-rn05.	#REF!
407		gi|158429303|pdb|2P4A|B	158429303	pdb	2P4A	B	0	100	NEW	#N/A	Chain D%2C X-Ray Structure Of A Camelid Affinity Matured Single-Domain Vhh Antibody Fragment In Complex With Rnase A.,2 Antibody Cab-rn05.	#N/A
408	1	gi|16930591|gb|AAL31963.1|AF425247_1	16930591	gb	AF425247	AF425247_1	1	100	NEW	#REF!	anti-LAB phage VHH#3 immunoglobulin heavy chain variable region%2C partial [Lama glama].,Method: conceptual translation supplied by author.,anti-Lactococcus lactis bacteriophage antibody	#REF!
409	2	gi|83764198|emb|CAJ55319.1|	83764198	emb	CAJ55319		1	100	NEW	#REF!	immunoglobulin heavy chain variable region%2C partial [Lama glama].	#REF!
409		gi|83764190|emb|CAJ55318.1|	83764190	emb	CAJ55318		0	100	NEW	#N/A	#N/A	#N/A
410	1	gi|326787585|gb|AEA07719.1|	326787585	gb	AEA07719		1	100	NEW	#REF!	immunoglobulin heavy chain variable region%2C partial [Camelus dromedarius].	#REF!
411	1	gi|269930080|gb|ACZ53929.1|	269930080	gb	ACZ53929		1	100	NEW	#REF!	immunoglobulin heavy chain variable region VHH-BLC-C3%2C partial [Vicugna pacos].,Method: conceptual translation supplied by author.	#REF!
412	1	gi|411031507|gb|AFW03624.1|	411031507	gb	AFW03624		1	100	NEW	#REF!	immunoglobin heavy chain variable region%2C partial [Camelus dromedarius].	#REF!
413	1	gi|30350889|gb|AAP22639.1|	30350889	gb	AAP22639		1	100	NEW	#REF!	anti-VSG immunoglobulin heavy chain variable domain cAbAn01%2C partial [Camelus dromedarius].,Method: conceptual translation supplied by author.	#REF!
414	1	gi|984076524|pdb|3JBF|7	984076524	pdb	3JBF	7	1	100	NEW	#REF!	Chain 7%2C Complex Of Poliovirus With Vhh Pvsp19b.,5 Nanobody Vhh Pvsp19b.	#REF!
415	2	gi|18496229|emb|CAD22479.1|	18496229	emb	CAD22479		1	100	NEW	#REF!	immunoglobulin heavy chain variable region%2C partial [Lama glama].	#REF!
415		gi|18496221|emb|CAD22475.1|	18496221	emb	CAD22475		0	100	NEW	#N/A	#N/A	#N/A
416	1	gi|926443647|gb|ALD14653.1|	926443647	gb	ALD14653		1	100	NEW	#REF!	immunoglobulin heavy chain variable region%2C partial [Vicugna pacos].	#REF!
417	2	gi|753534118|pdb|4WEN|B	753534118	pdb	4WEN	B	1	100	NEW	#REF!	Chain B%2C Co-complex Structure Of The F4 Fimbrial Adhesin Faeg Variant Ac With Llama Single Domain Antibody V2.,2 Anti-f4+etec Bacteria Vhh Variable Region.	#REF!
417		gi|511637460|gb|AGN90985.1|	511637460	gb	AGN90985		0	100	NEW	#N/A	#N/A	#N/A
418	1	gi|18496197|emb|CAD22463.1|	18496197	emb	CAD22463		1	100	NEW	#REF!	immunoglobulin heavy chain variable region%2C partial [Lama glama].	#REF!
419	2	gi|753534121|pdb|4WEM|B	753534121	pdb	4WEM	B	1	100	NEW	#REF!	Chain B%2C Co-complex Structure Of The F4 Fimbrial Adhesin Faeg Variant Ac With Llama Single Domain Antibody V1.,2 Anti-f4+etec Bacteria Vhh Variable Region.	#REF!
419		gi|511637458|gb|AGN90984.1|	511637458	gb	AGN90984		0	100	NEW	#N/A	#N/A	#N/A
420	1	gi|55833066|gb|AAV66950.1|	55833066	gb	AAV66950		1	100	NEW	#REF!	anti-idiotypic immunoglobulin gamma heavy chain variable region%2C partial [Lama glama].,Method: conceptual translation.	#REF!
421	2	gi|312207843|pdb|3K81|B	312207843	pdb	3K81	B	1	100	NEW	#REF!	Chain B%2C Structure Of The Central Interaction Protein From The Trypanosoma Brucei Editosome In Complex With Single Domain Antibodies.,Single Strand Antibody Vhh Domain.	#REF!
421		gi|312207842|pdb|3K81|A	312207842	pdb	3K81	A	0	100	NEW	#N/A	Chain B%2C Structure Of The Central Interaction Protein From The Trypanosoma Brucei Editosome In Complex With Single Domain Antibodies.,Single Strand Antibody Vhh Domain.	#N/A
422	4	gi|550545774|pdb|4C58|B	550545774	pdb	4C58	B	1	100	NEW	#REF!	Chain B%2C Structure Of Gak Kinase In Complex With Nanobody (nbgak_4).,2 Nanobody.	#REF!
422		gi|550545772|pdb|4C59|B	550545772	pdb	4C59	B	0	100	NEW	#N/A	#N/A	#N/A
422		gi|806394368|pdb|4Y8D|C	806394368	pdb	4Y8D	C	0	100	NEW	#N/A	#N/A	#N/A
422		gi|806394370|pdb|4Y8D|D	806394370	pdb	4Y8D	D	0	100	NEW	#N/A	#N/A	#N/A
423	1	gi|551680317|gb|AGY32871.1|	551680317	gb	AGY32871		1	100	NEW	#REF!	anti-Shiga toxin antibody VHH Stx1-A9%2C partial [Vicugna pacos].	#REF!
424	1	gi|55833064|gb|AAV66949.1|	55833064	gb	AAV66949		1	100	NEW	#REF!	anti-idiotypic immunoglobulin gamma heavy chain variable region%2C partial [Lama glama].,Method: conceptual translation.	#REF!
425	1	gi|663440176|gb|AIF28012.1|	663440176	gb	AIF28012		1	100	NEW	#REF!	anti-human growth hormone immunoglobulin heavy chain variable region%2C partial [Camelus dromedarius].,Method: conceptual translation supplied by author.	#REF!
426	1	gi|30350893|gb|AAP22641.1|	30350893	gb	AAP22641		1	100	NEW	#REF!	anti-VSG immunoglobulin heavy chain variable domain cAbAn04%2C partial [Camelus dromedarius].,Method: conceptual translation supplied by author.	#REF!
427	1	gi|33517384|gb|AAQ19975.1|	33517384	gb	AAQ19975		1	100	NEW	#REF!	immunoglobulin heavy chain variable region%2C partial [Lama glama].,Method: conceptual translation.	#REF!
428	1	gi|54110115|emb|CAH60941.1|	54110115	emb	CAH60941		1	100	NEW	#REF!	immunoglobulin heavy chain variable region%2C partial [Lama glama].	#REF!
429	2	gi|21730573|pdb|1KXV|D	21730573	pdb	1KXV	D	1	100	NEW	#REF!	Chain D%2C Camelid Vhh Domains In Complex With Porcine Pancreatic Alpha-Amylase.,SEQRES.	#REF!
429		gi|21730572|pdb|1KXV|C	21730572	pdb	1KXV	C	0	100	NEW	#N/A	Chain D%2C Camelid Vhh Domains In Complex With Porcine Pancreatic Alpha-Amylase.,SEQRES.	#N/A
430	1	gi|55833042|gb|AAV66938.1|	55833042	gb	AAV66938		1	100	NEW	#REF!	anti-idiotypic immunoglobulin gamma heavy chain variable region%2C partial [Lama glama].,Method: conceptual translation.	#REF!
431	1	gi|83764214|emb|CAJ55307.1|	83764214	emb	CAJ55307		1	100	NEW	#REF!	immunoglobulin heavy chain variable region%2C partial [Lama glama].	#REF!
432	1	gi|543890244|gb|AGV76541.1|	543890244	gb	AGV76541		1	100	NEW	#REF!	immunoglobulin heavy chain variable region%2C partial [Camelus bactrianus].	#REF!
433	4	gi|667485038|pdb|4QKX|B	667485038	pdb	4QKX	B	1	100	NEW	#REF!	Chain B%2C Structure Of Beta2 Adrenoceptor Bound To A Covalent Agonist And An Engineered Nanobody.,2 R9 Protein.	#REF!
433		gi|545719886|pdb|4LDO|B	545719886	pdb	4LDO	B	0	100	NEW	#N/A	#N/A	#N/A
433		gi|545719884|pdb|4LDL|B	545719884	pdb	4LDL	B	0	100	NEW	#N/A	#N/A	#N/A
433		gi|545719882|pdb|4LDE|B	545719882	pdb	4LDE	B	0	100	NEW	#N/A	#N/A	#N/A
434	1	gi|319443694|pdb|3P0G|B	319443694	pdb	3P0G	B	1	100	NEW	#REF!	Chain B%2C Structure Of A Nanobody-Stabilized Active State Of The Beta2 Adrenoceptor.,Camelid Antibody Fragment.	#REF!
435	4	gi|223674036|pdb|3EZJ|H	223674036	pdb	3EZJ	H	1	100	NEW	#REF!	Chain H%2C Crystal Structure Of The N-Terminal Domain Of The Secretin Gspd From Etec Determined With The Assistance Of A Nanobody.,2 Nanobody Nbgspd_7.	#REF!
435		gi|223674030|pdb|3EZJ|B	223674030	pdb	3EZJ	B	0	100	NEW	#N/A	Chain H%2C Crystal Structure Of The N-Terminal Domain Of The Secretin Gspd From Etec Determined With The Assistance Of A Nanobody.,2 Nanobody Nbgspd_7.	#N/A
435		gi|223674032|pdb|3EZJ|D	223674032	pdb	3EZJ	D	0	100	NEW	#N/A	Chain H%2C Crystal Structure Of The N-Terminal Domain Of The Secretin Gspd From Etec Determined With The Assistance Of A Nanobody.,2 Nanobody Nbgspd_7.	#N/A
435		gi|223674034|pdb|3EZJ|F	223674034	pdb	3EZJ	F	0	100	NEW	#N/A	Chain H%2C Crystal Structure Of The N-Terminal Domain Of The Secretin Gspd From Etec Determined With The Assistance Of A Nanobody.,2 Nanobody Nbgspd_7.	#N/A
436	6	gi|742261584|pdb|4X7D|D	742261584	pdb	4X7D	D	1	100	NEW	#REF!	Chain D%2C Crystal Structure Of 2012 Nsw Gii.4 P Domain In Complex With Nano-85.,2 Nano-85 Nanobody.	#REF!
436		gi|742261583|pdb|4X7D|C	742261583	pdb	4X7D	C	0	100	NEW	#N/A	Chain D%2C Crystal Structure Of 2012 Nsw Gii.4 P Domain In Complex With Nano-85.,2 Nano-85 Nanobody.	#N/A
436		gi|742261578|pdb|4X7C|C	742261578	pdb	4X7C	C	0	100	NEW	#N/A	#N/A	#N/A
436		gi|742261586|pdb|4X7E|C	742261586	pdb	4X7E	C	0	100	NEW	#N/A	#N/A	#N/A
436		gi|742261579|pdb|4X7C|D	742261579	pdb	4X7C	D	0	100	NEW	#N/A	#N/A	#N/A
436		gi|742261588|pdb|4X7E|D	742261588	pdb	4X7E	D	0	100	NEW	#N/A	#N/A	#N/A
437	1	gi|83764216|emb|CAJ55308.1|	83764216	emb	CAJ55308		1	100	NEW	#REF!	immunoglobulin heavy chain variable region%2C partial [Lama glama].	#REF!
438	1	gi|543890210|gb|AGV76524.1|	543890210	gb	AGV76524		1	100	NEW	#REF!	immunoglobulin heavy chain variable region%2C partial [Camelus bactrianus].	#REF!
439	1	gi|355469205|gb|AER93256.1|	355469205	gb	AER93256		1	100	NEW	#REF!	immunoglobulin heavy chain variable region%2C partial [Vicugna pacos].	#REF!
440	1	gi|17530476|gb|AAL40817.1|AF447906_1	17530476	gb	AF447906	AF447906_1	1	100	NEW	#REF!	parathyroid hormone-specific Ig heavy chain variable domain PTH5%2C partial [Lama glama].,Method: conceptual translation.	#REF!
441	4	gi|21730563|pdb|1KXQ|H	21730563	pdb	1KXQ	H	1	100	NEW	#REF!	Chain H%2C Camelid Vhh Domain In Complex With Porcine Pancreatic Alpha- Amylase.,2 Antibody Vhh Fragment Cabamd9.	#REF!
441		gi|21730560|pdb|1KXQ|E	21730560	pdb	1KXQ	E	0	100	NEW	#N/A	Chain H%2C Camelid Vhh Domain In Complex With Porcine Pancreatic Alpha- Amylase.,2 Antibody Vhh Fragment Cabamd9.	#N/A
441		gi|21730561|pdb|1KXQ|F	21730561	pdb	1KXQ	F	0	100	NEW	#N/A	Chain H%2C Camelid Vhh Domain In Complex With Porcine Pancreatic Alpha- Amylase.,2 Antibody Vhh Fragment Cabamd9.	#N/A
441		gi|21730562|pdb|1KXQ|G	21730562	pdb	1KXQ	G	0	100	NEW	#N/A	Chain H%2C Camelid Vhh Domain In Complex With Porcine Pancreatic Alpha- Amylase.,2 Antibody Vhh Fragment Cabamd9.	#N/A
442	1	gi|33517392|gb|AAQ19979.1|	33517392	gb	AAQ19979		1	100	NEW	#REF!	immunoglobulin heavy chain variable region%2C partial [Lama glama].,Method: conceptual translation.	#REF!
443	1	gi|18496189|emb|CAD22459.1|	18496189	emb	CAD22459		1	100	NEW	#REF!	immunoglobulin heavy chain variable region%2C partial [Lama glama].	#REF!
444	1	gi|952206568|gb|ALN98712.1|	952206568	gb	ALN98712		1	100	NEW	#REF!	immunoglobulin heavy chain variable region%2C partial [Camelus bactrianus].	#REF!
445	1	gi|765365270|dbj|BAQ56202.1|	765365270	dbj	BAQ56202		1	100	NEW	#REF!	immunoglobulin heavy chain variable region%2C partial [Camelus dromedarius].	#REF!
446	1	gi|952206588|gb|ALN98716.1|	952206588	gb	ALN98716		1	100	NEW	#REF!	immunoglobulin heavy chain variable region%2C partial [Camelus bactrianus].	#REF!
447	1	gi|33517406|gb|AAQ19986.1|	33517406	gb	AAQ19986		1	100	NEW	#REF!	immunoglobulin heavy chain variable region%2C partial [Lama glama].,Method: conceptual translation.	#REF!
448	1	gi|17530496|gb|AAL40827.1|AF447916_1	17530496	gb	AF447916	AF447916_1	1	100	NEW	#REF!	parathyroid hormone-specific Ig heavy chain variable domain PTH22%2C partial [Lama glama].,Method: conceptual translation.	#REF!
449	3	gi|672885814|pdb|4M3K|B	672885814	pdb	4M3K	B	1	100	NEW	#REF!	Chain B%2C Structure Of A Single Domain Camelid Antibody Fragment Cab-h7s In Complex With The Blap Beta-lactamase From Bacillus Licheniformis.,2 Camelid Heavy-chain Antibody Variable Fragment Cab-h7s.	#REF!
449		gi|672885811|pdb|4M3J|A	672885811	pdb	4M3J	A	0	100	NEW	#N/A	#N/A	#N/A
449		gi|672885812|pdb|4M3J|B	672885812	pdb	4M3J	B	0	100	NEW	#N/A	#N/A	#N/A
450	1	gi|816380367|gb|AKF02408.1|	816380367	gb	AKF02408		1	100	NEW	#REF!	anti-HCV NS3/4A serine protease immoglobulin heavy chain%2C partial [Camelus dromedarius].,Method: conceptual translation.	#REF!
451	1	gi|952206556|gb|ALN98710.1|	952206556	gb	ALN98710		1	100	NEW	#REF!	immunoglobulin heavy chain variable region%2C partial [Camelus bactrianus].	#REF!
452	1	gi|54110087|emb|CAH60927.1|	54110087	emb	CAH60927		1	100	NEW	#REF!	immunoglobulin heavy chain variable region%2C partial [Lama glama].	#REF!
453	1	gi|152143606|gb|ABS29546.1|	152143606	gb	ABS29546		1	100	NEW	#REF!	immunoglobulin heavy chain variable region%2C partial [Lama glama].,Method: conceptual translation.	#REF!
454	1	gi|152143604|gb|ABS29545.1|	152143604	gb	ABS29545		1	100	NEW	#REF!	immunoglobulin heavy chain variable region%2C partial [Lama glama].,Method: conceptual translation.	#REF!
455	1	gi|152143602|gb|ABS29544.1|	152143602	gb	ABS29544		1	100	NEW	#REF!	immunoglobulin heavy chain variable region%2C partial [Lama glama].,Method: conceptual translation.	#REF!
456	1	gi|33517386|gb|AAQ19976.1|	33517386	gb	AAQ19976		1	100	NEW	#REF!	immunoglobulin heavy chain variable region%2C partial [Lama glama].,Method: conceptual translation.	#REF!
457	1	gi|984076529|pdb|3JBG|7	984076529	pdb	3JBG	7	1	100	NEW	#REF!	Chain 7%2C Complex Of Poliovirus With Vhh Pvss21e.,5 Nanobody Vhh Pvss21e.	#REF!
458	1	gi|33517400|gb|AAQ19983.1|	33517400	gb	AAQ19983		1	100	NEW	#REF!	immunoglobulin heavy chain variable region%2C partial [Lama glama].,Method: conceptual translation.	#REF!
459	1	gi|196050974|gb|ACG68627.1|	196050974	gb	ACG68627		1	100	NEW	#REF!	immunoglobulin heavy chain variable region%2C partial [Lama glama].	#REF!
460	1	gi|196050962|gb|ACG68621.1|	196050962	gb	ACG68621		1	100	NEW	#REF!	immunoglobulin heavy chain variable region%2C partial [Lama glama].	#REF!
461	1	gi|196050984|gb|ACG68632.1|	196050984	gb	ACG68632		1	100	NEW	#REF!	immunoglobulin heavy chain variable region%2C partial [Lama glama].	#REF!
462	1	gi|196050976|gb|ACG68628.1|	196050976	gb	ACG68628		1	100	NEW	#REF!	immunoglobulin heavy chain variable region%2C partial [Lama glama].	#REF!
463	1	gi|55833062|gb|AAV66948.1|	55833062	gb	AAV66948		1	100	NEW	#REF!	anti-idiotypic immunoglobulin gamma heavy chain variable region%2C partial [Lama glama].,Method: conceptual translation.	#REF!
464	2	gi|55833056|gb|AAV66945.1|	55833056	gb	AAV66945		1	100	NEW	#REF!	anti-idiotypic immunoglobulin gamma heavy chain variable region%2C partial [Lama glama].,Method: conceptual translation.	#REF!
464		gi|55833050|gb|AAV66943.1|	55833050	gb	AAV66943		0	100	NEW	#N/A	#N/A	#N/A
465	1	gi|55833058|gb|AAV66946.1|	55833058	gb	AAV66946		1	100	NEW	#REF!	anti-idiotypic immunoglobulin gamma heavy chain variable region%2C partial [Lama glama].,Method: conceptual translation.	#REF!
466	1	gi|55833054|gb|AAV66944.1|	55833054	gb	AAV66944		1	100	NEW	#REF!	anti-idiotypic immunoglobulin gamma heavy chain variable region%2C partial [Lama glama].,Method: conceptual translation.	#REF!
467	1	gi|55833048|gb|AAV66941.1|	55833048	gb	AAV66941		1	100	NEW	#REF!	anti-idiotypic immunoglobulin gamma heavy chain variable region%2C partial [Lama glama].,Method: conceptual translation.	#REF!
468	1	gi|55833060|gb|AAV66947.1|	55833060	gb	AAV66947		1	100	NEW	#REF!	anti-idiotypic immunoglobulin gamma heavy chain variable region%2C partial [Lama glama].,Method: conceptual translation.	#REF!
469	1	gi|55833046|gb|AAV66940.1|	55833046	gb	AAV66940		1	100	NEW	#REF!	anti-idiotypic immunoglobulin gamma heavy chain variable region%2C partial [Lama glama].,Method: conceptual translation.	#REF!
470	1	gi|55833044|gb|AAV66939.1|	55833044	gb	AAV66939		1	100	NEW	#REF!	anti-idiotypic immunoglobulin gamma heavy chain variable region%2C partial [Lama glama].,Method: conceptual translation.	#REF!
471	1	gi|55833074|gb|AAV66954.1|	55833074	gb	AAV66954		1	100	NEW	#REF!	anti-idiotypic immunoglobulin gamma heavy chain variable region%2C partial [Lama glama].,Method: conceptual translation.	#REF!
472	1	gi|54110117|emb|CAH60942.1|	54110117	emb	CAH60942		1	100	NEW	#REF!	immunoglobulin heavy chain variable region%2C partial [Lama glama].	#REF!
473	2	gi|586500049|pdb|3J69|7	586500049	pdb	3J69	7	1	100	NEW	#REF!	Chain 7%2C Electron Cryo-microscopy Of Nanobody Pvsp6a In Complex With Poliovirus P1/mahoney.,5 Nanobody Vhh Pvsp6a.	#REF!
473		gi|984076514|pdb|3JBD|7	984076514	pdb	3JBD	7	0	100	NEW	#N/A	#N/A	#N/A
474	1	gi|557786689|gb|AHA34187.1|	557786689	gb	AHA34187		1	100	NEW	#REF!	immunoglobulin variable heavy region JIV-F5 RTA-F5%2C partial [Vicugna pacos].,##Assembly-Data-START## Sequencing Technology :: Sanger dideoxy sequencing ##Assembly-Data-END## ,derived from Vicugna pacos	#REF!
475	1	gi|625295371|gb|AHY24763.1|	625295371	gb	AHY24763		1	100	NEW	#REF!	immunoglobulin heavy chain variable region%2C partial [Lama glama].,##Assembly-Data-START## Assembly Method :: CAP3 v. Latest Sequencing Technology :: ABI 3730 ##Assembly-Data-END##	#REF!
476	1	gi|62737962|pdb|1SJX|A	62737962	pdb	1SJX	A	1	100	NEW	#REF!	Chain A%2C Three-Dimensional Structure Of A Llama Vhh Domain Oe7 Binding The Cell Wall Protein Malf1.,1 Immunoglobulin Vh Domain.	#REF!
477	1	gi|18496187|emb|CAD22458.1|	18496187	emb	CAD22458		1	100	NEW	#REF!	immunoglobulin heavy chain variable region%2C partial [Lama glama].	#REF!
478	1	gi|83764208|emb|CAJ55304.1|	83764208	emb	CAJ55304		1	100	NEW	#REF!	immunoglobulin heavy chain variable region%2C partial [Lama glama].	#REF!
479	2	gi|468362186|gb|AGH30286.1|	468362186	gb	AGH30286		1	100	NEW	#REF!	Immunoglobulin heavy chain variable domain%2C partial [Lama glama].	#REF!
479		gi|468361977|gb|AGH30278.1|	468361977	gb	AGH30278		0	100	NEW	#N/A	#N/A	#N/A
480	2	gi|651207635|pdb|4LGR|B	651207635	pdb	4LGR	B	1	100	NEW	#REF!	Chain B%2C Ricin A Chain Bound To Camelid Nanobody (vhh3).,2 Camelid Nanobody (vhh3).	#REF!
480		gi|557786699|gb|AHA34192.1|	557786699	gb	AHA34192		0	100	NEW	#N/A	#N/A	#N/A
481	1	gi|54110097|emb|CAH60932.1|	54110097	emb	CAH60932		1	100	NEW	#REF!	immunoglobulin heavy chain variable region%2C partial [Lama glama].	#REF!
482	1	gi|54110095|emb|CAH60931.1|	54110095	emb	CAH60931		1	100	NEW	#REF!	immunoglobulin heavy chain variable region%2C partial [Lama glama].	#REF!
483	1	gi|54110081|emb|CAH60924.1|	54110081	emb	CAH60924		1	100	NEW	#REF!	immunoglobulin heavy chain variable region%2C partial [Lama glama].	#REF!
484	1	gi|54110111|emb|CAH60939.1|	54110111	emb	CAH60939		1	100	NEW	#REF!	immunoglobulin heavy chain variable region%2C partial [Lama glama].	#REF!
485	1	gi|54110085|emb|CAH60926.1|	54110085	emb	CAH60926		1	100	NEW	#REF!	immunoglobulin heavy chain variable region%2C partial [Lama glama].	#REF!
486	1	gi|54110113|emb|CAH60940.1|	54110113	emb	CAH60940		1	100	NEW	#REF!	immunoglobulin heavy chain variable region%2C partial [Lama glama].	#REF!
487	1	gi|54110103|emb|CAH60935.1|	54110103	emb	CAH60935		1	100	NEW	#REF!	immunoglobulin heavy chain variable region%2C partial [Lama glama].	#REF!
488	1	gi|83764220|emb|CAJ55310.1|	83764220	emb	CAJ55310		1	100	NEW	#REF!	immunoglobulin heavy chain variable region%2C partial [Lama glama].	#REF!
489	1	gi|33517394|gb|AAQ19980.1|	33517394	gb	AAQ19980		1	100	NEW	#REF!	immunoglobulin heavy chain variable region%2C partial [Lama glama].,Method: conceptual translation.	#REF!
490	1	gi|147886570|gb|ABQ52437.1|	147886570	gb	ABQ52437		1	100	NEW	#REF!	immunoglobulin heavy chain variable region%2C partial [Lama glama].,Method: conceptual translation.	#REF!
491	1	gi|147886568|gb|ABQ52436.1|	147886568	gb	ABQ52436		1	100	NEW	#REF!	immunoglobulin heavy chain variable region%2C partial [Lama glama].,Method: conceptual translation.	#REF!
492	1	gi|557786717|gb|AHA34201.1|	557786717	gb	AHA34201		1	100	NEW	#REF!	immunoglobulin variable heavy region JIW-G5 RTB-G5%2C partial [Vicugna pacos].,##Assembly-Data-START## Sequencing Technology :: Sanger dideoxy sequencing ##Assembly-Data-END## ,derived from Vicugna pacos	#REF!
493	2	gi|557804855|pdb|4CDG|D	557804855	pdb	4CDG	D	1	100	NEW	#REF!	Chain D%2C Crystal Structure Of The Bloom's Syndrome Helicase Blm In Complex With Nanobody.,2 Nanobody.	#REF!
493		gi|557804854|pdb|4CDG|C	557804854	pdb	4CDG	C	0	100	NEW	#N/A	Chain D%2C Crystal Structure Of The Bloom's Syndrome Helicase Blm In Complex With Nanobody.,2 Nanobody.	#N/A
494	1	gi|33517388|gb|AAQ19977.1|	33517388	gb	AAQ19977		1	100	NEW	#REF!	immunoglobulin heavy chain variable region%2C partial [Lama glama].,Method: conceptual translation.	#REF!
495	1	gi|152143600|gb|ABS29543.1|	152143600	gb	ABS29543		1	100	NEW	#REF!	immunoglobulin heavy chain variable region%2C partial [Lama glama].,Method: conceptual translation.	#REF!
496	1	gi|54110089|emb|CAH60928.1|	54110089	emb	CAH60928		1	100	NEW	#REF!	immunoglobulin heavy chain variable region%2C partial [Lama glama].	#REF!
497	1	gi|44844233|emb|CAF32429.1|	44844233	emb	CAF32429		1	100	NEW	#REF!	single-domain immunoglobulin heavy chain variable region%2C partial [Lama glama].	#REF!
498	1	gi|44844231|emb|CAF32428.1|	44844231	emb	CAF32428		1	100	NEW	#REF!	single-domain immunoglobulin heavy chain variable region%2C partial [Lama glama].	#REF!
499	1	gi|44844253|emb|CAF32439.1|	44844253	emb	CAF32439		1	100	NEW	#REF!	single-domain immunoglobulin heavy chain variable region%2C partial [Lama glama].	#REF!
500	1	gi|55833076|gb|AAV66955.1|	55833076	gb	AAV66955		1	100	NEW	#REF!	anti-idiotypic immunoglobulin gamma heavy chain variable region%2C partial [Lama glama].,Method: conceptual translation.	#REF!
501	1	gi|55833072|gb|AAV66953.1|	55833072	gb	AAV66953		1	100	NEW	#REF!	anti-idiotypic immunoglobulin gamma heavy chain variable region%2C partial [Lama glama].,Method: conceptual translation.	#REF!
502	1	gi|17530498|gb|AAL40828.1|AF447917_1	17530498	gb	AF447917	AF447917_1	1	100	NEW	#REF!	parathyroid hormone-specific Ig heavy chain variable domain PTH23%2C partial [Lama glama].,Method: conceptual translation.	#REF!
503	1	gi|268639695|gb|ACZ18163.1|	268639695	gb	ACZ18163		1	100	NEW	#REF!	anti-ovalbumin immunoglobulin heavy chain variable region%2C partial [Camelus dromedarius].	#REF!
504	1	gi|663440178|gb|AIF28013.1|	663440178	gb	AIF28013		1	100	NEW	#REF!	anti-human growth hormone immunoglobulin heavy chain variable region%2C partial [Camelus dromedarius].,Method: conceptual translation supplied by author.	#REF!
505	1	gi|83764086|emb|CAJ55284.1|	83764086	emb	CAJ55284		1	100	NEW	#REF!	immunoglobulin heavy chain variable region%2C partial [Lama glama].	#REF!
506	1	gi|51490803|emb|CAH18847.1|	51490803	emb	CAH18847		1	100	NEW	#REF!	immunoglobulin heavy chain variable region%2C partial [Lama glama].	#REF!
507	1	gi|729056017|gb|AIZ03028.1|	729056017	gb	AIZ03028		1	100	NEW	#REF!	immunoglobulin heavy chain variable region%2C partial [Camelidae mixed library].,##Assembly-Data-START## Sequencing Technology :: Sanger dideoxy sequencing ##Assembly-Data-END##	#REF!
508	1	gi|625295373|gb|AHY24764.1|	625295373	gb	AHY24764		1	100	NEW	#REF!	immunoglobulin heavy chain variable region%2C partial [Lama glama].,##Assembly-Data-START## Assembly Method :: CAP3 v. Latest Sequencing Technology :: ABI 3730 ##Assembly-Data-END##	#REF!
509	1	gi|764091304|pdb|4XT1|C	764091304	pdb	4XT1	C	1	100	NEW	#REF!	Chain C%2C Structure Of A Nanobody-bound Viral Gpcr Bound To Human Chemokine Cx3cl1.,3 Nanobody 7.	#REF!
510	1	gi|468362043|gb|AGH30280.1|	468362043	gb	AGH30280		1	100	NEW	#REF!	Immunoglobulin heavy chain variable domain%2C partial [Lama glama].	#REF!
511	1	gi|468362146|gb|AGH30284.1|	468362146	gb	AGH30284		1	100	NEW	#REF!	Immunoglobulin heavy chain variable domain%2C partial [Lama glama].	#REF!
512	1	gi|18496195|emb|CAD22462.1|	18496195	emb	CAD22462		1	100	NEW	#REF!	immunoglobulin heavy chain variable region%2C partial [Lama glama].	#REF!
513	1	gi|729056013|gb|AIZ03026.1|	729056013	gb	AIZ03026		1	100	NEW	#REF!	immunoglobulin heavy chain variable region%2C partial [Camelidae mixed library].,##Assembly-Data-START## Sequencing Technology :: Sanger dideoxy sequencing ##Assembly-Data-END##	#REF!
514	1	gi|17530494|gb|AAL40826.1|AF447915_1	17530494	gb	AF447915	AF447915_1	1	100	NEW	#REF!	parathyroid hormone-specific Ig heavy chain variable domain PTH18%2C partial [Lama glama].,Method: conceptual translation.	#REF!
515	1	gi|17530470|gb|AAL40814.1|AF447903_1	17530470	gb	AF447903	AF447903_1	1	100	NEW	#REF!	parathyroid hormone-specific Ig heavy chain variable domain PTH1%2C partial [Lama glama].,Method: conceptual translation.	#REF!
516	3	gi|532130795|gb|AGT78116.1|	532130795	gb	AGT78116		1	100	NEW	#REF!	immunoglobulin heavy chain variable region%2C partial [Lama glama].	#REF!
516		gi|529280890|pdb|4B41|A	529280890	pdb	4B41	A	0	100	NEW	#N/A	#N/A	#N/A
516		gi|529280891|pdb|4B41|B	529280891	pdb	4B41	B	0	100	NEW	#N/A	#N/A	#N/A
517	1	gi|926443627|gb|ALD14643.1|	926443627	gb	ALD14643		1	100	NEW	#REF!	immunoglobulin heavy chain variable region%2C partial [Vicugna pacos].	#REF!
518	1	gi|926443635|gb|ALD14647.1|	926443635	gb	ALD14647		1	100	NEW	#REF!	immunoglobulin heavy chain variable region%2C partial [Vicugna pacos].	#REF!
519	1	gi|557786707|gb|AHA34196.1|	557786707	gb	AHA34196		1	100	NEW	#REF!	immunoglobulin variable heavy region JIY-F10 RTA-F10%2C partial [Vicugna pacos].,##Assembly-Data-START## Sequencing Technology :: Sanger dideoxy sequencing ##Assembly-Data-END## ,derived from Vicugna pacos	#REF!
520	1	gi|543890250|gb|AGV76544.1|	543890250	gb	AGV76544		1	100	NEW	#REF!	immunoglobulin heavy chain variable region%2C partial [Camelus bactrianus].	#REF!
521	1	gi|55833070|gb|AAV66952.1|	55833070	gb	AAV66952		1	100	NEW	#REF!	anti-idiotypic immunoglobulin gamma heavy chain variable region%2C partial [Lama glama].,Method: conceptual translation.	#REF!
522	1	gi|55833068|gb|AAV66951.1|	55833068	gb	AAV66951		1	100	NEW	#REF!	anti-idiotypic immunoglobulin gamma heavy chain variable region%2C partial [Lama glama].,Method: conceptual translation.	#REF!
523	1	gi|17530484|gb|AAL40821.1|AF447910_1	17530484	gb	AF447910	AF447910_1	1	100	NEW	#REF!	parathyroid hormone-specific Ig heavy chain variable domain PTH10%2C partial [Lama glama].,Method: conceptual translation.	#REF!
524	1	gi|55833052|gb|AAV66942.1|	55833052	gb	AAV66942		1	100	NEW	#REF!	anti-idiotypic immunoglobulin gamma heavy chain variable region%2C partial [Lama glama].,Method: conceptual translation.	#REF!
525	1	gi|926443657|gb|ALD14658.1|	926443657	gb	ALD14658		1	100	NEW	#REF!	immunoglobulin heavy chain variable region%2C partial [Vicugna pacos].	#REF!
526	1	gi|54110107|emb|CAH60937.1|	54110107	emb	CAH60937		1	100	NEW	#REF!	immunoglobulin heavy chain variable region%2C partial [Lama glama].	#REF!
527	4	gi|71042118|pdb|1YZZ|B	71042118	pdb	1YZZ	B	1	100	NEW	#REF!	Chain B%2C Humanized Caban33 At Room Temperature.,SEQRES.	#REF!
527		gi|71042117|pdb|1YZZ|A	71042117	pdb	1YZZ	A	0	100	NEW	#N/A	Chain B%2C Humanized Caban33 At Room Temperature.,SEQRES.	#N/A
527		gi|71042018|pdb|1YC8|A	71042018	pdb	1YC8	A	0	100	NEW	#N/A	#N/A	#N/A
527		gi|71042019|pdb|1YC8|B	71042019	pdb	1YC8	B	0	100	NEW	#N/A	#N/A	#N/A
528	3	gi|71042017|pdb|1YC7|B	71042017	pdb	1YC7	B	1	100	NEW	#REF!	Chain B%2C Caban33 Vhh Fragment Against Vsg.,1 Anti-vsg Immunoglobulin Heavy Chain Variable Domain Caban33.	#REF!
528		gi|71042016|pdb|1YC7|A	71042016	pdb	1YC7	A	0	100	NEW	#N/A	Chain B%2C Caban33 Vhh Fragment Against Vsg.,1 Anti-vsg Immunoglobulin Heavy Chain Variable Domain Caban33.	#N/A
528		gi|30350899|gb|AAP22644.1|	30350899	gb	AAP22644		0	100	NEW	#N/A	#N/A	#N/A
529	1	gi|83764188|emb|CAJ55297.1|	83764188	emb	CAJ55297		1	100	NEW	#REF!	immunoglobulin heavy chain variable region%2C partial [Lama glama].	#REF!
530	1	gi|17530488|gb|AAL40823.1|AF447912_1	17530488	gb	AF447912	AF447912_1	1	100	NEW	#REF!	parathyroid hormone-specific Ig heavy chain variable domain PTH12%2C partial [Lama glama].,Method: conceptual translation.	#REF!
531	1	gi|167729001|emb|CAP58561.1|	167729001	emb	CAP58561		1	100	NEW	#REF!	anti-abeta llama single-domain antibody-L1-3 (VHH) protein%2C partial [Vicugna pacos].	#REF!
532	1	gi|926443641|gb|ALD14650.1|	926443641	gb	ALD14650		1	100	NEW	#REF!	immunoglobulin heavy chain variable region%2C partial [Vicugna pacos].	#REF!
533	1	gi|54110101|emb|CAH60934.1|	54110101	emb	CAH60934		1	100	NEW	#REF!	immunoglobulin heavy chain variable region%2C partial [Lama glama].	#REF!
534	1	gi|952206562|gb|ALN98711.1|	952206562	gb	ALN98711		1	100	NEW	#REF!	immunoglobulin heavy chain variable region%2C partial [Camelus bactrianus].	#REF!
535	1	gi|468362076|gb|AGH30281.1|	468362076	gb	AGH30281		1	100	NEW	#REF!	Immunoglobulin heavy chain variable domain%2C partial [Lama glama].	#REF!
536	1	gi|468362008|gb|AGH30279.1|	468362008	gb	AGH30279		1	100	NEW	#REF!	Immunoglobulin heavy chain variable domain%2C partial [Lama glama].	#REF!
537	1	gi|468362106|gb|AGH30282.1|	468362106	gb	AGH30282		1	100	NEW	#REF!	Immunoglobulin heavy chain variable domain%2C partial [Lama glama].	#REF!
538	1	gi|926443625|gb|ALD14642.1|	926443625	gb	ALD14642		1	100	NEW	#REF!	immunoglobulin heavy chain variable region%2C partial [Vicugna pacos].	#REF!
539	1	gi|83764206|emb|CAJ55303.1|	83764206	emb	CAJ55303		1	100	NEW	#REF!	immunoglobulin heavy chain variable region%2C partial [Lama glama].	#REF!
540	6	gi|817599179|pdb|4ZG1|F	817599179	pdb	4ZG1	F	1	100	NEW	#REF!	Chain F%2C Crystal Structure Of A Nanobody Raised Against Kdm5b.,1 Nb17.	#REF!
540		gi|817599174|pdb|4ZG1|A	817599174	pdb	4ZG1	A	0	100	NEW	#N/A	Chain F%2C Crystal Structure Of A Nanobody Raised Against Kdm5b.,1 Nb17.	#N/A
540		gi|817599175|pdb|4ZG1|B	817599175	pdb	4ZG1	B	0	100	NEW	#N/A	Chain F%2C Crystal Structure Of A Nanobody Raised Against Kdm5b.,1 Nb17.	#N/A
540		gi|817599176|pdb|4ZG1|C	817599176	pdb	4ZG1	C	0	100	NEW	#N/A	Chain F%2C Crystal Structure Of A Nanobody Raised Against Kdm5b.,1 Nb17.	#N/A
540		gi|817599177|pdb|4ZG1|D	817599177	pdb	4ZG1	D	0	100	NEW	#N/A	Chain F%2C Crystal Structure Of A Nanobody Raised Against Kdm5b.,1 Nb17.	#N/A
540		gi|817599178|pdb|4ZG1|E	817599178	pdb	4ZG1	E	0	100	NEW	#N/A	Chain F%2C Crystal Structure Of A Nanobody Raised Against Kdm5b.,1 Nb17.	#N/A
541	1	gi|355469201|gb|AER93254.1|	355469201	gb	AER93254		1	100	NEW	#REF!	immunoglobulin heavy chain variable region%2C partial [Vicugna pacos].	#REF!
542	1	gi|926443645|gb|ALD14652.1|	926443645	gb	ALD14652		1	100	NEW	#REF!	immunoglobulin heavy chain variable region%2C partial [Vicugna pacos].	#REF!
543	1	gi|926443629|gb|ALD14644.1|	926443629	gb	ALD14644		1	100	NEW	#REF!	immunoglobulin heavy chain variable region%2C partial [Vicugna pacos].	#REF!
544	1	gi|309319910|pdb|3K74|B	309319910	pdb	3K74	B	1	100	NEW	#REF!	Chain B%2C Disruption Of Protein Dynamics By An Allosteric Effector Antibody.,2 Nanobody.	#REF!
545	1	gi|159162475|pdb|1IEH|A	159162475	pdb	1IEH	A	1	100	NEW	#REF!	Chain A%2C Solution Structure Of A Soluble Single-Domain Antibody With Hydrophobic Residues Typical Of A VlVH INTERFACE.,On Nov 7,2007 this sequence version replaced gi:157878357. SEQRES.	#REF!
546	2	gi|24987246|pdb|1G9E|A	24987246	pdb	1G9E	A	1	100	NEW	#REF!	Chain A%2C Solution Structure And Relaxation Measurements Of An Antigen-Free Heavy Chain Variable Domain (Vhh) From Llama.,SEQRES.	#REF!
546		gi|157831295|pdb|1HCV|A	157831295	pdb	1HCV	A	0	100	NEW	#N/A	#N/A	#N/A
547	1	gi|355469183|gb|AER93245.1|	355469183	gb	AER93245		1	100	NEW	#REF!	immunoglobulin heavy chain variable region%2C partial [Vicugna pacos].	#REF!
548	1	gi|83764228|emb|CAJ55314.1|	83764228	emb	CAJ55314		1	100	NEW	#REF!	immunoglobulin heavy chain variable region%2C partial [Lama glama].	#REF!
549	1	gi|17530478|gb|AAL40818.1|AF447907_1	17530478	gb	AF447907	AF447907_1	1	100	NEW	#REF!	parathyroid hormone-specific Ig heavy chain variable domain PTH7%2C partial [Lama glama].,Method: conceptual translation.	#REF!
550	4	gi|220702374|pdb|3CFI|L	220702374	pdb	3CFI	L	1	100	NEW	#REF!	Chain L%2C Nanobody-Aided Structure Determination Of The Epsi:epsj Pseudopilin Heterdimer From Vibrio Vulnificus.,3 Nanobody Nbepsij_11.	#REF!
550		gi|220702365|pdb|3CFI|C	220702365	pdb	3CFI	C	0	100	NEW	#N/A	Chain L%2C Nanobody-Aided Structure Determination Of The Epsi:epsj Pseudopilin Heterdimer From Vibrio Vulnificus.,3 Nanobody Nbepsij_11.	#N/A
550		gi|220702368|pdb|3CFI|F	220702368	pdb	3CFI	F	0	100	NEW	#N/A	Chain L%2C Nanobody-Aided Structure Determination Of The Epsi:epsj Pseudopilin Heterdimer From Vibrio Vulnificus.,3 Nanobody Nbepsij_11.	#N/A
550		gi|220702371|pdb|3CFI|I	220702371	pdb	3CFI	I	0	100	NEW	#N/A	Chain L%2C Nanobody-Aided Structure Determination Of The Epsi:epsj Pseudopilin Heterdimer From Vibrio Vulnificus.,3 Nanobody Nbepsij_11.	#N/A
551	1	gi|703999512|dbj|BAP82410.1|	703999512	dbj	BAP82410		1	100	NEW	#REF!	VHH antibody%2C partial [Vicugna pacos].	#REF!
552	1	gi|703999504|dbj|BAP82406.1|	703999504	dbj	BAP82406		1	100	NEW	#REF!	VHH antibody%2C partial [Vicugna pacos].,synonym: Lama pacos	#REF!
553	1	gi|703999518|dbj|BAP82413.1|	703999518	dbj	BAP82413		1	100	NEW	#REF!	VHH antibody%2C partial [Vicugna pacos].	#REF!
554	1	gi|703999510|dbj|BAP82409.1|	703999510	dbj	BAP82409		1	100	NEW	#REF!	VHH antibody%2C partial [Vicugna pacos].	#REF!
555	1	gi|703999506|dbj|BAP82407.1|	703999506	dbj	BAP82407		1	100	NEW	#REF!	VHH antibody%2C partial [Vicugna pacos].	#REF!
556	1	gi|703999516|dbj|BAP82412.1|	703999516	dbj	BAP82412		1	100	NEW	#REF!	VHH antibody%2C partial [Vicugna pacos].	#REF!
557	1	gi|703999514|dbj|BAP82411.1|	703999514	dbj	BAP82411		1	100	NEW	#REF!	VHH antibody%2C partial [Vicugna pacos].	#REF!
558	1	gi|703999508|dbj|BAP82408.1|	703999508	dbj	BAP82408		1	100	NEW	#REF!	VHH antibody%2C partial [Vicugna pacos].	#REF!
559	1	gi|543890248|gb|AGV76543.1|	543890248	gb	AGV76543		1	100	NEW	#REF!	immunoglobulin heavy chain variable region%2C partial [Camelus bactrianus].	#REF!
560	1	gi|482676981|pdb|4EIG|B	482676981	pdb	4EIG	B	1	100	NEW	#REF!	Chain B%2C Ca1698 Camel Antibody Fragment In Complex With Dhfr.,2 Ca1698 Camel Antibody Fragment.	#REF!
561	1	gi|17530502|gb|AAL40830.1|AF447919_1	17530502	gb	AF447919	AF447919_1	1	100	NEW	#REF!	parathyroid hormone-specific Ig heavy chain variable domain PTH60%2C partial [Lama glama].,Method: conceptual translation.	#REF!
562	1	gi|33517410|gb|AAQ19988.1|	33517410	gb	AAQ19988		1	100	NEW	#REF!	immunoglobulin heavy chain variable region%2C partial [Lama glama].,Method: conceptual translation.	#REF!
563	1	gi|18496209|emb|CAD22469.1|	18496209	emb	CAD22469		1	100	NEW	#REF!	immunoglobulin heavy chain variable region%2C partial [Lama glama].	#REF!
564	1	gi|152143608|gb|ABS29547.1|	152143608	gb	ABS29547		1	100	NEW	#REF!	immunoglobulin heavy chain variable region%2C partial [Lama glama].,Method: conceptual translation.	#REF!
565	1	gi|551680331|gb|AGY32878.1|	551680331	gb	AGY32878		1	100	NEW	#REF!	anti-Shiga toxin antibody VHH Stx2-G1%2C partial [Vicugna pacos].	#REF!
566	1	gi|241992713|gb|ACS73868.1|	241992713	gb	ACS73868		1	100	NEW	#REF!	immunoglobulin heavy chain variable region%2C partial [Vicugna pacos].,Method: conceptual translation supplied by author.	#REF!
567	3	gi|651207633|pdb|4LGP|D	651207633	pdb	4LGP	D	1	100	NEW	#REF!	Chain D%2C Ricin A Chain Bound To Camelid Nanobody (vhh1).,2 Vhh1 Camelid Nanobody.	#REF!
567		gi|651207631|pdb|4LGP|B	651207631	pdb	4LGP	B	0	100	NEW	#N/A	Chain D%2C Ricin A Chain Bound To Camelid Nanobody (vhh1).,2 Vhh1 Camelid Nanobody.	#N/A
567		gi|557786705|gb|AHA34195.1|	557786705	gb	AHA34195		0	100	NEW	#N/A	#N/A	#N/A
568	1	gi|557786711|gb|AHA34198.1|	557786711	gb	AHA34198		1	100	NEW	#REF!	immunoglobulin variable heavy region JIW-B1 RTB-B1%2C partial [Vicugna pacos].,##Assembly-Data-START## Sequencing Technology :: Sanger dideoxy sequencing ##Assembly-Data-END## ,derived from Vicugna pacos	#REF!
569	1	gi|625295369|gb|AHY24762.1|	625295369	gb	AHY24762		1	100	NEW	#REF!	immunoglobulin heavy chain variable region%2C partial [Lama glama].,##Assembly-Data-START## Assembly Method :: CAP3 v. Latest Sequencing Technology :: ABI 3730 ##Assembly-Data-END##	#REF!
570	1	gi|17530500|gb|AAL40829.1|AF447918_1	17530500	gb	AF447918	AF447918_1	1	100	NEW	#REF!	parathyroid hormone-specific Ig heavy chain variable domain PTH50%2C partial [Lama glama].,Method: conceptual translation.	#REF!
571	1	gi|17530482|gb|AAL40820.1|AF447909_1	17530482	gb	AF447909	AF447909_1	1	100	NEW	#REF!	parathyroid hormone-specific Ig heavy chain variable domain PTH9%2C partial [Lama glama].,Method: conceptual translation.	#REF!
572	1	gi|17530472|gb|AAL40815.1|AF447904_1	17530472	gb	AF447904	AF447904_1	1	100	NEW	#REF!	parathyroid hormone-specific Ig heavy chain variable domain PTH2%2C partial [Lama glama].,Method: conceptual translation.	#REF!
573	1	gi|17530486|gb|AAL40822.1|AF447911_1	17530486	gb	AF447911	AF447911_1	1	100	NEW	#REF!	parathyroid hormone-specific Ig heavy chain variable domain PTH11%2C partial [Lama glama].,Method: conceptual translation.	#REF!
574	1	gi|167728999|emb|CAP58560.1|	167728999	emb	CAP58560		1	100	NEW	#REF!	anti-abeta llama single-domain antibody-L35 (VHH) protein%2C partial [Vicugna pacos].	#REF!
575	1	gi|355469199|gb|AER93253.1|	355469199	gb	AER93253		1	100	NEW	#REF!	immunoglobulin heavy chain variable region%2C partial [Vicugna pacos].	#REF!
576	1	gi|196050980|gb|ACG68630.1|	196050980	gb	ACG68630		1	100	NEW	#REF!	immunoglobulin heavy chain variable region%2C partial [Lama glama].	#REF!
577	1	gi|196050970|gb|ACG68625.1|	196050970	gb	ACG68625		1	100	NEW	#REF!	immunoglobulin heavy chain variable region%2C partial [Lama glama].	#REF!
578	1	gi|395406684|gb|AFN61319.1|	395406684	gb	AFN61319		1	100	NEW	#REF!	anti-KRT19 single domain antibody KE9%2C partial [Lama glama].	#REF!
579	1	gi|33517398|gb|AAQ19982.1|	33517398	gb	AAQ19982		1	100	NEW	#REF!	immunoglobulin heavy chain variable region%2C partial [Lama glama].,Method: conceptual translation.	#REF!
580	2	gi|161779828|gb|ABX79400.1|	161779828	gb	ABX79400		1	100	NEW	#REF!	anti-EGFR single domain antibody%2C partial [Lama glama].,Method: conceptual translation supplied by author.	#REF!
580		gi|161779822|gb|ABX79397.1|	161779822	gb	ABX79397		0	100	NEW	#N/A	#N/A	#N/A
581	2	gi|161779826|gb|ABX79399.1|	161779826	gb	ABX79399		1	100	NEW	#REF!	anti-EGFR single domain antibody%2C partial [Lama glama].,Method: conceptual translation supplied by author.	#REF!
581		gi|161779818|gb|ABX79395.1|	161779818	gb	ABX79395		0	100	NEW	#N/A	#N/A	#N/A
582	1	gi|161779832|gb|ABX79402.1|	161779832	gb	ABX79402		1	100	NEW	#REF!	anti-EGFR single domain antibody%2C partial [Lama glama].,Method: conceptual translation supplied by author.	#REF!
583	1	gi|196050972|gb|ACG68626.1|	196050972	gb	ACG68626		1	100	NEW	#REF!	immunoglobulin heavy chain variable region%2C partial [Lama glama].	#REF!
584	1	gi|597960421|pdb|4ORZ|C	597960421	pdb	4ORZ	C	1	100	NEW	#REF!	Chain C%2C Hiv-1 Nef Protein In Complex With Single Domain Antibody Sdab19 And An Engineered Hck Sh3 Domain.,3 Single Domain Antibody Sdab19.	#REF!
585	2	gi|18496219|emb|CAD22474.1|	18496219	emb	CAD22474		1	100	NEW	#REF!	immunoglobulin heavy chain variable region%2C partial [Lama glama].	#REF!
585		gi|18496213|emb|CAD22471.1|	18496213	emb	CAD22471		0	100	NEW	#N/A	#N/A	#N/A
586	1	gi|18496225|emb|CAD22477.1|	18496225	emb	CAD22477		1	100	NEW	#REF!	immunoglobulin heavy chain variable region%2C partial [Lama glama].	#REF!
587	1	gi|161779830|gb|ABX79401.1|	161779830	gb	ABX79401		1	100	NEW	#REF!	anti-EGFR single domain antibody%2C partial [Lama glama].,Method: conceptual translation.	#REF!
588	1	gi|663440166|gb|AIF28007.1|	663440166	gb	AIF28007		1	100	NEW	#REF!	anti-sfGFP immunoglobulin heavy chain%2C partial [Camelus dromedarius].,Method: conceptual translation supplied by author.	#REF!
589	1	gi|51490809|emb|CAH18850.1|	51490809	emb	CAH18850		1	100	NEW	#REF!	immunoglobulin heavy chain variable region%2C partial [Lama glama].	#REF!
590	1	gi|557786725|gb|AHA34205.1|	557786725	gb	AHA34205		1	100	NEW	#REF!	immunoglobulin variable heavy region JIZ-D8 RTB-D8%2C partial [Vicugna pacos].,##Assembly-Data-START## Sequencing Technology :: Sanger dideoxy sequencing ##Assembly-Data-END## ,derived from Vicugna pacos	#REF!
591	1	gi|729056015|gb|AIZ03027.1|	729056015	gb	AIZ03027		1	100	NEW	#REF!	immunoglobulin heavy chain variable region%2C partial [Camelidae mixed library].,##Assembly-Data-START## Sequencing Technology :: Sanger dideoxy sequencing ##Assembly-Data-END##	#REF!
592	1	gi|33517414|gb|AAQ19990.1|	33517414	gb	AAQ19990		1	100	NEW	#REF!	immunoglobulin heavy chain variable region%2C partial [Lama glama].,Method: conceptual translation.	#REF!
593	1	gi|625295375|gb|AHY24765.1|	625295375	gb	AHY24765		1	100	NEW	#REF!	immunoglobulin heavy chain variable region%2C partial [Lama glama].,##Assembly-Data-START## Assembly Method :: CAP3 v. Latest Sequencing Technology :: ABI 3730 ##Assembly-Data-END##	#REF!
594	1	gi|270356711|gb|ACZ80603.1|	270356711	gb	ACZ80603		1	100	NEW	#REF!	immunoglobulin heavy chain variable region%2C partial [Vicugna pacos].,Method: conceptual translation.	#REF!
595	6	gi|304446109|pdb|3OGO|H	304446109	pdb	3OGO	H	1	100	NEW	#REF!	Chain H%2C Structure Of The Gfp:gfp-Nanobody Complex At 2.8 A Resolution In Spacegroup P21212.,SEQRES.	#REF!
595		gi|270346697|pdb|3K1K|C	270346697	pdb	3K1K	C	0	100	NEW	#N/A	#N/A	#N/A
595		gi|270346698|pdb|3K1K|D	270346698	pdb	3K1K	D	0	100	NEW	#N/A	#N/A	#N/A
595		gi|304446106|pdb|3OGO|E	304446106	pdb	3OGO	E	0	100	NEW	#N/A	Chain H%2C Structure Of The Gfp:gfp-Nanobody Complex At 2.8 A Resolution In Spacegroup P21212.,SEQRES.	#N/A
595		gi|304446107|pdb|3OGO|F	304446107	pdb	3OGO	F	0	100	NEW	#N/A	Chain H%2C Structure Of The Gfp:gfp-Nanobody Complex At 2.8 A Resolution In Spacegroup P21212.,SEQRES.	#N/A
595		gi|304446108|pdb|3OGO|G	304446108	pdb	3OGO	G	0	100	NEW	#N/A	Chain H%2C Structure Of The Gfp:gfp-Nanobody Complex At 2.8 A Resolution In Spacegroup P21212.,SEQRES.	#N/A
596	1	gi|83764192|emb|CAJ55298.1|	83764192	emb	CAJ55298		1	100	NEW	#REF!	immunoglobulin heavy chain variable region%2C partial [Lama glama].	#REF!
597	1	gi|196050968|gb|ACG68624.1|	196050968	gb	ACG68624		1	100	NEW	#REF!	immunoglobulin heavy chain variable region%2C partial [Lama glama].	#REF!
598	1	gi|147886564|gb|ABQ52434.1|	147886564	gb	ABQ52434		1	100	NEW	#REF!	immunoglobulin heavy chain variable region%2C partial [Lama glama].,Method: conceptual translation.	#REF!
599	1	gi|17530480|gb|AAL40819.1|AF447908_1	17530480	gb	AF447908	AF447908_1	1	100	NEW	#REF!	parathyroid hormone-specific Ig heavy chain variable domain PTH8%2C partial [Lama glama].,Method: conceptual translation.	#REF!
600	1	gi|926443639|gb|ALD14649.1|	926443639	gb	ALD14649		1	100	NEW	#REF!	immunoglobulin heavy chain variable region%2C partial [Vicugna pacos].	#REF!
601	1	gi|926443659|gb|ALD14659.1|	926443659	gb	ALD14659		1	100	NEW	#REF!	immunoglobulin heavy chain variable region%2C partial [Vicugna pacos].	#REF!
602	1	gi|17530474|gb|AAL40816.1|AF447905_1	17530474	gb	AF44790+E475	AF447905_1	1	100	NEW	#REF!	#N/A	#REF!
603	1	gi|167728997|emb|CAP58559.1|	167728997	emb	CAP58559		1	100	NEW	#REF!	anti-abeta llama single-domain antibody-61-3 (VHH) protein%2C partial [Vicugna pacos].	#REF!
604	1	gi|51490805|emb|CAH18848.1|	51490805	emb	CAH18848		1	100	NEW	#REF!	immunoglobulin heavy chain variable region%2C partial [Lama glama].	#REF!
605	1	gi|926443637|gb|ALD14648.1|	926443637	gb	ALD14648		1	100	NEW	#REF!	immunoglobulin heavy chain variable region%2C partial [Vicugna pacos].	#REF!
606	22	gi|974994880|pdb|5F9D|C	974994880	pdb	5F9D	C	1	100	NEW	#REF!	Chain C%2C Blood Group Antigen Binding Adhesin Baba Of Helicobacter Pylori Strain P436 In Complex With Lewis B Blood Group B Heptasaccharide.,2 Nanobody Nb-er19.	#REF!
606		gi|974994878|pdb|5F9A|C	974994878	pdb	5F9A	C	0	100	NEW	#N/A	#N/A	#N/A
606		gi|974994854|pdb|5F8Q|C	974994854	pdb	5F8Q	C	0	100	NEW	#N/A	#N/A	#N/A
606		gi|974994830|pdb|5F7K|C	974994830	pdb	5F7K	C	0	100	NEW	#N/A	#N/A	#N/A
606		gi|974994839|pdb|5F7M|C	974994839	pdb	5F7M	C	0	100	NEW	#N/A	#N/A	#N/A
606		gi|974994865|pdb|5F93|C	974994865	pdb	5F93	C	0	100	NEW	#N/A	#N/A	#N/A
606		gi|974994859|pdb|5F8R|C	974994859	pdb	5F8R	C	0	100	NEW	#N/A	#N/A	#N/A
606		gi|974994851|pdb|5F7Y|C	974994851	pdb	5F7Y	C	0	100	NEW	#N/A	#N/A	#N/A
606		gi|974994847|pdb|5F7W|C	974994847	pdb	5F7W	C	0	100	NEW	#N/A	#N/A	#N/A
606		gi|974994856|pdb|5F8Q|D	974994856	pdb	5F8Q	D	0	100	NEW	#N/A	#N/A	#N/A
606		gi|974994832|pdb|5F7K|D	974994832	pdb	5F7K	D	0	100	NEW	#N/A	#N/A	#N/A
606		gi|974994840|pdb|5F7M|D	974994840	pdb	5F7M	D	0	100	NEW	#N/A	#N/A	#N/A
606		gi|974994866|pdb|5F93|D	974994866	pdb	5F93	D	0	100	NEW	#N/A	#N/A	#N/A
606		gi|974994860|pdb|5F8R|D	974994860	pdb	5F8R	D	0	100	NEW	#N/A	#N/A	#N/A
606		gi|974994852|pdb|5F7Y|D	974994852	pdb	5F7Y	D	0	100	NEW	#N/A	#N/A	#N/A
606		gi|974994848|pdb|5F7W|D	974994848	pdb	5F7W	D	0	100	NEW	#N/A	#N/A	#N/A
606		gi|974994873|pdb|5F97|E	974994873	pdb	5F97	E	0	100	NEW	#N/A	#N/A	#N/A
606		gi|974994867|pdb|5F93|F	974994867	pdb	5F93	F	0	100	NEW	#N/A	#N/A	#N/A
606		gi|974994874|pdb|5F97|F	974994874	pdb	5F97	F	0	100	NEW	#N/A	#N/A	#N/A
606		gi|974994875|pdb|5F97|G	974994875	pdb	5F97	G	0	100	NEW	#N/A	#N/A	#N/A
606		gi|974994868|pdb|5F93|H	974994868	pdb	5F93	H	0	100	NEW	#N/A	#N/A	#N/A
606		gi|974994876|pdb|5F97|H	974994876	pdb	5F97	H	0	100	NEW	#N/A	#N/A	#N/A
607	1	gi|49259035|pdb|1SJV|A	49259035	pdb	1SJV	A	1	100	NEW	#REF!	Chain A%2C Three-Dimensional Structure Of A Llama Vhh Domain Swapping.,1 R9.	#REF!
608	1	gi|18496203|emb|CAD22466.1|	18496203	emb	CAD22466		1	100	NEW	#REF!	immunoglobulin heavy chain variable region%2C partial [Lama glama].	#REF!
609	2	gi|742261593|pdb|4X7F|D	742261593	pdb	4X7F	D	1	100	NEW	#REF!	Chain D%2C Crystal Structure Of Norovirus Gii.10 P Domain In Complex With Nano-25.,2 Nano-25 Nanobody.	#REF!
609		gi|742261592|pdb|4X7F|C	742261592	pdb	4X7F	C	0	100	NEW	#N/A	Chain D%2C Crystal Structure Of Norovirus Gii.10 P Domain In Complex With Nano-25.,2 Nano-25 Nanobody.	#N/A
610	5	gi|350610349|pdb|2XXM|B	350610349	pdb	2XXM	B	1	100	NEW	#REF!	Chain B%2C Crystal Structure Of The Hiv-1 Capsid Protein C-Terminal Domain In Complex With A Camelid Vhh And The Cai Peptide.,2 Camelid Vhh 9.	#REF!
610		gi|350610347|pdb|2XXC|B	350610347	pdb	2XXC	B	0	100	NEW	#N/A	#N/A	#N/A
610		gi|350610340|pdb|2XT1|B	350610340	pdb	2XT1	B	0	100	NEW	#N/A	#N/A	#N/A
610		gi|350610344|pdb|2XV6|B	350610344	pdb	2XV6	B	0	100	NEW	#N/A	#N/A	#N/A
610		gi|350610346|pdb|2XV6|D	350610346	pdb	2XV6	D	0	100	NEW	#N/A	#N/A	#N/A
611	1	gi|16930589|gb|AAL31962.1|AF425246_1	16930589	gb	AF425246	AF425246_1	1	100	NEW	#REF!	anti-LAB phage VHH#2 immunoglobulin heavy chain variable region%2C partial [Lama glama].,Method: conceptual translation supplied by author.,anti-Lactococcus lactis bacteriophage antibody	#REF!
612	1	gi|83764180|emb|CAJ55293.1|	83764180	emb	CAJ55293		1	100	NEW	#REF!	immunoglobulin heavy chain variable region%2C partial [Lama glama].	#REF!
613	1	gi|922665037|pdb|5C3L|D	922665037	pdb	5C3L	D	1	100	NEW	#REF!	Chain D%2C Structure Of The Metazoan Nup62.nup58.nup54 Nucleoporin Complex.,4 Nanobody Nb15.	#REF!
614	7	gi|508123602|pdb|3ZKQ|D	508123602	pdb	3ZKQ	D	1	100	NEW	#REF!	Chain D%2C Bace2 Xaperone Complex.,2 Xa4813.	#REF!
614		gi|508123606|pdb|3ZKX|B	508123606	pdb	3ZKX	B	0	100	NEW	#N/A	Chain C%2C Ternary Bace2 Xaperone Complex.,3 Xa4815.	#N/A
614		gi|508123604|pdb|3ZKS|D	508123604	pdb	3ZKS	D	0	100	NEW	#N/A	#N/A	#N/A
614		gi|508123644|pdb|4BFB|D	508123644	pdb	4BFB	D	0	100	NEW	#N/A	#N/A	#N/A
614		gi|508123640|pdb|4BEL|D	508123640	pdb	4BEL	D	0	100	NEW	#N/A	#N/A	#N/A
614		gi|508123645|pdb|4BFB|E	508123645	pdb	4BFB	E	0	100	NEW	#N/A	#N/A	#N/A
614		gi|508123641|pdb|4BEL|E	508123641	pdb	4BEL	E	0	100	NEW	#N/A	#N/A	#N/A
615	1	gi|168997707|gb|ACA42552.1|	168997707	gb	ACA42552		1	100	NEW	#REF!	immunoglobulin heavy chain variable region%2C partial [Camelus dromedarius].	#REF!
616	1	gi|411031505|gb|AFW03623.1|	411031505	gb	AFW03623		1	100	NEW	#REF!	immunoglobin heavy chain variable region%2C partial [Camelus dromedarius].	#REF!
617	1	gi|18496199|emb|CAD22464.1|	18496199	emb	CAD22464		1	100	NEW	#REF!	immunoglobulin heavy chain variable region%2C partial [Lama glama].	#REF!
618	1	gi|543890208|gb|AGV76523.1|	543890208	gb	AGV76523		1	100	NEW	#REF!	immunoglobulin heavy chain variable region%2C partial [Camelus bactrianus].	#REF!
619	1	gi|17530490|gb|AAL40824.1|AF447913_1	17530490	gb	AF447913	AF447913_1	1	100	NEW	#REF!	parathyroid hormone-specific Ig heavy chain variable domain PTH12%2C partial [Lama glama].,Method: conceptual translation.	#REF!
620	1	gi|56541936|emb|CAE84869.1|	56541936	emb	CAE84869		1	100	NEW	#REF!	AFAI antibody%2C partial [Lama glama].	#REF!
621	1	gi|508123607|pdb|3ZKX|C	508123607	pdb	3ZKX	C	1	100	NEW	#REF!	Chain C%2C Ternary Bace2 Xaperone Complex.,3 Xa4815.	#REF!
622	1	gi|558064682|gb|AHA50076.1|	558064682	gb	AHA50076		1	100	NEW	#REF!	immunoglobulin heavy chain variable region%2C partial [Lama glama].	#REF!
623	1	gi|355469203|gb|AER93255.1|	355469203	gb	AER93255		1	100	NEW	#REF!	immunoglobulin heavy chain variable region%2C partial [Vicugna pacos].	#REF!
624	1	gi|355469197|gb|AER93252.1|	355469197	gb	AER93252		1	100	NEW	#REF!	immunoglobulin heavy chain variable region%2C partial [Vicugna pacos].	#REF!
625	1	gi|355469191|gb|AER93249.1|	355469191	gb	AER93249		1	100	NEW	#REF!	immunoglobulin heavy chain variable region%2C partial [Vicugna pacos].	#REF!
626	1	gi|51469036|emb|CAH18013.1|	51469036	emb	CAH18013		1	100	NEW	#REF!	immunoglobulin heavy chain variable region%2C partial [Lama glama].	#REF!
627	1	gi|18496201|emb|CAD22465.1|	18496201	emb	CAD22465		1	100	NEW	#REF!	immunoglobulin heavy chain variable region%2C partial [Lama glama].	#REF!
628	1	gi|557786713|gb|AHA34199.1|	557786713	gb	AHA34199		1	100	NEW	#REF!	immunoglobulin variable heavy region JIW-C12 RTA-C12%2C partial [Vicugna pacos].,##Assembly-Data-START## Sequencing Technology :: Sanger dideoxy sequencing ##Assembly-Data-END## ,derived from Vicugna pacos	#REF!

## Sheet: 100% clustering
ID	Gi	database	accession	extra	Cluster #	Cluster size	Rep	% ID	Targets/cluster
gi|289526649|pdb|3K3Q|A	289526649	pdb	3K3Q	A	0	1	1	100	1
gi|926443649|gb|ALD14654.1|	926443649	gb	ALD14654		1	1	1	100	1
gi|2392448|pdb|1MEL|B	2392448	pdb	1MEL	B	2	1	1	100	1
gi|55670849|pdb|1XFP|A	55670849	pdb	1XFP	A	3	1	1	100	1
gi|78101076|pdb|1ZMY|A	78101076	pdb	1ZMY	A	4	1	1	100	1
gi|543890242|gb|AGV76540.1|	543890242	gb	AGV76540		5	1	1	100	1
gi|425892393|gb|AFY09731.1|	425892393	gb	AFY09731		6	1	1	100	1
gi|543890226|gb|AGV76532.1|	543890226	gb	AGV76532		7	1	1	100	1
gi|543890206|gb|AGV76522.1|	543890206	gb	AGV76522		8	1	1	100	1
gi|480309599|gb|AGJ76249.1|	480309599	gb	AGJ76249		9	1	1	100	1
gi|480309597|gb|AGJ76248.1|	480309597	gb	AGJ76248		10	1	1	100	1
gi|469474488|pdb|4HEP|G	469474488	pdb	4HEP	G	11	1	1	100	1
gi|270346501|pdb|3G9A|B	270346501	pdb	3G9A	B	12	1	1	100	1
gi|534286649|pdb|4KRO|B	534286649	pdb	4KRO	B	13	1	1	100	1
gi|54110135|emb|CAH60951.1|	54110135	emb	CAH60951		14	1	1	100	1
gi|54110127|emb|CAH60947.1|	54110127	emb	CAH60947		15	1	1	100	1
gi|607347641|gb|AHW48351.1|	607347641	gb	AHW48351		16	1	1	100	1
gi|607347639|gb|AHW48350.1|	607347639	gb	AHW48350		17	1	1	100	1
gi|607347643|gb|AHW48352.1|	607347643	gb	AHW48352		18	1	1	100	1
gi|551680335|gb|AGY32880.1|	551680335	gb	AGY32880		19	1	1	100	1
gi|543890228|gb|AGV76533.1|	543890228	gb	AGV76533		20	1	1	100	1
gi|810056652|gb|AKE13335.1|	810056652	gb	AKE13335		21	1	1	100	1
gi|551680325|gb|AGY32875.1|	551680325	gb	AGY32875		22	1	1	100	1
gi|729056019|gb|AIZ03029.1|	729056019	gb	AIZ03029		23	1	1	100	1
gi|482677123|pdb|4FHB|D	482677123	pdb	4FHB	D	24	1	1	100	1
gi|704361176|pdb|4W81|A	704361176	pdb	4W81	A	25	1	1	100	1
gi|675970095|pdb|4U05|B	675970095	pdb	4U05	B	26	1	1	100	1
gi|675970092|pdb|4TYU|B	675970092	pdb	4TYU	B	27	1	1	100	1
gi|54110145|emb|CAH60956.1|	54110145	emb	CAH60956		28	1	1	100	1
gi|54110105|emb|CAH60936.1|	54110105	emb	CAH60936		29	1	1	100	1
gi|54110143|emb|CAH60955.1|	54110143	emb	CAH60955		30	1	1	100	1
gi|54110131|emb|CAH60949.1|	54110131	emb	CAH60949		31	1	1	100	1
gi|54110099|emb|CAH60933.1|	54110099	emb	CAH60933		32	1	1	100	1
gi|54110147|emb|CAH60957.1|	54110147	emb	CAH60957		33	1	1	100	1
gi|54110125|emb|CAH60946.1|	54110125	emb	CAH60946		34	1	1	100	1
gi|54110129|emb|CAH60948.1|	54110129	emb	CAH60948		35	1	1	100	1
gi|54110123|emb|CAH60945.1|	54110123	emb	CAH60945		36	1	1	100	1
gi|734459131|pdb|4W6Y|B	734459131	pdb	4W6Y	B	37	1	1	100	1
gi|651207637|pdb|4LGS|B	651207637	pdb	4LGS	B	38	1	1	100	1
gi|806394137|pdb|4QGY|B	806394137	pdb	4QGY	B	39	1	1	100	1
gi|33517396|gb|AAQ19981.1|	33517396	gb	AAQ19981		40	1	1	100	1
gi|44844237|emb|CAF32431.1|	44844237	emb	CAF32431		41	1	1	100	1
gi|44844235|emb|CAF32430.1|	44844235	emb	CAF32430		42	1	1	100	1
gi|15825776|pdb|1I3V|B	15825776	pdb	1I3V	B	43	1	1	100	1
gi|816380369|gb|AKF02409.1|	816380369	gb	AKF02409		44	1	1	100	1
gi|651207643|pdb|4LHQ|D	651207643	pdb	4LHQ	D	45	1	1	100	1
gi|30350895|gb|AAP22642.1|	30350895	gb	AAP22642		46	1	1	100	1
gi|194339183|gb|ACF49483.1|	194339183	gb	ACF49483		47	1	1	100	1
gi|482676989|pdb|4EJ1|D	482676989	pdb	4EJ1	D	48	1	1	100	1
gi|558064672|gb|AHA50074.1|	558064672	gb	AHA50074		49	1	1	100	1
gi|51469026|emb|CAH18008.1|	51469026	emb	CAH18008		50	1	1	100	1
gi|656736505|gb|AID18522.1|	656736505	gb	AID18522		51	1	1	100	1
gi|765365260|dbj|BAQ56197.1|	765365260	dbj	BAQ56197		52	1	1	100	1
gi|743608814|gb|AJC50734.1|	743608814	gb	AJC50734		53	1	1	100	1
gi|765365262|dbj|BAQ56198.1|	765365262	dbj	BAQ56198		54	1	1	100	1
gi|9955227|pdb|1QD0|A	9955227	pdb	1QD0	A	55	1	1	100	1
gi|765365264|dbj|BAQ56199.1|	765365264	dbj	BAQ56199		56	1	1	100	1
gi|340780683|pdb|3SN6|N	340780683	pdb	3SN6	N	57	1	1	100	1
gi|83764202|emb|CAJ55301.1|	83764202	emb	CAJ55301		58	1	1	100	1
gi|952206582|gb|ALN98715.1|	952206582	gb	ALN98715		59	1	1	100	1
gi|215794673|pdb|3DWT|H	215794673	pdb	3DWT	H	60	1	1	100	1
gi|215794690|pdb|3EAK|B	215794690	pdb	3EAK	B	61	1	1	100	1
gi|586500054|pdb|3J6A|7	586500054	pdb	3J6A	7	62	1	1	100	1
gi|765365268|dbj|BAQ56201.1|	765365268	dbj	BAQ56201		63	1	1	100	1
gi|319443299|pdb|2X89|C	319443299	pdb	2X89	C	64	1	1	100	1
gi|55833032|gb|AAV66933.1|	55833032	gb	AAV66933		65	1	1	100	1
gi|51490811|emb|CAH18851.1|	51490811	emb	CAH18851		66	1	1	100	1
gi|60593441|pdb|1RJC|A	60593441	pdb	1RJC	A	67	1	1	100	1
gi|952206571|gb|ALN98713.1|	952206571	gb	ALN98713		68	1	1	100	1
gi|663440158|gb|AIF28003.1|	663440158	gb	AIF28003		69	1	1	100	1
gi|576090033|gb|AHH24257.1|	576090033	gb	AHH24257		70	1	1	100	1
gi|663440172|gb|AIF28010.1|	663440172	gb	AIF28010		71	1	1	100	1
gi|557786703|gb|AHA34194.1|	557786703	gb	AHA34194		72	1	1	100	1
gi|884528085|gb|AKQ22868.1|	884528085	gb	AKQ22868		73	1	1	100	1
gi|534286656|pdb|4KRP|B	534286656	pdb	4KRP	B	74	1	1	100	1
gi|17530504|gb|AAL40831.1|AF447920_1	17530504	gb	AF447920	AF447920_1	75	1	1	100	1
gi|393715390|pdb|4DK6|B	393715390	pdb	4DK6	B	76	1	1	100	1
gi|926443661|gb|ALD14660.1|	926443661	gb	ALD14660		77	1	1	100	1
gi|675970088|pdb|4TVS|BB	675970088	pdb	4TVS	BB	78	1	1	100	1
gi|241992709|gb|ACS73866.1|	241992709	gb	ACS73866		79	1	1	100	1
gi|482677346|pdb|4JVP|B	482677346	pdb	4JVP	B	80	1	1	100	1
gi|557786691|gb|AHA34188.1|	557786691	gb	AHA34188		81	1	1	100	1
gi|558064677|gb|AHA50075.1|	558064677	gb	AHA50075		82	1	1	100	1
gi|543890214|gb|AGV76526.1|	543890214	gb	AGV76526		83	1	1	100	1
gi|532130797|gb|AGT78117.1|	532130797	gb	AGT78117		84	1	1	100	1
gi|54110077|emb|CAH60922.1|	54110077	emb	CAH60922		85	1	1	100	1
gi|54110027|emb|CAH60897.1|	54110027	emb	CAH60897		86	1	1	100	1
gi|543890204|gb|AGV76521.1|	543890204	gb	AGV76521		87	1	1	100	1
gi|317455006|pdb|2X1P|D	317455006	pdb	2X1P	D	88	1	1	100	1
gi|827343040|pdb|4S11|A	827343040	pdb	4S11	A	89	1	1	100	1
gi|380258838|pdb|3R0M|B	380258838	pdb	3R0M	B	90	1	1	100	1
gi|296863371|pdb|2XA3|A	296863371	pdb	2XA3	A	91	1	1	100	1
gi|269930078|gb|ACZ53928.1|	269930078	gb	ACZ53928		92	1	1	100	1
gi|666668303|gb|AIG20205.1|	666668303	gb	AIG20205		93	1	1	100	1
gi|810056650|gb|AKE13334.1|	810056650	gb	AKE13334		94	1	1	100	1
gi|411031555|gb|AFW03620.1|	411031555	gb	AFW03620		95	1	1	100	1
gi|926443643|gb|ALD14651.1|	926443643	gb	ALD14651		96	1	1	100	1
gi|695721698|pdb|4N1H|D	695721698	pdb	4N1H	D	97	1	1	100	1
gi|317455008|pdb|2X1Q|B	317455008	pdb	2X1Q	B	98	1	1	100	1
gi|51490807|emb|CAH18849.1|	51490807	emb	CAH18849		99	1	1	100	1
gi|62737950|pdb|1SHM|E	62737950	pdb	1SHM	E	100	1	1	100	1
gi|21730569|pdb|1KXT|F	21730569	pdb	1KXT	F	101	1	1	100	1
gi|44844247|emb|CAF32436.1|	44844247	emb	CAF32436		102	1	1	100	1
gi|44844243|emb|CAF32434.1|	44844243	emb	CAF32434		103	1	1	100	1
gi|44844225|emb|CAF32425.1|	44844225	emb	CAF32425		104	1	1	100	1
gi|44844211|emb|CAF32418.1|	44844211	emb	CAF32418		105	1	1	100	1
gi|44844213|emb|CAF32419.1|	44844213	emb	CAF32419		106	1	1	100	1
gi|551680327|gb|AGY32876.1|	551680327	gb	AGY32876		107	1	1	100	1
gi|411031501|gb|AFW03621.1|	411031501	gb	AFW03621		108	1	1	100	1
gi|51490827|emb|CAH18859.1|	51490827	emb	CAH18859		109	1	1	100	1
gi|51490823|emb|CAH18857.1|	51490823	emb	CAH18857		110	1	1	100	1
gi|83764084|emb|CAJ55283.1|	83764084	emb	CAJ55283		111	1	1	100	1
gi|83764082|emb|CAJ55282.1|	83764082	emb	CAJ55282		112	1	1	100	1
gi|51490797|emb|CAH18844.1|	51490797	emb	CAH18844		113	1	1	100	1
gi|663440164|gb|AIF28006.1|	663440164	gb	AIF28006		114	1	1	100	1
gi|551680321|gb|AGY32873.1|	551680321	gb	AGY32873		115	1	1	100	1
gi|93278628|pdb|1ZVY|A	93278628	pdb	1ZVY	A	116	1	1	100	1
gi|543890240|gb|AGV76539.1|	543890240	gb	AGV76539		117	1	1	100	1
gi|560188801|pdb|4I1N|B	560188801	pdb	4I1N	B	118	1	1	100	1
gi|560188799|pdb|4I13|B	560188799	pdb	4I13	B	119	1	1	100	1
gi|194360648|emb|CAQ53178.1|	194360648	emb	CAQ53178		120	1	1	100	1
gi|355333075|pdb|3STB|B	355333075	pdb	3STB	B	121	1	1	100	1
gi|194360644|emb|CAQ53176.1|	194360644	emb	CAQ53176		122	1	1	100	1
gi|586500168|pdb|4GRW|J	586500168	pdb	4GRW	J	123	1	1	100	1
gi|30350897|gb|AAP22643.1|	30350897	gb	AAP22643		124	1	1	100	1
gi|952206594|gb|ALN98717.1|	952206594	gb	ALN98717		125	1	1	100	1
gi|9257155|pdb|1F2X|L	9257155	pdb	1F2X	L	126	1	1	100	1
gi|33357355|pdb|1MVF|B	33357355	pdb	1MVF	B	127	1	1	100	1
gi|54110141|emb|CAH60954.1|	54110141	emb	CAH60954		128	1	1	100	1
gi|557786701|gb|AHA34193.1|	557786701	gb	AHA34193		129	1	1	100	1
gi|83764182|emb|CAJ55294.1|	83764182	emb	CAJ55294		130	1	1	100	1
gi|51469028|emb|CAH18009.1|	51469028	emb	CAH18009		131	1	1	100	1
gi|355469187|gb|AER93247.1|	355469187	gb	AER93247		132	1	1	100	1
gi|299688834|pdb|2X6M|A	299688834	pdb	2X6M	A	133	1	1	100	1
gi|663440156|gb|AIF28002.1|	663440156	gb	AIF28002		134	1	1	100	1
gi|115430666|emb|CAL18273.1|	115430666	emb	CAL18273		135	1	1	100	1
gi|83764210|emb|CAJ55305.1|	83764210	emb	CAJ55305		136	1	1	100	1
gi|44844221|emb|CAF32423.1|	44844221	emb	CAF32423		137	1	1	100	1
gi|543890234|gb|AGV76536.1|	543890234	gb	AGV76536		138	1	1	100	1
gi|663440162|gb|AIF28005.1|	663440162	gb	AIF28005		139	1	1	100	1
gi|550545699|pdb|4I0C|D	550545699	pdb	4I0C	D	140	1	1	100	1
gi|765365266|dbj|BAQ56200.1|	765365266	dbj	BAQ56200		141	1	1	100	1
gi|83764200|emb|CAJ55320.1|	83764200	emb	CAJ55320		142	1	1	100	1
gi|83764218|emb|CAJ55309.1|	83764218	emb	CAJ55309		143	1	1	100	1
gi|557786727|gb|AHA34206.1|	557786727	gb	AHA34206		144	1	1	100	1
gi|543890202|gb|AGV76520.1|	543890202	gb	AGV76520		145	1	1	100	1
gi|984076519|pdb|3JBE|7	984076519	pdb	3JBE	7	146	1	1	100	1
gi|963119682|pdb|5E0Q|A	963119682	pdb	5E0Q	A	147	1	1	100	1
gi|51490801|emb|CAH18846.1|	51490801	emb	CAH18846		148	1	1	100	1
gi|663440170|gb|AIF28009.1|	663440170	gb	AIF28009		149	1	1	100	1
gi|551680323|gb|AGY32874.1|	551680323	gb	AGY32874		150	1	1	100	1
gi|83764174|emb|CAJ55290.1|	83764174	emb	CAJ55290		151	1	1	100	1
gi|83764168|emb|CAJ55287.1|	83764168	emb	CAJ55287		152	1	1	100	1
gi|83764186|emb|CAJ55296.1|	83764186	emb	CAJ55296		153	1	1	100	1
gi|210137226|gb|ACJ09036.1|	210137226	gb	ACJ09036		154	1	1	100	1
gi|210137222|gb|ACJ09034.1|	210137222	gb	ACJ09034		155	1	1	100	1
gi|210137224|gb|ACJ09035.1|	210137224	gb	ACJ09035		156	1	1	100	1
gi|51469052|emb|CAH18021.1|	51469052	emb	CAH18021		157	1	1	100	1
gi|51469038|emb|CAH18014.1|	51469038	emb	CAH18014		158	1	1	100	1
gi|51469050|emb|CAH18020.1|	51469050	emb	CAH18020		159	1	1	100	1
gi|51469056|emb|CAH18023.1|	51469056	emb	CAH18023		160	1	1	100	1
gi|51469044|emb|CAH18017.1|	51469044	emb	CAH18017		161	1	1	100	1
gi|51469040|emb|CAH18015.1|	51469040	emb	CAH18015		162	1	1	100	1
gi|51469058|emb|CAH18024.1|	51469058	emb	CAH18024		163	1	1	100	1
gi|51469042|emb|CAH18016.1|	51469042	emb	CAH18016		164	1	1	100	1
gi|51469054|emb|CAH18022.1|	51469054	emb	CAH18022		165	1	1	100	1
gi|51469046|emb|CAH18018.1|	51469046	emb	CAH18018		166	1	1	100	1
gi|51469030|emb|CAH18010.1|	51469030	emb	CAH18010		167	1	1	100	1
gi|51469048|emb|CAH18019.1|	51469048	emb	CAH18019		168	1	1	100	1
gi|51469032|emb|CAH18011.1|	51469032	emb	CAH18011		169	1	1	100	1
gi|241992707|gb|ACS73865.1|	241992707	gb	ACS73865		170	1	1	100	1
gi|558064665|gb|AHA50073.1|	558064665	gb	AHA50073		171	1	1	100	1
gi|922665017|pdb|5C2U|B	922665017	pdb	5C2U	B	172	1	1	100	1
gi|83764230|emb|CAJ55315.1|	83764230	emb	CAJ55315		173	1	1	100	1
gi|161779824|gb|ABX79398.1|	161779824	gb	ABX79398		174	1	1	100	1
gi|161779814|gb|ABX79393.1|	161779814	gb	ABX79393		175	1	1	100	1
gi|161779812|gb|ABX79392.1|	161779812	gb	ABX79392		176	1	1	100	1
gi|543890216|gb|AGV76527.1|	543890216	gb	AGV76527		177	1	1	100	1
gi|543890224|gb|AGV76531.1|	543890224	gb	AGV76531		178	1	1	100	1
gi|54110033|emb|CAH60900.1|	54110033	emb	CAH60900		179	1	1	100	1
gi|685239783|gb|AIO05489.1|	685239783	gb	AIO05489		180	1	1	100	1
gi|51490815|emb|CAH18853.1|	51490815	emb	CAH18853		181	1	1	100	1
gi|51490819|emb|CAH18855.1|	51490819	emb	CAH18855		182	1	1	100	1
gi|51490813|emb|CAH18852.1|	51490813	emb	CAH18852		183	1	1	100	1
gi|51490799|emb|CAH18845.1|	51490799	emb	CAH18845		184	1	1	100	1
gi|543890246|gb|AGV76542.1|	543890246	gb	AGV76542		185	1	1	100	1
gi|586500165|pdb|4GRW|G	586500165	pdb	4GRW	G	186	1	1	100	1
gi|734459128|pdb|4W6X|B	734459128	pdb	4W6X	B	187	1	1	100	1
gi|71041641|pdb|1U0Q|B	71041641	pdb	1U0Q	B	188	1	1	100	1
gi|355469189|gb|AER93248.1|	355469189	gb	AER93248		189	1	1	100	1
gi|115430670|emb|CAL18275.1|	115430670	emb	CAL18275		190	1	1	100	1
gi|115430668|emb|CAL18274.1|	115430668	emb	CAL18274		191	1	1	100	1
gi|115430410|emb|CAL18272.1|	115430410	emb	CAL18272		192	1	1	100	1
gi|115430408|emb|CAL18271.1|	115430408	emb	CAL18271		193	1	1	100	1
gi|115430672|emb|CAL18276.1|	115430672	emb	CAL18276		194	1	1	100	1
gi|51469034|emb|CAH18012.1|	51469034	emb	CAH18012		195	1	1	100	1
gi|93278626|pdb|1ZVH|A	93278626	pdb	1ZVH	A	196	1	1	100	1
gi|543890230|gb|AGV76534.1|	543890230	gb	AGV76534		197	1	1	100	1
gi|83764212|emb|CAJ55306.1|	83764212	emb	CAJ55306		198	1	1	100	1
gi|51490833|emb|CAH18862.1|	51490833	emb	CAH18862		199	1	1	100	1
gi|970842177|pdb|5E7B|A	970842177	pdb	5E7B	A	200	1	1	100	1
gi|60593439|pdb|1RI8|A	60593439	pdb	1RI8	A	201	1	1	100	1
gi|30350891|gb|AAP22640.1|	30350891	gb	AAP22640		202	1	1	100	1
gi|926443633|gb|ALD14646.1|	926443633	gb	ALD14646		203	1	1	100	1
gi|543890220|gb|AGV76529.1|	543890220	gb	AGV76529		204	1	1	100	1
gi|411031503|gb|AFW03622.1|	411031503	gb	AFW03622		205	1	1	100	1
gi|54110093|emb|CAH60930.1|	54110093	emb	CAH60930		206	1	1	100	1
gi|18087357|gb|AAL58847.1|AF441487_1	18087357	gb	AF441487	AF441487_1	207	1	1	100	1
gi|576090031|gb|AHH24256.1|	576090031	gb	AHH24256		208	1	1	100	1
gi|734459126|pdb|4W6W|B	734459126	pdb	4W6W	B	209	1	1	100	1
gi|520728681|pdb|4GFT|B	520728681	pdb	4GFT	B	210	1	1	100	1
gi|196050982|gb|ACG68631.1|	196050982	gb	ACG68631		211	1	1	100	1
gi|55833036|gb|AAV66935.1|	55833036	gb	AAV66935		212	1	1	100	1
gi|268639693|gb|ACZ18162.1|	268639693	gb	ACZ18162		213	1	1	100	1
gi|54110039|emb|CAH60903.1|	54110039	emb	CAH60903		214	1	1	100	1
gi|54110057|emb|CAH60912.1|	54110057	emb	CAH60912		215	1	1	100	1
gi|54110063|emb|CAH60915.1|	54110063	emb	CAH60915		216	1	1	100	1
gi|54110053|emb|CAH60910.1|	54110053	emb	CAH60910		217	1	1	100	1
gi|54110065|emb|CAH60916.1|	54110065	emb	CAH60916		218	1	1	100	1
gi|54110075|emb|CAH60921.1|	54110075	emb	CAH60921		219	1	1	100	1
gi|54110061|emb|CAH60914.1|	54110061	emb	CAH60914		220	1	1	100	1
gi|54110079|emb|CAH60923.1|	54110079	emb	CAH60923		221	1	1	100	1
gi|54110071|emb|CAH60919.1|	54110071	emb	CAH60919		222	1	1	100	1
gi|54110067|emb|CAH60917.1|	54110067	emb	CAH60917		223	1	1	100	1
gi|54110047|emb|CAH60907.1|	54110047	emb	CAH60907		224	1	1	100	1
gi|54110025|emb|CAH60896.1|	54110025	emb	CAH60896		225	1	1	100	1
gi|54110049|emb|CAH60908.1|	54110049	emb	CAH60908		226	1	1	100	1
gi|54110045|emb|CAH60906.1|	54110045	emb	CAH60906		227	1	1	100	1
gi|54110073|emb|CAH60920.1|	54110073	emb	CAH60920		228	1	1	100	1
gi|54110069|emb|CAH60918.1|	54110069	emb	CAH60918		229	1	1	100	1
gi|54110037|emb|CAH60902.1|	54110037	emb	CAH60902		230	1	1	100	1
gi|468362233|gb|AGH30288.1|	468362233	gb	AGH30288		231	1	1	100	1
gi|468362213|gb|AGH30287.1|	468362213	gb	AGH30287		232	1	1	100	1
gi|468362169|gb|AGH30285.1|	468362169	gb	AGH30285		233	1	1	100	1
gi|551680319|gb|AGY32872.1|	551680319	gb	AGY32872		234	1	1	100	1
gi|241992705|gb|ACS73864.1|	241992705	gb	ACS73864		235	1	1	100	1
gi|390980970|pdb|4AQ1|D	390980970	pdb	4AQ1	D	236	1	1	100	1
gi|30350901|gb|AAP22645.1|	30350901	gb	AAP22645		237	1	1	100	1
gi|806394139|pdb|4QLR|B	806394139	pdb	4QLR	B	238	1	1	100	1
gi|18496223|emb|CAD22476.1|	18496223	emb	CAD22476		239	1	1	100	1
gi|18496215|emb|CAD22472.1|	18496215	emb	CAD22472		240	1	1	100	1
gi|685239781|gb|AIO05488.1|	685239781	gb	AIO05488		241	1	1	100	1
gi|672885921|pdb|4PIR|J	672885921	pdb	4PIR	J	242	1	1	100	1
gi|820947721|dbj|BAR73350.1|	820947721	dbj	BAR73350		243	1	1	100	1
gi|44844223|emb|CAF32424.1|	44844223	emb	CAF32424		244	1	1	100	1
gi|44844215|emb|CAF32420.1|	44844215	emb	CAF32420		245	1	1	100	1
gi|44844249|emb|CAF32437.1|	44844249	emb	CAF32437		246	1	1	100	1
gi|44844219|emb|CAF32422.1|	44844219	emb	CAF32422		247	1	1	100	1
gi|44844217|emb|CAF32421.1|	44844217	emb	CAF32421		248	1	1	100	1
gi|355469195|gb|AER93251.1|	355469195	gb	AER93251		249	1	1	100	1
gi|18496207|emb|CAD22468.1|	18496207	emb	CAD22468		250	1	1	100	1
gi|33517382|gb|AAQ19974.1|	33517382	gb	AAQ19974		251	1	1	100	1
gi|83764166|emb|CAJ55286.1|	83764166	emb	CAJ55286		252	1	1	100	1
gi|83764088|emb|CAJ55285.1|	83764088	emb	CAJ55285		253	1	1	100	1
gi|543890212|gb|AGV76525.1|	543890212	gb	AGV76525		254	1	1	100	1
gi|926443653|gb|ALD14656.1|	926443653	gb	ALD14656		255	1	1	100	1
gi|85815620|emb|CAJ57593.2|	85815620	emb	CAJ57593.2		256	1	1	100	1
gi|16930587|gb|AAL31961.1|AF425245_1	16930587	gb	AF425245	AF425245_1	257	1	1	100	1
gi|312207837|pdb|3K80|B	312207837	pdb	3K80	B	258	1	1	100	1
gi|83779572|gb|ABC47604.1|	83779572	gb	ABC47604		259	1	1	100	1
gi|83779570|gb|ABC47603.1|	83779570	gb	ABC47603		260	1	1	100	1
gi|83779576|gb|ABC47606.1|	83779576	gb	ABC47606		261	1	1	100	1
gi|83779574|gb|ABC47605.1|	83779574	gb	ABC47605		262	1	1	100	1
gi|16930593|gb|AAL31964.1|AF425248_1	16930593	gb	AF425248	AF425248_1	263	1	1	100	1
gi|54110059|emb|CAH60913.1|	54110059	emb	CAH60913		264	1	1	100	1
gi|534286644|pdb|4KRM|L	534286644	pdb	4KRM	L	265	1	1	100	1
gi|33517402|gb|AAQ19984.1|	33517402	gb	AAQ19984		266	1	1	100	1
gi|54110029|emb|CAH60898.1|	54110029	emb	CAH60898		267	1	1	100	1
gi|54110031|emb|CAH60899.1|	54110031	emb	CAH60899		268	1	1	100	1
gi|51490817|emb|CAH18854.1|	51490817	emb	CAH18854		269	1	1	100	1
gi|816380365|gb|AKF02407.1|	816380365	gb	AKF02407		270	1	1	100	1
gi|33517390|gb|AAQ19978.1|	33517390	gb	AAQ19978		271	1	1	100	1
gi|564731358|pdb|4NC1|F	564731358	pdb	4NC1	F	272	1	1	100	1
gi|345100833|pdb|3QXW|E	345100833	pdb	3QXW	E	273	1	1	100	1
gi|339717605|pdb|3QXT|B	339717605	pdb	3QXT	B	274	1	1	100	1
gi|115430674|emb|CAL18277.1|	115430674	emb	CAL18277		275	1	1	100	1
gi|586500230|pdb|4KML|B	586500230	pdb	4KML	B	276	1	1	100	1
gi|44844239|emb|CAF32432.1|	44844239	emb	CAF32432		277	1	1	100	1
gi|83764176|emb|CAJ55291.1|	83764176	emb	CAJ55291		278	1	1	100	1
gi|557786721|gb|AHA34203.1|	557786721	gb	AHA34203		279	1	1	100	1
gi|952206577|gb|ALN98714.1|	952206577	gb	ALN98714		280	1	1	100	1
gi|551680329|gb|AGY32877.1|	551680329	gb	AGY32877		281	1	1	100	1
gi|55833028|gb|AAV66931.1|	55833028	gb	AAV66931		282	1	1	100	1
gi|33517412|gb|AAQ19989.1|	33517412	gb	AAQ19989		283	1	1	100	1
gi|765365274|dbj|BAQ56204.1|	765365274	dbj	BAQ56204		284	1	1	100	1
gi|33517404|gb|AAQ19985.1|	33517404	gb	AAQ19985		285	1	1	100	1
gi|469474486|pdb|4HEM|G	469474486	pdb	4HEM	G	286	1	1	100	1
gi|564731357|pdb|4NC1|D	564731357	pdb	4NC1	D	287	1	1	100	1
gi|18496185|emb|CAD22457.1|	18496185	emb	CAD22457		288	1	1	100	1
gi|395406682|gb|AFN61318.1|	395406682	gb	AFN61318		289	1	1	100	1
gi|530537672|pdb|4LAJ|I	530537672	pdb	4LAJ	I	290	1	1	100	1
gi|83764184|emb|CAJ55295.1|	83764184	emb	CAJ55295		291	1	1	100	1
gi|161779820|gb|ABX79396.1|	161779820	gb	ABX79396		292	1	1	100	1
gi|161779816|gb|ABX79394.1|	161779816	gb	ABX79394		293	1	1	100	1
gi|83764224|emb|CAJ55312.1|	83764224	emb	CAJ55312		294	1	1	100	1
gi|543890232|gb|AGV76535.1|	543890232	gb	AGV76535		295	1	1	100	1
gi|44844251|emb|CAF32438.1|	44844251	emb	CAF32438		296	1	1	100	1
gi|44844229|emb|CAF32427.1|	44844229	emb	CAF32427		297	1	1	100	1
gi|18496193|emb|CAD22461.1|	18496193	emb	CAD22461		298	1	1	100	1
gi|974994836|pdb|5F7L|D	974994836	pdb	5F7L	D	299	1	1	100	1
gi|884528100|gb|AKQ22869.1|	884528100	gb	AKQ22869		300	1	1	100	1
gi|557786697|gb|AHA34191.1|	557786697	gb	AHA34191		301	1	1	100	1
gi|469474580|pdb|4IOS|G	469474580	pdb	4IOS	G	302	1	1	100	1
gi|18496233|emb|CAD22481.1|	18496233	emb	CAD22481		303	1	1	100	1
gi|18496235|emb|CAD22482.1|	18496235	emb	CAD22482		304	1	1	100	1
gi|586500167|pdb|4GRW|I	586500167	pdb	4GRW	I	305	1	1	100	1
gi|18496227|emb|CAD22478.1|	18496227	emb	CAD22478		306	1	1	100	1
gi|18496231|emb|CAD22480.1|	18496231	emb	CAD22480		307	1	1	100	1
gi|18496217|emb|CAD22473.1|	18496217	emb	CAD22473		308	1	1	100	1
gi|233770122|gb|ACQ91141.1|	233770122	gb	ACQ91141		309	1	1	100	1
gi|926443651|gb|ALD14655.1|	926443651	gb	ALD14655		310	1	1	100	1
gi|83764196|emb|CAJ55300.1|	83764196	emb	CAJ55300		311	1	1	100	1
gi|196050978|gb|ACG68629.1|	196050978	gb	ACG68629		312	1	1	100	1
gi|729056011|gb|AIZ03025.1|	729056011	gb	AIZ03025		313	1	1	100	1
gi|543890218|gb|AGV76528.1|	543890218	gb	AGV76528		314	1	1	100	1
gi|44844241|emb|CAF32433.1|	44844241	emb	CAF32433		315	1	1	100	1
gi|551680333|gb|AGY32879.1|	551680333	gb	AGY32879		316	1	1	100	1
gi|189182784|gb|ACD81985.1|	189182784	gb	ACD81985		317	1	1	100	1
gi|225420956|gb|ACN89786.1|	225420956	gb	ACN89786		318	1	1	100	1
gi|810056648|gb|AKE13333.1|	810056648	gb	AKE13333		319	1	1	100	1
gi|700588297|pdb|4QO1|A	700588297	pdb	4QO1	A	320	1	1	100	1
gi|663440168|gb|AIF28008.1|	663440168	gb	AIF28008		321	1	1	100	1
gi|233770120|gb|ACQ91140.1|	233770120	gb	ACQ91140		322	1	1	100	1
gi|820947719|dbj|BAR73349.1|	820947719	dbj	BAR73349		323	1	1	100	1
gi|820947717|dbj|BAR73348.1|	820947717	dbj	BAR73348		324	1	1	100	1
gi|83754429|pdb|2BSE|F	83754429	pdb	2BSE	F	325	1	1	100	1
gi|16930597|gb|AAL31966.1|AF425250_1	16930597	gb	AF425250	AF425250_1	326	1	1	100	1
gi|16930599|gb|AAL31967.1|AF425251_1	16930599	gb	AF425251	AF425251_1	327	1	1	100	1
gi|18496211|emb|CAD22470.1|	18496211	emb	CAD22470		328	1	1	100	1
gi|922664752|pdb|4YGA|H	922664752	pdb	4YGA	H	329	1	1	100	1
gi|810056646|gb|AKE13332.1|	810056646	gb	AKE13332		330	1	1	100	1
gi|83764172|emb|CAJ55289.1|	83764172	emb	CAJ55289		331	1	1	100	1
gi|55833026|gb|AAV66930.1|	55833026	gb	AAV66930		332	1	1	100	1
gi|449802699|pdb|4IDL|A	449802699	pdb	4IDL	A	333	1	1	100	1
gi|927262438|pdb|5DA4|C	927262438	pdb	5DA4	C	334	1	1	100	1
gi|564731360|pdb|4NC2|B	564731360	pdb	4NC2	B	335	1	1	100	1
gi|241992711|gb|ACS73867.1|	241992711	gb	ACS73867		336	1	1	100	1
gi|83764064|emb|CAJ55274.1|	83764064	emb	CAJ55274		337	1	1	100	1
gi|83764074|emb|CAJ55317.1|	83764074	emb	CAJ55317		338	1	1	100	1
gi|83764072|emb|CAJ55278.1|	83764072	emb	CAJ55278		339	1	1	100	1
gi|83764058|emb|CAJ55271.1|	83764058	emb	CAJ55271		340	1	1	100	1
gi|83764050|emb|CAJ55267.1|	83764050	emb	CAJ55267		341	1	1	100	1
gi|83764078|emb|CAJ55280.1|	83764078	emb	CAJ55280		342	1	1	100	1
gi|83764070|emb|CAJ55277.1|	83764070	emb	CAJ55277		343	1	1	100	1
gi|83764042|emb|CAJ55263.1|	83764042	emb	CAJ55263		344	1	1	100	1
gi|83764062|emb|CAJ55273.1|	83764062	emb	CAJ55273		345	1	1	100	1
gi|83764066|emb|CAJ55275.1|	83764066	emb	CAJ55275		346	1	1	100	1
gi|83764054|emb|CAJ55269.1|	83764054	emb	CAJ55269		347	1	1	100	1
gi|83764080|emb|CAJ55281.1|	83764080	emb	CAJ55281		348	1	1	100	1
gi|83764060|emb|CAJ55272.1|	83764060	emb	CAJ55272		349	1	1	100	1
gi|83764076|emb|CAJ55279.1|	83764076	emb	CAJ55279		350	1	1	100	1
gi|83764052|emb|CAJ55268.1|	83764052	emb	CAJ55268		351	1	1	100	1
gi|83764068|emb|CAJ55276.1|	83764068	emb	CAJ55276		352	1	1	100	1
gi|83764044|emb|CAJ55264.1|	83764044	emb	CAJ55264		353	1	1	100	1
gi|83764048|emb|CAJ55266.1|	83764048	emb	CAJ55266		354	1	1	100	1
gi|147886566|gb|ABQ52435.1|	147886566	gb	ABQ52435		355	1	1	100	1
gi|196050964|gb|ACG68622.1|	196050964	gb	ACG68622		356	1	1	100	1
gi|312207834|pdb|3K7U|A	312207834	pdb	3K7U	A	357	1	1	100	1
gi|317455002|pdb|2X1O|B	317455002	pdb	2X1O	B	358	1	1	100	1
gi|83764056|emb|CAJ55270.1|	83764056	emb	CAJ55270		359	1	1	100	1
gi|672883429|pdb|4P2C|K	672883429	pdb	4P2C	K	360	1	1	100	1
gi|576865382|pdb|4OCN|F	576865382	pdb	4OCN	F	361	1	1	100	1
gi|666668305|gb|AIG20206.1|	666668305	gb	AIG20206		362	1	1	100	1
gi|233770118|gb|ACQ91139.1|	233770118	gb	ACQ91139		363	1	1	100	1
gi|83764222|emb|CAJ55311.1|	83764222	emb	CAJ55311		364	1	1	100	1
gi|18087355|gb|AAL58846.1|AF441486_1	18087355	gb	AF441486	AF441486_1	365	1	1	100	1
gi|83764178|emb|CAJ55292.1|	83764178	emb	CAJ55292		366	1	1	100	1
gi|83764232|emb|CAJ55316.1|	83764232	emb	CAJ55316		367	1	1	100	1
gi|543890222|gb|AGV76530.1|	543890222	gb	AGV76530		368	1	1	100	1
gi|926443655|gb|ALD14657.1|	926443655	gb	ALD14657		369	1	1	100	1
gi|694270169|pdb|4POU|B	694270169	pdb	4POU	B	370	1	1	100	1
gi|884528117|gb|AKQ22870.1|	884528117	gb	AKQ22870		371	1	1	100	1
gi|663440160|gb|AIF28004.1|	663440160	gb	AIF28004		372	1	1	100	1
gi|196050966|gb|ACG68623.1|	196050966	gb	ACG68623		373	1	1	100	1
gi|926443631|gb|ALD14645.1|	926443631	gb	ALD14645		374	1	1	100	1
gi|51490825|emb|CAH18858.1|	51490825	emb	CAH18858		375	1	1	100	1
gi|167728995|emb|CAP58558.1|	167728995	emb	CAP58558		376	1	1	100	1
gi|83764170|emb|CAJ55288.1|	83764170	emb	CAJ55288		377	1	1	100	1
gi|83764194|emb|CAJ55299.1|	83764194	emb	CAJ55299		378	1	1	100	1
gi|471270401|pdb|4B50|A	471270401	pdb	4B50	A	379	1	1	100	1
gi|557786715|gb|AHA34200.1|	557786715	gb	AHA34200		380	1	1	100	1
gi|910751277|pdb|5C1M|B	910751277	pdb	5C1M	B	381	1	1	100	1
gi|550545778|pdb|4C57|D	550545778	pdb	4C57	D	382	1	1	100	1
gi|55833024|gb|AAV66929.1|	55833024	gb	AAV66929		383	1	1	100	1
gi|663440174|gb|AIF28011.1|	663440174	gb	AIF28011		384	1	1	100	1
gi|83764226|emb|CAJ55313.1|	83764226	emb	CAJ55313		385	1	1	100	1
gi|543890236|gb|AGV76537.1|	543890236	gb	AGV76537		386	1	1	100	1
gi|38492670|pdb|1OP9|A	38492670	pdb	1OP9	A	387	1	1	100	1
gi|215794703|pdb|3EBA|A	215794703	pdb	3EBA	A	388	1	1	100	1
gi|241992703|gb|ACS73863.1|	241992703	gb	ACS73863		389	1	1	100	1
gi|83764204|emb|CAJ55302.1|	83764204	emb	CAJ55302		390	1	1	100	1
gi|51490831|emb|CAH18861.1|	51490831	emb	CAH18861		391	1	1	100	1
gi|753534115|pdb|4WEU|E	753534115	pdb	4WEU	E	392	1	1	100	1
gi|511637464|gb|AGN90987.1|	511637464	gb	AGN90987		393	1	1	100	1
gi|17530492|gb|AAL40825.1|AF447914_1	17530492	gb	AF447914	AF447914_1	394	1	1	100	1
gi|18496205|emb|CAD22467.1|	18496205	emb	CAD22467		395	1	1	100	1
gi|699030616|pdb|4WGV|D	699030616	pdb	4WGV	D	396	1	1	100	1
gi|765365272|dbj|BAQ56203.1|	765365272	dbj	BAQ56203		397	1	1	100	1
gi|93278623|pdb|1ZV5|A	93278623	pdb	1ZV5	A	398	1	1	100	1
gi|651207639|pdb|4LHJ|B	651207639	pdb	4LHJ	B	399	1	1	100	1
gi|54110109|emb|CAH60938.1|	54110109	emb	CAH60938		400	1	1	100	1
gi|560189074|pdb|4MQT|B	560189074	pdb	4MQT	B	401	1	1	100	1
gi|355469193|gb|AER93250.1|	355469193	gb	AER93250		402	1	1	100	1
gi|158429301|pdb|2P49|B	158429301	pdb	2P49	B	403	1	1	100	1
gi|343197339|pdb|3QSK|B	343197339	pdb	3QSK	B	404	1	1	100	1
gi|694270170|pdb|4POY|A	694270170	pdb	4POY	A	405	1	1	100	1
gi|675969926|pdb|4PPT|A	675969926	pdb	4PPT	A	406	1	1	100	1
gi|158429305|pdb|2P4A|D	158429305	pdb	2P4A	D	407	1	1	100	1
gi|16930591|gb|AAL31963.1|AF425247_1	16930591	gb	AF425247	AF425247_1	408	1	1	100	1
gi|83764198|emb|CAJ55319.1|	83764198	emb	CAJ55319		409	1	1	100	1
gi|326787585|gb|AEA07719.1|	326787585	gb	AEA07719		410	1	1	100	1
gi|269930080|gb|ACZ53929.1|	269930080	gb	ACZ53929		411	1	1	100	1
gi|411031507|gb|AFW03624.1|	411031507	gb	AFW03624		412	1	1	100	1
gi|30350889|gb|AAP22639.1|	30350889	gb	AAP22639		413	1	1	100	1
gi|984076524|pdb|3JBF|7	984076524	pdb	3JBF	7	414	1	1	100	1
gi|18496229|emb|CAD22479.1|	18496229	emb	CAD22479		415	1	1	100	1
gi|926443647|gb|ALD14653.1|	926443647	gb	ALD14653		416	1	1	100	1
gi|753534118|pdb|4WEN|B	753534118	pdb	4WEN	B	417	1	1	100	1
gi|18496197|emb|CAD22463.1|	18496197	emb	CAD22463		418	1	1	100	1
gi|753534121|pdb|4WEM|B	753534121	pdb	4WEM	B	419	1	1	100	1
gi|55833066|gb|AAV66950.1|	55833066	gb	AAV66950		420	1	1	100	1
gi|312207843|pdb|3K81|B	312207843	pdb	3K81	B	421	1	1	100	1
gi|550545774|pdb|4C58|B	550545774	pdb	4C58	B	422	1	1	100	1
gi|551680317|gb|AGY32871.1|	551680317	gb	AGY32871		423	1	1	100	1
gi|55833064|gb|AAV66949.1|	55833064	gb	AAV66949		424	1	1	100	1
gi|663440176|gb|AIF28012.1|	663440176	gb	AIF28012		425	1	1	100	1
gi|30350893|gb|AAP22641.1|	30350893	gb	AAP22641		426	1	1	100	1
gi|33517384|gb|AAQ19975.1|	33517384	gb	AAQ19975		427	1	1	100	1
gi|54110115|emb|CAH60941.1|	54110115	emb	CAH60941		428	1	1	100	1
gi|21730573|pdb|1KXV|D	21730573	pdb	1KXV	D	429	1	1	100	1
gi|55833042|gb|AAV66938.1|	55833042	gb	AAV66938		430	1	1	100	1
gi|83764214|emb|CAJ55307.1|	83764214	emb	CAJ55307		431	1	1	100	1
gi|543890244|gb|AGV76541.1|	543890244	gb	AGV76541		432	1	1	100	1
gi|667485038|pdb|4QKX|B	667485038	pdb	4QKX	B	433	1	1	100	1
gi|319443694|pdb|3P0G|B	319443694	pdb	3P0G	B	434	1	1	100	1
gi|223674036|pdb|3EZJ|H	223674036	pdb	3EZJ	H	435	1	1	100	1
gi|742261584|pdb|4X7D|D	742261584	pdb	4X7D	D	436	1	1	100	1
gi|83764216|emb|CAJ55308.1|	83764216	emb	CAJ55308		437	1	1	100	1
gi|543890210|gb|AGV76524.1|	543890210	gb	AGV76524		438	1	1	100	1
gi|355469205|gb|AER93256.1|	355469205	gb	AER93256		439	1	1	100	1
gi|17530476|gb|AAL40817.1|AF447906_1	17530476	gb	AF447906	AF447906_1	440	1	1	100	1
gi|21730563|pdb|1KXQ|H	21730563	pdb	1KXQ	H	441	1	1	100	1
gi|33517392|gb|AAQ19979.1|	33517392	gb	AAQ19979		442	1	1	100	1
gi|18496189|emb|CAD22459.1|	18496189	emb	CAD22459		443	1	1	100	1
gi|952206568|gb|ALN98712.1|	952206568	gb	ALN98712		444	1	1	100	1
gi|765365270|dbj|BAQ56202.1|	765365270	dbj	BAQ56202		445	1	1	100	1
gi|952206588|gb|ALN98716.1|	952206588	gb	ALN98716		446	1	1	100	1
gi|33517406|gb|AAQ19986.1|	33517406	gb	AAQ19986		447	1	1	100	1
gi|17530496|gb|AAL40827.1|AF447916_1	17530496	gb	AF447916	AF447916_1	448	1	1	100	1
gi|672885814|pdb|4M3K|B	672885814	pdb	4M3K	B	449	1	1	100	1
gi|816380367|gb|AKF02408.1|	816380367	gb	AKF02408		450	1	1	100	1
gi|952206556|gb|ALN98710.1|	952206556	gb	ALN98710		451	1	1	100	1
gi|54110087|emb|CAH60927.1|	54110087	emb	CAH60927		452	1	1	100	1
gi|152143606|gb|ABS29546.1|	152143606	gb	ABS29546		453	1	1	100	1
gi|152143604|gb|ABS29545.1|	152143604	gb	ABS29545		454	1	1	100	1
gi|152143602|gb|ABS29544.1|	152143602	gb	ABS29544		455	1	1	100	1
gi|33517386|gb|AAQ19976.1|	33517386	gb	AAQ19976		456	1	1	100	1
gi|984076529|pdb|3JBG|7	984076529	pdb	3JBG	7	457	1	1	100	1
gi|33517400|gb|AAQ19983.1|	33517400	gb	AAQ19983		458	1	1	100	1
gi|196050974|gb|ACG68627.1|	196050974	gb	ACG68627		459	1	1	100	1
gi|196050962|gb|ACG68621.1|	196050962	gb	ACG68621		460	1	1	100	1
gi|196050984|gb|ACG68632.1|	196050984	gb	ACG68632		461	1	1	100	1
gi|196050976|gb|ACG68628.1|	196050976	gb	ACG68628		462	1	1	100	1
gi|55833062|gb|AAV66948.1|	55833062	gb	AAV66948		463	1	1	100	1
gi|55833056|gb|AAV66945.1|	55833056	gb	AAV66945		464	1	1	100	1
gi|55833058|gb|AAV66946.1|	55833058	gb	AAV66946		465	1	1	100	1
gi|55833054|gb|AAV66944.1|	55833054	gb	AAV66944		466	1	1	100	1
gi|55833048|gb|AAV66941.1|	55833048	gb	AAV66941		467	1	1	100	1
gi|55833060|gb|AAV66947.1|	55833060	gb	AAV66947		468	1	1	100	1
gi|55833046|gb|AAV66940.1|	55833046	gb	AAV66940		469	1	1	100	1
gi|55833044|gb|AAV66939.1|	55833044	gb	AAV66939		470	1	1	100	1
gi|55833074|gb|AAV66954.1|	55833074	gb	AAV66954		471	1	1	100	1
gi|54110117|emb|CAH60942.1|	54110117	emb	CAH60942		472	1	1	100	1
gi|586500049|pdb|3J69|7	586500049	pdb	3J69	7	473	1	1	100	1
gi|557786689|gb|AHA34187.1|	557786689	gb	AHA34187		474	1	1	100	1
gi|625295371|gb|AHY24763.1|	625295371	gb	AHY24763		475	1	1	100	1
gi|62737962|pdb|1SJX|A	62737962	pdb	1SJX	A	476	1	1	100	1
gi|18496187|emb|CAD22458.1|	18496187	emb	CAD22458		477	1	1	100	1
gi|83764208|emb|CAJ55304.1|	83764208	emb	CAJ55304		478	1	1	100	1
gi|468362186|gb|AGH30286.1|	468362186	gb	AGH30286		479	1	1	100	1
gi|651207635|pdb|4LGR|B	651207635	pdb	4LGR	B	480	1	1	100	1
gi|54110097|emb|CAH60932.1|	54110097	emb	CAH60932		481	1	1	100	1
gi|54110095|emb|CAH60931.1|	54110095	emb	CAH60931		482	1	1	100	1
gi|54110081|emb|CAH60924.1|	54110081	emb	CAH60924		483	1	1	100	1
gi|54110111|emb|CAH60939.1|	54110111	emb	CAH60939		484	1	1	100	1
gi|54110085|emb|CAH60926.1|	54110085	emb	CAH60926		485	1	1	100	1
gi|54110113|emb|CAH60940.1|	54110113	emb	CAH60940		486	1	1	100	1
gi|54110103|emb|CAH60935.1|	54110103	emb	CAH60935		487	1	1	100	1
gi|83764220|emb|CAJ55310.1|	83764220	emb	CAJ55310		488	1	1	100	1
gi|33517394|gb|AAQ19980.1|	33517394	gb	AAQ19980		489	1	1	100	1
gi|147886570|gb|ABQ52437.1|	147886570	gb	ABQ52437		490	1	1	100	1
gi|147886568|gb|ABQ52436.1|	147886568	gb	ABQ52436		491	1	1	100	1
gi|557786717|gb|AHA34201.1|	557786717	gb	AHA34201		492	1	1	100	1
gi|557804855|pdb|4CDG|D	557804855	pdb	4CDG	D	493	1	1	100	1
gi|33517388|gb|AAQ19977.1|	33517388	gb	AAQ19977		494	1	1	100	1
gi|152143600|gb|ABS29543.1|	152143600	gb	ABS29543		495	1	1	100	1
gi|54110089|emb|CAH60928.1|	54110089	emb	CAH60928		496	1	1	100	1
gi|44844233|emb|CAF32429.1|	44844233	emb	CAF32429		497	1	1	100	1
gi|44844231|emb|CAF32428.1|	44844231	emb	CAF32428		498	1	1	100	1
gi|44844253|emb|CAF32439.1|	44844253	emb	CAF32439		499	1	1	100	1
gi|55833076|gb|AAV66955.1|	55833076	gb	AAV66955		500	1	1	100	1
gi|55833072|gb|AAV66953.1|	55833072	gb	AAV66953		501	1	1	100	1
gi|17530498|gb|AAL40828.1|AF447917_1	17530498	gb	AF447917	AF447917_1	502	1	1	100	1
gi|268639695|gb|ACZ18163.1|	268639695	gb	ACZ18163		503	1	1	100	1
gi|663440178|gb|AIF28013.1|	663440178	gb	AIF28013		504	1	1	100	1
gi|83764086|emb|CAJ55284.1|	83764086	emb	CAJ55284		505	1	1	100	1
gi|51490803|emb|CAH18847.1|	51490803	emb	CAH18847		506	1	1	100	1
gi|729056017|gb|AIZ03028.1|	729056017	gb	AIZ03028		507	1	1	100	1
gi|625295373|gb|AHY24764.1|	625295373	gb	AHY24764		508	1	1	100	1
gi|764091304|pdb|4XT1|C	764091304	pdb	4XT1	C	509	1	1	100	1
gi|468362043|gb|AGH30280.1|	468362043	gb	AGH30280		510	1	1	100	1
gi|468362146|gb|AGH30284.1|	468362146	gb	AGH30284		511	1	1	100	1
gi|18496195|emb|CAD22462.1|	18496195	emb	CAD22462		512	1	1	100	1
gi|729056013|gb|AIZ03026.1|	729056013	gb	AIZ03026		513	1	1	100	1
gi|17530494|gb|AAL40826.1|AF447915_1	17530494	gb	AF447915	AF447915_1	514	1	1	100	1
gi|17530470|gb|AAL40814.1|AF447903_1	17530470	gb	AF447903	AF447903_1	515	1	1	100	1
gi|532130795|gb|AGT78116.1|	532130795	gb	AGT78116		516	1	1	100	1
gi|926443627|gb|ALD14643.1|	926443627	gb	ALD14643		517	1	1	100	1
gi|926443635|gb|ALD14647.1|	926443635	gb	ALD14647		518	1	1	100	1
gi|557786707|gb|AHA34196.1|	557786707	gb	AHA34196		519	1	1	100	1
gi|543890250|gb|AGV76544.1|	543890250	gb	AGV76544		520	1	1	100	1
gi|55833070|gb|AAV66952.1|	55833070	gb	AAV66952		521	1	1	100	1
gi|55833068|gb|AAV66951.1|	55833068	gb	AAV66951		522	1	1	100	1
gi|17530484|gb|AAL40821.1|AF447910_1	17530484	gb	AF447910	AF447910_1	523	1	1	100	1
gi|55833052|gb|AAV66942.1|	55833052	gb	AAV66942		524	1	1	100	1
gi|926443657|gb|ALD14658.1|	926443657	gb	ALD14658		525	1	1	100	1
gi|54110107|emb|CAH60937.1|	54110107	emb	CAH60937		526	1	1	100	1
gi|71042118|pdb|1YZZ|B	71042118	pdb	1YZZ	B	527	1	1	100	1
gi|71042017|pdb|1YC7|B	71042017	pdb	1YC7	B	528	1	1	100	1
gi|83764188|emb|CAJ55297.1|	83764188	emb	CAJ55297		529	1	1	100	1
gi|17530488|gb|AAL40823.1|AF447912_1	17530488	gb	AF447912	AF447912_1	530	1	1	100	1
gi|167729001|emb|CAP58561.1|	167729001	emb	CAP58561		531	1	1	100	1
gi|926443641|gb|ALD14650.1|	926443641	gb	ALD14650		532	1	1	100	1
gi|54110101|emb|CAH60934.1|	54110101	emb	CAH60934		533	1	1	100	1
gi|952206562|gb|ALN98711.1|	952206562	gb	ALN98711		534	1	1	100	1
gi|468362076|gb|AGH30281.1|	468362076	gb	AGH30281		535	1	1	100	1
gi|468362008|gb|AGH30279.1|	468362008	gb	AGH30279		536	1	1	100	1
gi|468362106|gb|AGH30282.1|	468362106	gb	AGH30282		537	1	1	100	1
gi|926443625|gb|ALD14642.1|	926443625	gb	ALD14642		538	1	1	100	1
gi|83764206|emb|CAJ55303.1|	83764206	emb	CAJ55303		539	1	1	100	1
gi|817599179|pdb|4ZG1|F	817599179	pdb	4ZG1	F	540	1	1	100	1
gi|355469201|gb|AER93254.1|	355469201	gb	AER93254		541	1	1	100	1
gi|926443645|gb|ALD14652.1|	926443645	gb	ALD14652		542	1	1	100	1
gi|926443629|gb|ALD14644.1|	926443629	gb	ALD14644		543	1	1	100	1
gi|309319910|pdb|3K74|B	309319910	pdb	3K74	B	544	1	1	100	1
gi|159162475|pdb|1IEH|A	159162475	pdb	1IEH	A	545	1	1	100	1
gi|24987246|pdb|1G9E|A	24987246	pdb	1G9E	A	546	1	1	100	1
gi|355469183|gb|AER93245.1|	355469183	gb	AER93245		547	1	1	100	1
gi|83764228|emb|CAJ55314.1|	83764228	emb	CAJ55314		548	1	1	100	1
gi|17530478|gb|AAL40818.1|AF447907_1	17530478	gb	AF447907	AF447907_1	549	1	1	100	1
gi|220702374|pdb|3CFI|L	220702374	pdb	3CFI	L	550	1	1	100	1
gi|703999512|dbj|BAP82410.1|	703999512	dbj	BAP82410		551	1	1	100	1
gi|703999504|dbj|BAP82406.1|	703999504	dbj	BAP82406		552	1	1	100	1
gi|703999518|dbj|BAP82413.1|	703999518	dbj	BAP82413		553	1	1	100	1
gi|703999510|dbj|BAP82409.1|	703999510	dbj	BAP82409		554	1	1	100	1
gi|703999506|dbj|BAP82407.1|	703999506	dbj	BAP82407		555	1	1	100	1
gi|703999516|dbj|BAP82412.1|	703999516	dbj	BAP82412		556	1	1	100	1
gi|703999514|dbj|BAP82411.1|	703999514	dbj	BAP82411		557	1	1	100	1
gi|703999508|dbj|BAP82408.1|	703999508	dbj	BAP82408		558	1	1	100	1
gi|543890248|gb|AGV76543.1|	543890248	gb	AGV76543		559	1	1	100	1
gi|482676981|pdb|4EIG|B	482676981	pdb	4EIG	B	560	1	1	100	1
gi|17530502|gb|AAL40830.1|AF447919_1	17530502	gb	AF447919	AF447919_1	561	1	1	100	1
gi|33517410|gb|AAQ19988.1|	33517410	gb	AAQ19988		562	1	1	100	1
gi|18496209|emb|CAD22469.1|	18496209	emb	CAD22469		563	1	1	100	1
gi|152143608|gb|ABS29547.1|	152143608	gb	ABS29547		564	1	1	100	1
gi|551680331|gb|AGY32878.1|	551680331	gb	AGY32878		565	1	1	100	1
gi|241992713|gb|ACS73868.1|	241992713	gb	ACS73868		566	1	1	100	1
gi|651207633|pdb|4LGP|D	651207633	pdb	4LGP	D	567	1	1	100	1
gi|557786711|gb|AHA34198.1|	557786711	gb	AHA34198		568	1	1	100	1
gi|625295369|gb|AHY24762.1|	625295369	gb	AHY24762		569	1	1	100	1
gi|17530500|gb|AAL40829.1|AF447918_1	17530500	gb	AF447918	AF447918_1	570	1	1	100	1
gi|17530482|gb|AAL40820.1|AF447909_1	17530482	gb	AF447909	AF447909_1	571	1	1	100	1
gi|17530472|gb|AAL40815.1|AF447904_1	17530472	gb	AF447904	AF447904_1	572	1	1	100	1
gi|17530486|gb|AAL40822.1|AF447911_1	17530486	gb	AF447911	AF447911_1	573	1	1	100	1
gi|167728999|emb|CAP58560.1|	167728999	emb	CAP58560		574	1	1	100	1
gi|355469199|gb|AER93253.1|	355469199	gb	AER93253		575	1	1	100	1
gi|196050980|gb|ACG68630.1|	196050980	gb	ACG68630		576	1	1	100	1
gi|196050970|gb|ACG68625.1|	196050970	gb	ACG68625		577	1	1	100	1
gi|395406684|gb|AFN61319.1|	395406684	gb	AFN61319		578	1	1	100	1
gi|33517398|gb|AAQ19982.1|	33517398	gb	AAQ19982		579	1	1	100	1
gi|161779828|gb|ABX79400.1|	161779828	gb	ABX79400		580	1	1	100	1
gi|161779826|gb|ABX79399.1|	161779826	gb	ABX79399		581	1	1	100	1
gi|161779832|gb|ABX79402.1|	161779832	gb	ABX79402		582	1	1	100	1
gi|196050972|gb|ACG68626.1|	196050972	gb	ACG68626		583	1	1	100	1
gi|597960421|pdb|4ORZ|C	597960421	pdb	4ORZ	C	584	1	1	100	1
gi|18496219|emb|CAD22474.1|	18496219	emb	CAD22474		585	1	1	100	1
gi|18496225|emb|CAD22477.1|	18496225	emb	CAD22477		586	1	1	100	1
gi|161779830|gb|ABX79401.1|	161779830	gb	ABX79401		587	1	1	100	1
gi|663440166|gb|AIF28007.1|	663440166	gb	AIF28007		588	1	1	100	1
gi|51490809|emb|CAH18850.1|	51490809	emb	CAH18850		589	1	1	100	1
gi|557786725|gb|AHA34205.1|	557786725	gb	AHA34205		590	1	1	100	1
gi|729056015|gb|AIZ03027.1|	729056015	gb	AIZ03027		591	1	1	100	1
gi|33517414|gb|AAQ19990.1|	33517414	gb	AAQ19990		592	1	1	100	1
gi|625295375|gb|AHY24765.1|	625295375	gb	AHY24765		593	1	1	100	1
gi|270356711|gb|ACZ80603.1|	270356711	gb	ACZ80603		594	1	1	100	1
gi|304446109|pdb|3OGO|H	304446109	pdb	3OGO	H	595	1	1	100	1
gi|83764192|emb|CAJ55298.1|	83764192	emb	CAJ55298		596	1	1	100	1
gi|196050968|gb|ACG68624.1|	196050968	gb	ACG68624		597	1	1	100	1
gi|147886564|gb|ABQ52434.1|	147886564	gb	ABQ52434		598	1	1	100	1
gi|17530480|gb|AAL40819.1|AF447908_1	17530480	gb	AF447908	AF447908_1	599	1	1	100	1
gi|926443639|gb|ALD14649.1|	926443639	gb	ALD14649		600	1	1	100	1
gi|926443659|gb|ALD14659.1|	926443659	gb	ALD14659		601	1	1	100	1
gi|17530474|gb|AAL40816.1|AF447905_1	17530474	gb	AF44790+E475	AF447905_1	602	1	1	100	1
gi|167728997|emb|CAP58559.1|	167728997	emb	CAP58559		603	1	1	100	1
gi|51490805|emb|CAH18848.1|	51490805	emb	CAH18848		604	1	1	100	1
gi|926443637|gb|ALD14648.1|	926443637	gb	ALD14648		605	1	1	100	1
gi|974994880|pdb|5F9D|C	974994880	pdb	5F9D	C	606	1	1	100	1
gi|49259035|pdb|1SJV|A	49259035	pdb	1SJV	A	607	1	1	100	1
gi|18496203|emb|CAD22466.1|	18496203	emb	CAD22466		608	1	1	100	1
gi|742261593|pdb|4X7F|D	742261593	pdb	4X7F	D	609	1	1	100	1
gi|350610349|pdb|2XXM|B	350610349	pdb	2XXM	B	610	1	1	100	1
gi|16930589|gb|AAL31962.1|AF425246_1	16930589	gb	AF425246	AF425246_1	611	1	1	100	1
gi|83764180|emb|CAJ55293.1|	83764180	emb	CAJ55293		612	1	1	100	1
gi|922665037|pdb|5C3L|D	922665037	pdb	5C3L	D	613	1	1	100	1
gi|508123602|pdb|3ZKQ|D	508123602	pdb	3ZKQ	D	614	1	1	100	1
gi|168997707|gb|ACA42552.1|	168997707	gb	ACA42552		615	1	1	100	1
gi|411031505|gb|AFW03623.1|	411031505	gb	AFW03623		616	1	1	100	1
gi|18496199|emb|CAD22464.1|	18496199	emb	CAD22464		617	1	1	100	1
gi|543890208|gb|AGV76523.1|	543890208	gb	AGV76523		618	1	1	100	1
gi|17530490|gb|AAL40824.1|AF447913_1	17530490	gb	AF447913	AF447913_1	619	1	1	100	1
gi|56541936|emb|CAE84869.1|	56541936	emb	CAE84869		620	1	1	100	1
gi|508123607|pdb|3ZKX|C	508123607	pdb	3ZKX	C	621	1	1	100	1
gi|558064682|gb|AHA50076.1|	558064682	gb	AHA50076		622	1	1	100	1
gi|355469203|gb|AER93255.1|	355469203	gb	AER93255		623	1	1	100	1
gi|355469197|gb|AER93252.1|	355469197	gb	AER93252		624	1	1	100	1
gi|355469191|gb|AER93249.1|	355469191	gb	AER93249		625	1	1	100	1
gi|51469036|emb|CAH18013.1|	51469036	emb	CAH18013		626	1	1	100	1
gi|18496201|emb|CAD22465.1|	18496201	emb	CAD22465		627	1	1	100	1
gi|557786713|gb|AHA34199.1|	557786713	gb	AHA34199		628	1	1	100	1

## Sheet: 95% clustering
ID	GI	Database	Accession		Cluster #	Cluster size	Rep	% ID	Targets/cluster
gi|289526649|pdb|3K3Q|A	289526649	pdb	3K3Q	A	0	1	1	100	1
gi|926443649|gb|ALD14654.1|	926443649	gb	ALD14654		1	1	1	100	1
gi|2392448|pdb|1MEL|B	2392448	pdb	1MEL	B	2	2	1	100	1
gi|55670849|pdb|1XFP|A	55670849	pdb	1XFP	A	2		0	98.32
gi|78101076|pdb|1ZMY|A	78101076	pdb	1ZMY	A	3	1	1	100	1
gi|543890242|gb|AGV76540.1|	543890242	gb	AGV76540		4	1	1	100	1
gi|425892393|gb|AFY09731.1|	425892393	gb	AFY09731		5	1	1	100	1
gi|543890226|gb|AGV76532.1|	543890226	gb	AGV76532		6	1	1	100	1
gi|543890206|gb|AGV76522.1|	543890206	gb	AGV76522		7	1	1	100	1
gi|480309597|gb|AGJ76248.1|	480309597	gb	AGJ76248		8	2	0	99.15
gi|480309599|gb|AGJ76249.1|	480309599	gb	AGJ76249		8		1	100	1
gi|469474488|pdb|4HEP|G	469474488	pdb	4HEP	G	9	1	1	100	1
gi|270346501|pdb|3G9A|B	270346501	pdb	3G9A	B	10	1	1	100	1
gi|534286649|pdb|4KRO|B	534286649	pdb	4KRO	B	11	1	1	100	1
gi|54110135|emb|CAH60951.1|	54110135	emb	CAH60951		12	1	1	100	1
gi|54110127|emb|CAH60947.1|	54110127	emb	CAH60947		13	1	1	100	1
gi|607347639|gb|AHW48350.1|	607347639	gb	AHW48350		14		0	98.28
gi|607347641|gb|AHW48351.1|	607347641	gb	AHW48351		14	3	1	100	1
gi|607347643|gb|AHW48352.1|	607347643	gb	AHW48352		14		0	96.55
gi|551680335|gb|AGY32880.1|	551680335	gb	AGY32880		15	1	1	100	1
gi|543890228|gb|AGV76533.1|	543890228	gb	AGV76533		16	1	1	100	1
gi|810056652|gb|AKE13335.1|	810056652	gb	AKE13335		17	1	1	100	1
gi|551680325|gb|AGY32875.1|	551680325	gb	AGY32875		18	1	1	100	1
gi|729056019|gb|AIZ03029.1|	729056019	gb	AIZ03029		19	1	1	100	1
gi|482677123|pdb|4FHB|D	482677123	pdb	4FHB	D	20	1	1	100	1
gi|675970092|pdb|4TYU|B	675970092	pdb	4TYU	B	21		0	98.26
gi|675970095|pdb|4U05|B	675970095	pdb	4U05	B	21		0	97.39
gi|704361176|pdb|4W81|A	704361176	pdb	4W81	A	21	3	1	100	1
gi|54110145|emb|CAH60956.1|	54110145	emb	CAH60956		22	1	1	100	1
gi|54110105|emb|CAH60936.1|	54110105	emb	CAH60936		23	1	1	100	1
gi|54110143|emb|CAH60955.1|	54110143	emb	CAH60955		24	1	1	100	1
gi|54110131|emb|CAH60949.1|	54110131	emb	CAH60949		25	1	1	100	1
gi|54110099|emb|CAH60933.1|	54110099	emb	CAH60933		26	1	1	100	1
gi|54110147|emb|CAH60957.1|	54110147	emb	CAH60957		27	1	1	100	1
gi|54110125|emb|CAH60946.1|	54110125	emb	CAH60946		28	1	1	100	1
gi|54110129|emb|CAH60948.1|	54110129	emb	CAH60948		29	1	1	100	1
gi|54110123|emb|CAH60945.1|	54110123	emb	CAH60945		30	1	1	100	1
gi|734459131|pdb|4W6Y|B	734459131	pdb	4W6Y	B	31	1	1	100	1
gi|651207637|pdb|4LGS|B	651207637	pdb	4LGS	B	32	1	1	100	1
gi|806394137|pdb|4QGY|B	806394137	pdb	4QGY	B	33	1	1	100	1
gi|33517396|gb|AAQ19981.1|	33517396	gb	AAQ19981		34	1	1	100	1
gi|44844237|emb|CAF32431.1|	44844237	emb	CAF32431		35	1	1	100	1
gi|44844235|emb|CAF32430.1|	44844235	emb	CAF32430		36	1	1	100	1
gi|15825776|pdb|1I3V|B	15825776	pdb	1I3V	B	37	1	1	100	1
gi|816380369|gb|AKF02409.1|	816380369	gb	AKF02409		38	1	1	100	1
gi|651207643|pdb|4LHQ|D	651207643	pdb	4LHQ	D	39	1	1	100	1
gi|30350895|gb|AAP22642.1|	30350895	gb	AAP22642		40	1	1	100	1
gi|194339183|gb|ACF49483.1|	194339183	gb	ACF49483		41	1	1	100	1
gi|482676989|pdb|4EJ1|D	482676989	pdb	4EJ1	D	42	1	1	100	1
gi|558064672|gb|AHA50074.1|	558064672	gb	AHA50074		43	1	1	100	1
gi|51469026|emb|CAH18008.1|	51469026	emb	CAH18008		44	1	1	100	1
gi|656736505|gb|AID18522.1|	656736505	gb	AID18522		45	1	1	100	1
gi|743608814|gb|AJC50734.1|	743608814	gb	AJC50734		46		0	99.12
gi|765365260|dbj|BAQ56197.1|	765365260	dbj	BAQ56197		46	3	1	100	2
gi|765365262|dbj|BAQ56198.1|	765365262	dbj	BAQ56198		46		0	95.61
gi|9955227|pdb|1QD0|A	9955227	pdb	1QD0	A	47	1	1	100	1
gi|765365264|dbj|BAQ56199.1|	765365264	dbj	BAQ56199		48	1	1	100	1
gi|340780683|pdb|3SN6|N	340780683	pdb	3SN6	N	49	1	1	100	1
gi|83764202|emb|CAJ55301.1|	83764202	emb	CAJ55301		50	1	1	100	1
gi|952206582|gb|ALN98715.1|	952206582	gb	ALN98715		51	1	1	100	1
gi|215794673|pdb|3DWT|H	215794673	pdb	3DWT	H	52	1	1	100	1
gi|215794690|pdb|3EAK|B	215794690	pdb	3EAK	B	53	1	1	100	1
gi|586500054|pdb|3J6A|7	586500054	pdb	3J6A	7	54	1	1	100	1
gi|765365268|dbj|BAQ56201.1|	765365268	dbj	BAQ56201		55	1	1	100	1
gi|319443299|pdb|2X89|C	319443299	pdb	2X89	C	56	1	1	100	1
gi|55833032|gb|AAV66933.1|	55833032	gb	AAV66933		57	1	1	100	1
gi|51490811|emb|CAH18851.1|	51490811	emb	CAH18851		58	1	1	100	1
gi|60593441|pdb|1RJC|A	60593441	pdb	1RJC	A	59	1	1	100	1
gi|952206571|gb|ALN98713.1|	952206571	gb	ALN98713		60	1	1	100	1
gi|663440158|gb|AIF28003.1|	663440158	gb	AIF28003		61	1	1	100	1
gi|576090033|gb|AHH24257.1|	576090033	gb	AHH24257		62	1	1	100	1
gi|663440172|gb|AIF28010.1|	663440172	gb	AIF28010		63	1	1	100	1
gi|557786703|gb|AHA34194.1|	557786703	gb	AHA34194		64	1	1	100	1
gi|884528085|gb|AKQ22868.1|	884528085	gb	AKQ22868		65	1	1	100	1
gi|534286656|pdb|4KRP|B	534286656	pdb	4KRP	B	66	1	1	100	1
gi|17530504|gb|AAL40831.1|AF447920_1	17530504	gb	AF447920	AF447920	67	1	1	100	1
gi|393715390|pdb|4DK6|B	393715390	pdb	4DK6	B	68	1	1	100	1
gi|926443661|gb|ALD14660.1|	926443661	gb	ALD14660		69	1	1	100	1
gi|675970088|pdb|4TVS|BB	675970088	pdb	4TVS	BB	70	1	1	100	1
gi|241992709|gb|ACS73866.1|	241992709	gb	ACS73866		71	1	1	100	1
gi|482677346|pdb|4JVP|B	482677346	pdb	4JVP	B	72	1	1	100	1
gi|557786691|gb|AHA34188.1|	557786691	gb	AHA34188		73	1	1	100	1
gi|558064677|gb|AHA50075.1|	558064677	gb	AHA50075		74	1	1	100	1
gi|543890214|gb|AGV76526.1|	543890214	gb	AGV76526		75	1	1	100	1
gi|532130797|gb|AGT78117.1|	532130797	gb	AGT78117		76	1	1	100	1
gi|54110027|emb|CAH60897.1|	54110027	emb	CAH60897		77		0	98.23
gi|54110077|emb|CAH60922.1|	54110077	emb	CAH60922		77	2	1	100	1
gi|543890204|gb|AGV76521.1|	543890204	gb	AGV76521		78	1	1	100	1
gi|317455006|pdb|2X1P|D	317455006	pdb	2X1P	D	79	1	1	100	1
gi|827343040|pdb|4S11|A	827343040	pdb	4S11	A	80	1	1	100	1
gi|380258838|pdb|3R0M|B	380258838	pdb	3R0M	B	81	1	1	100	1
gi|296863371|pdb|2XA3|A	296863371	pdb	2XA3	A	82	1	1	100	1
gi|269930078|gb|ACZ53928.1|	269930078	gb	ACZ53928		83	1	1	100	1
gi|666668303|gb|AIG20205.1|	666668303	gb	AIG20205		84	1	1	100	1
gi|810056650|gb|AKE13334.1|	810056650	gb	AKE13334		85	1	1	100	1
gi|411031555|gb|AFW03620.1|	411031555	gb	AFW03620		86	1	1	100	1
gi|926443643|gb|ALD14651.1|	926443643	gb	ALD14651		87	1	1	100	1
gi|695721698|pdb|4N1H|D	695721698	pdb	4N1H	D	88	1	1	100	1
gi|317455008|pdb|2X1Q|B	317455008	pdb	2X1Q	B	89	1	1	100	1
gi|51490807|emb|CAH18849.1|	51490807	emb	CAH18849		90	1	1	100	1
gi|62737950|pdb|1SHM|E	62737950	pdb	1SHM	E	91	1	1	100	1
gi|21730569|pdb|1KXT|F	21730569	pdb	1KXT	F	92	1	1	100	1
gi|44844211|emb|CAF32418.1|	44844211	emb	CAF32418		93		0	99.12
gi|44844213|emb|CAF32419.1|	44844213	emb	CAF32419		93		0	97.35
gi|44844225|emb|CAF32425.1|	44844225	emb	CAF32425		93		0	98.23
gi|44844243|emb|CAF32434.1|	44844243	emb	CAF32434		93		0	99.12
gi|44844247|emb|CAF32436.1|	44844247	emb	CAF32436		93	5	1	100	1
gi|551680327|gb|AGY32876.1|	551680327	gb	AGY32876		94	1	1	100	1
gi|411031501|gb|AFW03621.1|	411031501	gb	AFW03621		95	1	1	100	1
gi|51490823|emb|CAH18857.1|	51490823	emb	CAH18857		96		0	99.12
gi|51490827|emb|CAH18859.1|	51490827	emb	CAH18859		96	4	1	100	1
gi|83764082|emb|CAJ55282.1|	83764082	emb	CAJ55282		96		0	95.58
gi|83764084|emb|CAJ55283.1|	83764084	emb	CAJ55283		96		0	98.23
gi|51490797|emb|CAH18844.1|	51490797	emb	CAH18844		97	1	1	100	1
gi|663440164|gb|AIF28006.1|	663440164	gb	AIF28006		98	1	1	100	1
gi|551680321|gb|AGY32873.1|	551680321	gb	AGY32873		99	1	1	100	1
gi|93278628|pdb|1ZVY|A	93278628	pdb	1ZVY	A	100	1	1	100	1
gi|543890240|gb|AGV76539.1|	543890240	gb	AGV76539		101	1	1	100	1
gi|560188799|pdb|4I13|B	560188799	pdb	4I13	B	102		0	99.12
gi|560188801|pdb|4I1N|B	560188801	pdb	4I1N	B	102	2	1	100	1
gi|194360648|emb|CAQ53178.1|	194360648	emb	CAQ53178		103	1	1	100	1
gi|355333075|pdb|3STB|B	355333075	pdb	3STB	B	104	1	1	100	1
gi|194360644|emb|CAQ53176.1|	194360644	emb	CAQ53176		105	1	1	100	1
gi|586500168|pdb|4GRW|J	586500168	pdb	4GRW	J	106	1	1	100	1
gi|30350897|gb|AAP22643.1|	30350897	gb	AAP22643		107	1	1	100	1
gi|952206594|gb|ALN98717.1|	952206594	gb	ALN98717		108	1	1	100	1
gi|9257155|pdb|1F2X|L	9257155	pdb	1F2X	L	109	1	1	100	1
gi|33357355|pdb|1MVF|B	33357355	pdb	1MVF	B	110	1	1	100	1
gi|54110141|emb|CAH60954.1|	54110141	emb	CAH60954		111	1	1	100	1
gi|557786701|gb|AHA34193.1|	557786701	gb	AHA34193		112	1	1	100	1
gi|83764182|emb|CAJ55294.1|	83764182	emb	CAJ55294		113	1	1	100	1
gi|51469028|emb|CAH18009.1|	51469028	emb	CAH18009		114	1	1	100	1
gi|355469187|gb|AER93247.1|	355469187	gb	AER93247		115	1	1	100	1
gi|299688834|pdb|2X6M|A	299688834	pdb	2X6M	A	116	1	1	100	1
gi|663440156|gb|AIF28002.1|	663440156	gb	AIF28002		117	1	1	100	1
gi|115430666|emb|CAL18273.1|	115430666	emb	CAL18273		118	1	1	100	1
gi|83764210|emb|CAJ55305.1|	83764210	emb	CAJ55305		119	1	1	100	1
gi|44844221|emb|CAF32423.1|	44844221	emb	CAF32423		120	1	1	100	1
gi|543890234|gb|AGV76536.1|	543890234	gb	AGV76536		121	1	1	100	1
gi|663440162|gb|AIF28005.1|	663440162	gb	AIF28005		122	1	1	100	1
gi|550545699|pdb|4I0C|D	550545699	pdb	4I0C	D	123	1	1	100	1
gi|765365266|dbj|BAQ56200.1|	765365266	dbj	BAQ56200		124	1	1	100	1
gi|83764200|emb|CAJ55320.1|	83764200	emb	CAJ55320		125	1	1	100	1
gi|83764218|emb|CAJ55309.1|	83764218	emb	CAJ55309		126	1	1	100	1
gi|557786727|gb|AHA34206.1|	557786727	gb	AHA34206		127	1	1	100	1
gi|543890202|gb|AGV76520.1|	543890202	gb	AGV76520		128	1	1	100	1
gi|984076519|pdb|3JBE|7	984076519	pdb	3JBE	7	129	1	1	100	1
gi|963119682|pdb|5E0Q|A	963119682	pdb	5E0Q	A	130	1	1	100	1
gi|51490801|emb|CAH18846.1|	51490801	emb	CAH18846		131	1	1	100	1
gi|663440170|gb|AIF28009.1|	663440170	gb	AIF28009		132	1	1	100	1
gi|551680323|gb|AGY32874.1|	551680323	gb	AGY32874		133	1	1	100	1
gi|83764174|emb|CAJ55290.1|	83764174	emb	CAJ55290		134	1	1	100	1
gi|83764168|emb|CAJ55287.1|	83764168	emb	CAJ55287		135	1	1	100	1
gi|83764186|emb|CAJ55296.1|	83764186	emb	CAJ55296		136	1	1	100	1
gi|210137222|gb|ACJ09034.1|	210137222	gb	ACJ09034		137		0	99.11
gi|210137226|gb|ACJ09036.1|	210137226	gb	ACJ09036		137	2	1	100	1
gi|210137224|gb|ACJ09035.1|	210137224	gb	ACJ09035		138	1	1	100	1
gi|51469038|emb|CAH18014.1|	51469038	emb	CAH18014		139		0	99.1
gi|51469040|emb|CAH18015.1|	51469040	emb	CAH18015		139		0	97.3
gi|51469042|emb|CAH18016.1|	51469042	emb	CAH18016		139		0	96.4
gi|51469044|emb|CAH18017.1|	51469044	emb	CAH18017		139		0	96.4
gi|51469048|emb|CAH18019.1|	51469048	emb	CAH18019		139		0	95.5
gi|51469050|emb|CAH18020.1|	51469050	emb	CAH18020		139		0	98.2
gi|51469052|emb|CAH18021.1|	51469052	emb	CAH18021		139	8	1	100	1
gi|51469056|emb|CAH18023.1|	51469056	emb	CAH18023		139		0	95.5
gi|51469054|emb|CAH18022.1|	51469054	emb	CAH18022		140		0	97.3
gi|51469058|emb|CAH18024.1|	51469058	emb	CAH18024		140	2	1	100	1
gi|51469046|emb|CAH18018.1|	51469046	emb	CAH18018		141	1	1	100	1
gi|51469030|emb|CAH18010.1|	51469030	emb	CAH18010		142	1	1	100	1
gi|51469032|emb|CAH18011.1|	51469032	emb	CAH18011		143	1	1	100	1
gi|241992707|gb|ACS73865.1|	241992707	gb	ACS73865		144	1	1	100	1
gi|558064665|gb|AHA50073.1|	558064665	gb	AHA50073		145	1	1	100	1
gi|922665017|pdb|5C2U|B	922665017	pdb	5C2U	B	146	1	1	100	1
gi|83764230|emb|CAJ55315.1|	83764230	emb	CAJ55315		147	1	1	100	1
gi|161779814|gb|ABX79393.1|	161779814	gb	ABX79393		148		0	99.1
gi|161779824|gb|ABX79398.1|	161779824	gb	ABX79398		148	2	1	100	1
gi|161779812|gb|ABX79392.1|	161779812	gb	ABX79392		149	1	1	100	1
gi|543890216|gb|AGV76527.1|	543890216	gb	AGV76527		150	1	1	100	1
gi|543890224|gb|AGV76531.1|	543890224	gb	AGV76531		151	1	1	100	1
gi|54110033|emb|CAH60900.1|	54110033	emb	CAH60900		152	1	1	100	1
gi|685239783|gb|AIO05489.1|	685239783	gb	AIO05489		153	1	1	100	1
gi|51490815|emb|CAH18853.1|	51490815	emb	CAH18853		154	1	1	100	1
gi|51490819|emb|CAH18855.1|	51490819	emb	CAH18855		155	1	1	100	1
gi|51490813|emb|CAH18852.1|	51490813	emb	CAH18852		156	1	1	100	1
gi|51490799|emb|CAH18845.1|	51490799	emb	CAH18845		157	1	1	100	1
gi|543890246|gb|AGV76542.1|	543890246	gb	AGV76542		158	1	1	100	1
gi|586500165|pdb|4GRW|G	586500165	pdb	4GRW	G	159	1	1	100	1
gi|734459128|pdb|4W6X|B	734459128	pdb	4W6X	B	160	1	1	100	1
gi|71041641|pdb|1U0Q|B	71041641	pdb	1U0Q	B	161	1	1	100	1
gi|355469189|gb|AER93248.1|	355469189	gb	AER93248		162	1	1	100	1
gi|115430408|emb|CAL18271.1|	115430408	emb	CAL18271		163		0	98.2
gi|115430410|emb|CAL18272.1|	115430410	emb	CAL18272		163		0	98.2
gi|115430668|emb|CAL18274.1|	115430668	emb	CAL18274		163		0	99.1
gi|115430670|emb|CAL18275.1|	115430670	emb	CAL18275		163	5	1	100	1
gi|115430672|emb|CAL18276.1|	115430672	emb	CAL18276		163		0	97.3
gi|51469034|emb|CAH18012.1|	51469034	emb	CAH18012		164	1	1	100	1
gi|93278626|pdb|1ZVH|A	93278626	pdb	1ZVH	A	165	1	1	100	1
gi|543890230|gb|AGV76534.1|	543890230	gb	AGV76534		166	1	1	100	1
gi|83764212|emb|CAJ55306.1|	83764212	emb	CAJ55306		167	1	1	100	1
gi|51490833|emb|CAH18862.1|	51490833	emb	CAH18862		168	1	1	100	1
gi|970842177|pdb|5E7B|A	970842177	pdb	5E7B	A	169	1	1	100	1
gi|60593439|pdb|1RI8|A	60593439	pdb	1RI8	A	170	1	1	100	1
gi|30350891|gb|AAP22640.1|	30350891	gb	AAP22640		171	1	1	100	1
gi|926443633|gb|ALD14646.1|	926443633	gb	ALD14646		172	1	1	100	1
gi|543890220|gb|AGV76529.1|	543890220	gb	AGV76529		173	1	1	100	1
gi|411031503|gb|AFW03622.1|	411031503	gb	AFW03622		174	1	1	100	1
gi|54110093|emb|CAH60930.1|	54110093	emb	CAH60930		175	1	1	100	1
gi|18087357|gb|AAL58847.1|AF441487_1	18087357	gb	AF441487	AF441487	176	1	1	100	1
gi|576090031|gb|AHH24256.1|	576090031	gb	AHH24256		177	1	1	100	1
gi|734459126|pdb|4W6W|B	734459126	pdb	4W6W	B	178	1	1	100	1
gi|520728681|pdb|4GFT|B	520728681	pdb	4GFT	B	179	1	1	100	1
gi|196050982|gb|ACG68631.1|	196050982	gb	ACG68631		180	1	1	100	1
gi|55833036|gb|AAV66935.1|	55833036	gb	AAV66935		181	1	1	100	1
gi|268639693|gb|ACZ18162.1|	268639693	gb	ACZ18162		182	1	1	100	1
gi|54110039|emb|CAH60903.1|	54110039	emb	CAH60903		183	6	1	100	1
gi|54110053|emb|CAH60910.1|	54110053	emb	CAH60910		183		0	96.36
gi|54110057|emb|CAH60912.1|	54110057	emb	CAH60912		183		0	99.09
gi|54110061|emb|CAH60914.1|	54110061	emb	CAH60914		183		0	95.45
gi|54110063|emb|CAH60915.1|	54110063	emb	CAH60915		183		0	98.18
gi|54110075|emb|CAH60921.1|	54110075	emb	CAH60921		183		0	97.27
gi|54110065|emb|CAH60916.1|	54110065	emb	CAH60916		184	1	1	100	1
gi|54110079|emb|CAH60923.1|	54110079	emb	CAH60923		185	1	1	100	1
gi|54110071|emb|CAH60919.1|	54110071	emb	CAH60919		186	1	1	100	1
gi|54110067|emb|CAH60917.1|	54110067	emb	CAH60917		187	1	1	100	1
gi|54110047|emb|CAH60907.1|	54110047	emb	CAH60907		188	1	1	100	1
gi|54110025|emb|CAH60896.1|	54110025	emb	CAH60896		189	1	1	100	1
gi|54110045|emb|CAH60906.1|	54110045	emb	CAH60906		190		0	99.09
gi|54110049|emb|CAH60908.1|	54110049	emb	CAH60908		190	4	1	100	1
gi|54110069|emb|CAH60918.1|	54110069	emb	CAH60918		190		0	98.18
gi|54110073|emb|CAH60920.1|	54110073	emb	CAH60920		190		0	99.09
gi|54110037|emb|CAH60902.1|	54110037	emb	CAH60902		191	1	1	100	1
gi|468362169|gb|AGH30285.1|	468362169	gb	AGH30285		192		0	97.27
gi|468362213|gb|AGH30287.1|	468362213	gb	AGH30287		192		0	99.09
gi|468362233|gb|AGH30288.1|	468362233	gb	AGH30288		192	3	1	100	1
gi|551680319|gb|AGY32872.1|	551680319	gb	AGY32872		193	1	1	100	1
gi|241992705|gb|ACS73864.1|	241992705	gb	ACS73864		194	1	1	100	1
gi|390980970|pdb|4AQ1|D	390980970	pdb	4AQ1	D	195	1	1	100	1
gi|30350901|gb|AAP22645.1|	30350901	gb	AAP22645		196	1	1	100	1
gi|806394139|pdb|4QLR|B	806394139	pdb	4QLR	B	197	1	1	100	1
gi|18496215|emb|CAD22472.1|	18496215	emb	CAD22472		198		0	98.18
gi|18496223|emb|CAD22476.1|	18496223	emb	CAD22476		198	2	1	100	1
gi|685239781|gb|AIO05488.1|	685239781	gb	AIO05488		199	1	1	100	1
gi|672885921|pdb|4PIR|J	672885921	pdb	4PIR	J	200	1	1	100	1
gi|820947721|dbj|BAR73350.1|	820947721	dbj	BAR73350		201	1	1	100
gi|44844215|emb|CAF32420.1|	44844215	emb	CAF32420		202		0	98.18
gi|44844223|emb|CAF32424.1|	44844223	emb	CAF32424		202	3	1	100	1
gi|44844249|emb|CAF32437.1|	44844249	emb	CAF32437		202		0	96.36
gi|44844219|emb|CAF32422.1|	44844219	emb	CAF32422		203	1	1	100	1
gi|44844217|emb|CAF32421.1|	44844217	emb	CAF32421		204	1	1	100	1
gi|355469195|gb|AER93251.1|	355469195	gb	AER93251		205	1	1	100	1
gi|18496207|emb|CAD22468.1|	18496207	emb	CAD22468		206	1	1	100	1
gi|33517382|gb|AAQ19974.1|	33517382	gb	AAQ19974		207	1	1	100	1
gi|83764166|emb|CAJ55286.1|	83764166	emb	CAJ55286		208	1	1	100	1
gi|83764088|emb|CAJ55285.1|	83764088	emb	CAJ55285		209	1	1	100	1
gi|543890212|gb|AGV76525.1|	543890212	gb	AGV76525		210	1	1	100	1
gi|926443653|gb|ALD14656.1|	926443653	gb	ALD14656		211	1	1	100	1
gi|85815620|emb|CAJ57593.2|	85815620	emb	CAJ57593.2		212	1	1	100	1
gi|16930587|gb|AAL31961.1|AF425245_1	16930587	gb	AF425245	AF425245	213	1	1	100	1
gi|312207837|pdb|3K80|B	312207837	pdb	3K80	B	214	1	1	100	1
gi|83779570|gb|ABC47603.1|	83779570	gb	ABC47603		215		0	96.36
gi|83779572|gb|ABC47604.1|	83779572	gb	ABC47604		215	3	1	100	1
gi|83779576|gb|ABC47606.1|	83779576	gb	ABC47606		215		0	95.45
gi|83779574|gb|ABC47605.1|	83779574	gb	ABC47605		216	1	1	100	1
gi|16930593|gb|AAL31964.1|AF425248_1	16930593	gb	AF425248	AF425248	217	1	1	100	1
gi|54110059|emb|CAH60913.1|	54110059	emb	CAH60913		218	1	1	100	1
gi|534286644|pdb|4KRM|L	534286644	pdb	4KRM	L	219	1	1	100	1
gi|33517402|gb|AAQ19984.1|	33517402	gb	AAQ19984		220	1	1	100	1
gi|54110029|emb|CAH60898.1|	54110029	emb	CAH60898		221	1	1	100	1
gi|54110031|emb|CAH60899.1|	54110031	emb	CAH60899		222	1	1	100	1
gi|51490817|emb|CAH18854.1|	51490817	emb	CAH18854		223	1	1	100	1
gi|816380365|gb|AKF02407.1|	816380365	gb	AKF02407		224	1	1	100	1
gi|33517390|gb|AAQ19978.1|	33517390	gb	AAQ19978		225	1	1	100	1
gi|564731358|pdb|4NC1|F	564731358	pdb	4NC1	F	226	1	1	100	1
gi|115430674|emb|CAL18277.1|	115430674	emb	CAL18277		227		0	97.27
gi|339717605|pdb|3QXT|B	339717605	pdb	3QXT	B	227		0	95.45
gi|345100833|pdb|3QXW|E	345100833	pdb	3QXW	E	227	3	1	100	1
gi|586500230|pdb|4KML|B	586500230	pdb	4KML	B	228	1	1	100	1
gi|44844239|emb|CAF32432.1|	44844239	emb	CAF32432		229	1	1	100	1
gi|83764176|emb|CAJ55291.1|	83764176	emb	CAJ55291		230	1	1	100	1
gi|557786721|gb|AHA34203.1|	557786721	gb	AHA34203		231	1	1	100	1
gi|952206577|gb|ALN98714.1|	952206577	gb	ALN98714		232	1	1	100	1
gi|551680329|gb|AGY32877.1|	551680329	gb	AGY32877		233	1	1	100	1
gi|55833028|gb|AAV66931.1|	55833028	gb	AAV66931		234	1	1	100	1
gi|33517412|gb|AAQ19989.1|	33517412	gb	AAQ19989		235	1	1	100	1
gi|765365274|dbj|BAQ56204.1|	765365274	dbj	BAQ56204		236	1	1	100	1
gi|33517404|gb|AAQ19985.1|	33517404	gb	AAQ19985		237	1	1	100	1
gi|469474486|pdb|4HEM|G	469474486	pdb	4HEM	G	238	1	1	100	1
gi|564731357|pdb|4NC1|D	564731357	pdb	4NC1	D	239	1	1	100	1
gi|18496185|emb|CAD22457.1|	18496185	emb	CAD22457		240	1	1	100	1
gi|395406682|gb|AFN61318.1|	395406682	gb	AFN61318		241	1	1	100	1
gi|530537672|pdb|4LAJ|I	530537672	pdb	4LAJ	I	242	1	1	100	1
gi|83764184|emb|CAJ55295.1|	83764184	emb	CAJ55295		243	1	1	100	1
gi|161779816|gb|ABX79394.1|	161779816	gb	ABX79394		244		0	99.08
gi|161779820|gb|ABX79396.1|	161779820	gb	ABX79396		244	2	1	100	1
gi|83764224|emb|CAJ55312.1|	83764224	emb	CAJ55312		245	1	1	100	1
gi|543890232|gb|AGV76535.1|	543890232	gb	AGV76535		246	1	1	100	1
gi|44844251|emb|CAF32438.1|	44844251	emb	CAF32438		247	1	1	100	1
gi|44844229|emb|CAF32427.1|	44844229	emb	CAF32427		248	1	1	100	1
gi|18496193|emb|CAD22461.1|	18496193	emb	CAD22461		249	1	1	100	1
gi|974994836|pdb|5F7L|D	974994836	pdb	5F7L	D	250	1	1	100	1
gi|884528100|gb|AKQ22869.1|	884528100	gb	AKQ22869		251	1	1	100	1
gi|557786697|gb|AHA34191.1|	557786697	gb	AHA34191		252	1	1	100	1
gi|469474580|pdb|4IOS|G	469474580	pdb	4IOS	G	253	1	1	100	1
gi|18496233|emb|CAD22481.1|	18496233	emb	CAD22481		254	1	1	100	1
gi|18496235|emb|CAD22482.1|	18496235	emb	CAD22482		255	1	1	100	1
gi|586500167|pdb|4GRW|I	586500167	pdb	4GRW	I	256	1	1	100	1
gi|18496227|emb|CAD22478.1|	18496227	emb	CAD22478		257	1	1	100	1
gi|18496231|emb|CAD22480.1|	18496231	emb	CAD22480		258	1	1	100	1
gi|18496217|emb|CAD22473.1|	18496217	emb	CAD22473		259	1	1	100	1
gi|233770122|gb|ACQ91141.1|	233770122	gb	ACQ91141		260	1	1	100	1
gi|926443651|gb|ALD14655.1|	926443651	gb	ALD14655		261	1	1	100	1
gi|83764196|emb|CAJ55300.1|	83764196	emb	CAJ55300		262	1	1	100	1
gi|196050978|gb|ACG68629.1|	196050978	gb	ACG68629		263	1	1	100	1
gi|729056011|gb|AIZ03025.1|	729056011	gb	AIZ03025		264	1	1	100	1
gi|543890218|gb|AGV76528.1|	543890218	gb	AGV76528		265	1	1	100	1
gi|44844241|emb|CAF32433.1|	44844241	emb	CAF32433		266	1	1	100	1
gi|551680333|gb|AGY32879.1|	551680333	gb	AGY32879		267	1	1	100	1
gi|189182784|gb|ACD81985.1|	189182784	gb	ACD81985		268	1	1	100	1
gi|225420956|gb|ACN89786.1|	225420956	gb	ACN89786		269	1	1	100	1
gi|810056648|gb|AKE13333.1|	810056648	gb	AKE13333		270	1	1	100	1
gi|700588297|pdb|4QO1|A	700588297	pdb	4QO1	A	271	1	1	100	1
gi|663440168|gb|AIF28008.1|	663440168	gb	AIF28008		272	1	1	100	1
gi|233770120|gb|ACQ91140.1|	233770120	gb	ACQ91140		273	1	1	100	1
gi|820947719|dbj|BAR73349.1|	820947719	dbj	BAR73349		274	1	1	100	1
gi|820947717|dbj|BAR73348.1|	820947717	dbj	BAR73348		275	1	1	100	1
gi|83754429|pdb|2BSE|F	83754429	pdb	2BSE	F	276	1	1	100	1
gi|16930597|gb|AAL31966.1|AF425250_1	16930597	gb	AF425250	AF425250	277	1	1	100	1
gi|16930599|gb|AAL31967.1|AF425251_1	16930599	gb	AF425251	AF425251	278	1	1	100	1
gi|18496211|emb|CAD22470.1|	18496211	emb	CAD22470		279	1	1	100	1
gi|922664752|pdb|4YGA|H	922664752	pdb	4YGA	H	280	1	1	100	1
gi|810056646|gb|AKE13332.1|	810056646	gb	AKE13332		281	1	1	100	1
gi|83764172|emb|CAJ55289.1|	83764172	emb	CAJ55289		282	1	1	100	1
gi|55833026|gb|AAV66930.1|	55833026	gb	AAV66930		283	1	1	100	1
gi|449802699|pdb|4IDL|A	449802699	pdb	4IDL	A	284	1	1	100	1
gi|927262438|pdb|5DA4|C	927262438	pdb	5DA4	C	285	1	1	100	1
gi|564731360|pdb|4NC2|B	564731360	pdb	4NC2	B	286	1	1	100	1
gi|241992711|gb|ACS73867.1|	241992711	gb	ACS73867		287	1	1	100	1
gi|83764064|emb|CAJ55274.1|	83764064	emb	CAJ55274		288	3	1	100	1
gi|83764072|emb|CAJ55278.1|	83764072	emb	CAJ55278		288		0	95.37
gi|83764074|emb|CAJ55317.1|	83764074	emb	CAJ55317		288		0	97.22
gi|83764058|emb|CAJ55271.1|	83764058	emb	CAJ55271		289	1	1	100	1
gi|83764050|emb|CAJ55267.1|	83764050	emb	CAJ55267		290	1	1	100	1
gi|83764078|emb|CAJ55280.1|	83764078	emb	CAJ55280		291	1	1	100	1
gi|83764070|emb|CAJ55277.1|	83764070	emb	CAJ55277		292	1	1	100	1
gi|83764042|emb|CAJ55263.1|	83764042	emb	CAJ55263		293	1	1	100	1
gi|83764062|emb|CAJ55273.1|	83764062	emb	CAJ55273		294	1	1	100	1
gi|83764066|emb|CAJ55275.1|	83764066	emb	CAJ55275		295	1	1	100	1
gi|83764054|emb|CAJ55269.1|	83764054	emb	CAJ55269		296	1	1	100	1
gi|83764060|emb|CAJ55272.1|	83764060	emb	CAJ55272		297		0	96.3
gi|83764080|emb|CAJ55281.1|	83764080	emb	CAJ55281		297	2	1	100	1
gi|83764052|emb|CAJ55268.1|	83764052	emb	CAJ55268		298		0	99.07
gi|83764076|emb|CAJ55279.1|	83764076	emb	CAJ55279		298	2	1	100	1
gi|83764068|emb|CAJ55276.1|	83764068	emb	CAJ55276		299	1	1	100	1
gi|83764044|emb|CAJ55264.1|	83764044	emb	CAJ55264		300	1	1	100	1
gi|83764048|emb|CAJ55266.1|	83764048	emb	CAJ55266		301	1	1	100	1
gi|147886566|gb|ABQ52435.1|	147886566	gb	ABQ52435		302	1	1	100	1
gi|196050964|gb|ACG68622.1|	196050964	gb	ACG68622		303	1	1	100	1
gi|312207834|pdb|3K7U|A	312207834	pdb	3K7U	A	304	1	1	100	1
gi|317455002|pdb|2X1O|B	317455002	pdb	2X1O	B	305	1	1	100	1
gi|83764056|emb|CAJ55270.1|	83764056	emb	CAJ55270		306	1	1	100	1
gi|672883429|pdb|4P2C|K	672883429	pdb	4P2C	K	307	1	1	100	1
gi|576865382|pdb|4OCN|F	576865382	pdb	4OCN	F	308	1	1	100	1
gi|666668305|gb|AIG20206.1|	666668305	gb	AIG20206		309	1	1	100	1
gi|233770118|gb|ACQ91139.1|	233770118	gb	ACQ91139		310	1	1	100	1
gi|83764222|emb|CAJ55311.1|	83764222	emb	CAJ55311		311	1	1	100	1
gi|18087355|gb|AAL58846.1|AF441486_1	18087355	gb	AF441486	AF441486	312	1	1	100	1
gi|83764178|emb|CAJ55292.1|	83764178	emb	CAJ55292		313	1	1	100	1
gi|83764232|emb|CAJ55316.1|	83764232	emb	CAJ55316		314	1	1	100	1
gi|543890222|gb|AGV76530.1|	543890222	gb	AGV76530		315	1	1	100	1
gi|926443655|gb|ALD14657.1|	926443655	gb	ALD14657		316	1	1	100	1
gi|694270169|pdb|4POU|B	694270169	pdb	4POU	B	317	1	1	100	1
gi|884528117|gb|AKQ22870.1|	884528117	gb	AKQ22870		318	1	1	100	1
gi|663440160|gb|AIF28004.1|	663440160	gb	AIF28004		319	1	1	100	1
gi|196050966|gb|ACG68623.1|	196050966	gb	ACG68623		320	1	1	100	1
gi|926443631|gb|ALD14645.1|	926443631	gb	ALD14645		321	1	1	100	1
gi|51490825|emb|CAH18858.1|	51490825	emb	CAH18858		322	1	1	100	1
gi|167728995|emb|CAP58558.1|	167728995	emb	CAP58558		323	1	1	100	1
gi|83764170|emb|CAJ55288.1|	83764170	emb	CAJ55288		324	1	1	100	1
gi|83764194|emb|CAJ55299.1|	83764194	emb	CAJ55299		325	1	1	100	1
gi|471270401|pdb|4B50|A	471270401	pdb	4B50	A	326	1	1	100	1
gi|557786715|gb|AHA34200.1|	557786715	gb	AHA34200		327	1	1	100	1
gi|910751277|pdb|5C1M|B	910751277	pdb	5C1M	B	328	1	1	100	1
gi|550545778|pdb|4C57|D	550545778	pdb	4C57	D	329	1	1	100	1
gi|55833024|gb|AAV66929.1|	55833024	gb	AAV66929		330	1	1	100	1
gi|663440174|gb|AIF28011.1|	663440174	gb	AIF28011		331	1	1	100	1
gi|83764226|emb|CAJ55313.1|	83764226	emb	CAJ55313		332	1	1	100	1
gi|543890236|gb|AGV76537.1|	543890236	gb	AGV76537		333	1	1	100	1
gi|38492670|pdb|1OP9|A	38492670	pdb	1OP9	A	334	2	1	100	1
gi|215794703|pdb|3EBA|A	215794703	pdb	3EBA	A	334		0	97.2
gi|241992703|gb|ACS73863.1|	241992703	gb	ACS73863		335	1	1	100	1
gi|83764204|emb|CAJ55302.1|	83764204	emb	CAJ55302		336	1	1	100	1
gi|51490831|emb|CAH18861.1|	51490831	emb	CAH18861		337	1	1	100	1
gi|511637464|gb|AGN90987.1|	511637464	gb	AGN90987		338		0	99.07
gi|753534115|pdb|4WEU|E	753534115	pdb	4WEU	E	338	2	1	100	1
gi|17530492|gb|AAL40825.1|AF447914_1	17530492	gb	AF447914	AF447914	339	1	1	100	1
gi|18496205|emb|CAD22467.1|	18496205	emb	CAD22467		340	1	1	100	1
gi|699030616|pdb|4WGV|D	699030616	pdb	4WGV	D	341	1	1	100	1
gi|765365272|dbj|BAQ56203.1|	765365272	dbj	BAQ56203		342	1	1	100	1
gi|93278623|pdb|1ZV5|A	93278623	pdb	1ZV5	A	343	1	1	100	1
gi|651207639|pdb|4LHJ|B	651207639	pdb	4LHJ	B	344	1	1	100	1
gi|54110109|emb|CAH60938.1|	54110109	emb	CAH60938		345	1	1	100	1
gi|560189074|pdb|4MQT|B	560189074	pdb	4MQT	B	346	1	1	100	1
gi|355469193|gb|AER93250.1|	355469193	gb	AER93250		347	1	1	100	1
gi|158429301|pdb|2P49|B	158429301	pdb	2P49	B	348	1	1	100	1
gi|343197339|pdb|3QSK|B	343197339	pdb	3QSK	B	349	1	1	100	1
gi|675969926|pdb|4PPT|A	675969926	pdb	4PPT	A	350		0	99.07
gi|694270170|pdb|4POY|A	694270170	pdb	4POY	A	350	2	1	100	1
gi|158429305|pdb|2P4A|D	158429305	pdb	2P4A	D	351	1	1	100	1
gi|16930591|gb|AAL31963.1|AF425247_1	16930591	gb	AF425247	AF425247	352	1	1	100	1
gi|83764198|emb|CAJ55319.1|	83764198	emb	CAJ55319		353	1	1	100	1
gi|326787585|gb|AEA07719.1|	326787585	gb	AEA07719		354	1	1	100	1
gi|269930080|gb|ACZ53929.1|	269930080	gb	ACZ53929		355	1	1	100	1
gi|411031507|gb|AFW03624.1|	411031507	gb	AFW03624		356	1	1	100	1
gi|30350889|gb|AAP22639.1|	30350889	gb	AAP22639		357	1	1	100	1
gi|984076524|pdb|3JBF|7	984076524	pdb	3JBF	7	358	1	1	100	1
gi|18496229|emb|CAD22479.1|	18496229	emb	CAD22479		359	1	1	100	1
gi|926443647|gb|ALD14653.1|	926443647	gb	ALD14653		360	1	1	100	1
gi|753534118|pdb|4WEN|B	753534118	pdb	4WEN	B	361	1	1	100	1
gi|18496197|emb|CAD22463.1|	18496197	emb	CAD22463		362	1	1	100	1
gi|753534121|pdb|4WEM|B	753534121	pdb	4WEM	B	363	1	1	100	1
gi|55833066|gb|AAV66950.1|	55833066	gb	AAV66950		364	1	1	100	1
gi|312207843|pdb|3K81|B	312207843	pdb	3K81	B	365	1	1	100	1
gi|550545774|pdb|4C58|B	550545774	pdb	4C58	B	366	1	1	100	1
gi|551680317|gb|AGY32871.1|	551680317	gb	AGY32871		367	1	1	100	1
gi|55833064|gb|AAV66949.1|	55833064	gb	AAV66949		368	1	1	100	1
gi|663440176|gb|AIF28012.1|	663440176	gb	AIF28012		369	1	1	100	1
gi|30350893|gb|AAP22641.1|	30350893	gb	AAP22641		370	1	1	100	1
gi|33517384|gb|AAQ19975.1|	33517384	gb	AAQ19975		371	1	1	100	1
gi|54110115|emb|CAH60941.1|	54110115	emb	CAH60941		372	1	1	100	1
gi|21730573|pdb|1KXV|D	21730573	pdb	1KXV	D	373	1	1	100	1
gi|55833042|gb|AAV66938.1|	55833042	gb	AAV66938		374	1	1	100	1
gi|83764214|emb|CAJ55307.1|	83764214	emb	CAJ55307		375	1	1	100	1
gi|543890244|gb|AGV76541.1|	543890244	gb	AGV76541		376	1	1	100	1
gi|667485038|pdb|4QKX|B	667485038	pdb	4QKX	B	377	1	1	100	1
gi|319443694|pdb|3P0G|B	319443694	pdb	3P0G	B	378	1	1	100	1
gi|223674036|pdb|3EZJ|H	223674036	pdb	3EZJ	H	379	1	1	100	1
gi|742261584|pdb|4X7D|D	742261584	pdb	4X7D	D	380	1	1	100	1
gi|83764216|emb|CAJ55308.1|	83764216	emb	CAJ55308		381	1	1	100	1
gi|543890210|gb|AGV76524.1|	543890210	gb	AGV76524		382	1	1	100	1
gi|355469205|gb|AER93256.1|	355469205	gb	AER93256		383	1	1	100	1
gi|17530476|gb|AAL40817.1|AF447906_1	17530476	gb	AF447906	AF447906	384	1	1	100	1
gi|21730563|pdb|1KXQ|H	21730563	pdb	1KXQ	H	385	1	1	100	1
gi|33517392|gb|AAQ19979.1|	33517392	gb	AAQ19979		386	1	1	100	1
gi|18496189|emb|CAD22459.1|	18496189	emb	CAD22459		387	1	1	100	1
gi|952206568|gb|ALN98712.1|	952206568	gb	ALN98712		388	1	1	100	1
gi|765365270|dbj|BAQ56202.1|	765365270	dbj	BAQ56202		389	1	1	100	1
gi|952206588|gb|ALN98716.1|	952206588	gb	ALN98716		390	1	1	100	1
gi|17530496|gb|AAL40827.1|AF447916_1	17530496	gb	AF447916	AF447916	391		0	99.06
gi|33517406|gb|AAQ19986.1|	33517406	gb	AAQ19986		391	2	1	100	2
gi|672885814|pdb|4M3K|B	672885814	pdb	4M3K	B	392	1	1	100	1
gi|816380367|gb|AKF02408.1|	816380367	gb	AKF02408		393	1	1	100	1
gi|952206556|gb|ALN98710.1|	952206556	gb	ALN98710		394	1	1	100	1
gi|54110087|emb|CAH60927.1|	54110087	emb	CAH60927		395	1	1	100	1
gi|152143606|gb|ABS29546.1|	152143606	gb	ABS29546		396	1	1	100	1
gi|152143604|gb|ABS29545.1|	152143604	gb	ABS29545		397	1	1	100	1
gi|152143602|gb|ABS29544.1|	152143602	gb	ABS29544		398	1	1	100	1
gi|33517386|gb|AAQ19976.1|	33517386	gb	AAQ19976		399	1	1	100	1
gi|984076529|pdb|3JBG|7	984076529	pdb	3JBG	7	400	1	1	100	1
gi|33517400|gb|AAQ19983.1|	33517400	gb	AAQ19983		401	1	1	100	1
gi|196050962|gb|ACG68621.1|	196050962	gb	ACG68621		402		0	99.06
gi|196050974|gb|ACG68627.1|	196050974	gb	ACG68627		402	4	1	100	1
gi|196050976|gb|ACG68628.1|	196050976	gb	ACG68628		402		0	95.28
gi|196050984|gb|ACG68632.1|	196050984	gb	ACG68632		402		0	98.11
gi|55833046|gb|AAV66940.1|	55833046	gb	AAV66940		403		0	96.23
gi|55833048|gb|AAV66941.1|	55833048	gb	AAV66941		403		0	98.11
gi|55833054|gb|AAV66944.1|	55833054	gb	AAV66944		403		0	96.23
gi|55833056|gb|AAV66945.1|	55833056	gb	AAV66945		403		0	99.06
gi|55833058|gb|AAV66946.1|	55833058	gb	AAV66946		403		0	96.23
gi|55833060|gb|AAV66947.1|	55833060	gb	AAV66947		403		0	97.17
gi|55833062|gb|AAV66948.1|	55833062	gb	AAV66948		403	6	1	100	1
gi|55833044|gb|AAV66939.1|	55833044	gb	AAV66939		404	1	1	100	1
gi|55833074|gb|AAV66954.1|	55833074	gb	AAV66954		405	1	1	100	1
gi|54110117|emb|CAH60942.1|	54110117	emb	CAH60942		406	1	1	100	1
gi|586500049|pdb|3J69|7	586500049	pdb	3J69	7	407	1	1	100	1
gi|557786689|gb|AHA34187.1|	557786689	gb	AHA34187		408	1	1	100	1
gi|625295371|gb|AHY24763.1|	625295371	gb	AHY24763		409	1	1	100	1
gi|62737962|pdb|1SJX|A	62737962	pdb	1SJX	A	410	1	1	100	1
gi|18496187|emb|CAD22458.1|	18496187	emb	CAD22458		411	1	1	100	1
gi|83764208|emb|CAJ55304.1|	83764208	emb	CAJ55304		412	1	1	100	1
gi|468362186|gb|AGH30286.1|	468362186	gb	AGH30286		413	1	1	100	1
gi|651207635|pdb|4LGR|B	651207635	pdb	4LGR	B	414	1	1	100	1
gi|54110081|emb|CAH60924.1|	54110081	emb	CAH60924		415		0	98.1
gi|54110085|emb|CAH60926.1|	54110085	emb	CAH60926		415		0	96.19
gi|54110095|emb|CAH60931.1|	54110095	emb	CAH60931		415		0	98.1
gi|54110097|emb|CAH60932.1|	54110097	emb	CAH60932		415	5	1	100	1
gi|54110111|emb|CAH60939.1|	54110111	emb	CAH60939		415		0	98.1
gi|54110113|emb|CAH60940.1|	54110113	emb	CAH60940		416	1	1	100	1
gi|54110103|emb|CAH60935.1|	54110103	emb	CAH60935		417	1	1	100	1
gi|83764220|emb|CAJ55310.1|	83764220	emb	CAJ55310		418	1	1	100	1
gi|33517394|gb|AAQ19980.1|	33517394	gb	AAQ19980		419	1	1	100	1
gi|147886570|gb|ABQ52437.1|	147886570	gb	ABQ52437		420	1	1	100	1
gi|147886568|gb|ABQ52436.1|	147886568	gb	ABQ52436		421	1	1	100	1
gi|557786717|gb|AHA34201.1|	557786717	gb	AHA34201		422	1	1	100	1
gi|557804855|pdb|4CDG|D	557804855	pdb	4CDG	D	423	1	1	100	1
gi|33517388|gb|AAQ19977.1|	33517388	gb	AAQ19977		424	1	1	100	1
gi|152143600|gb|ABS29543.1|	152143600	gb	ABS29543		425	1	1	100	1
gi|54110089|emb|CAH60928.1|	54110089	emb	CAH60928		426	1	1	100	1
gi|44844231|emb|CAF32428.1|	44844231	emb	CAF32428		427		0	99.05
gi|44844233|emb|CAF32429.1|	44844233	emb	CAF32429		427	3	1	100	1
gi|44844253|emb|CAF32439.1|	44844253	emb	CAF32439		427		0	96.19
gi|55833072|gb|AAV66953.1|	55833072	gb	AAV66953		428		0	99.05
gi|55833076|gb|AAV66955.1|	55833076	gb	AAV66955		428	2	1	100	1
gi|17530498|gb|AAL40828.1|AF447917_1	17530498	gb	AF447917	AF447917	429	1	1	100	1
gi|268639695|gb|ACZ18163.1|	268639695	gb	ACZ18163		430	1	1	100	1
gi|663440178|gb|AIF28013.1|	663440178	gb	AIF28013		431	1	1	100	1
gi|51490803|emb|CAH18847.1|	51490803	emb	CAH18847		432		0	98.08
gi|83764086|emb|CAJ55284.1|	83764086	emb	CAJ55284		432	2	1	100	1
gi|729056017|gb|AIZ03028.1|	729056017	gb	AIZ03028		433	1	1	100	1
gi|625295373|gb|AHY24764.1|	625295373	gb	AHY24764		434	1	1	100	1
gi|764091304|pdb|4XT1|C	764091304	pdb	4XT1	C	435	1	1	100	1
gi|468362043|gb|AGH30280.1|	468362043	gb	AGH30280		436	1	1	100	1
gi|468362146|gb|AGH30284.1|	468362146	gb	AGH30284		437	1	1	100	1
gi|18496195|emb|CAD22462.1|	18496195	emb	CAD22462		438	1	1	100	1
gi|729056013|gb|AIZ03026.1|	729056013	gb	AIZ03026		439	1	1	100	1
gi|17530494|gb|AAL40826.1|AF447915_1	17530494	gb	AF447915	AF447915	440	1	1	100	1
gi|17530470|gb|AAL40814.1|AF447903_1	17530470	gb	AF447903	AF447903	441	1	1	100	1
gi|532130795|gb|AGT78116.1|	532130795	gb	AGT78116		442	1	1	100	1
gi|926443627|gb|ALD14643.1|	926443627	gb	ALD14643		443	1	1	100	1
gi|926443635|gb|ALD14647.1|	926443635	gb	ALD14647		444	1	1	100	1
gi|557786707|gb|AHA34196.1|	557786707	gb	AHA34196		445	1	1	100	1
gi|543890250|gb|AGV76544.1|	543890250	gb	AGV76544		446	1	1	100	1
gi|55833070|gb|AAV66952.1|	55833070	gb	AAV66952		447	1	1	100	1
gi|55833068|gb|AAV66951.1|	55833068	gb	AAV66951		448	1	1	100	1
gi|17530484|gb|AAL40821.1|AF447910_1	17530484	gb	AF447910	AF447910	449	1	1	100	1
gi|55833052|gb|AAV66942.1|	55833052	gb	AAV66942		450	1	1	100	1
gi|926443657|gb|ALD14658.1|	926443657	gb	ALD14658		451	1	1	100	1
gi|54110107|emb|CAH60937.1|	54110107	emb	CAH60937		452	1	1	100	1
gi|71042017|pdb|1YC7|B	71042017	pdb	1YC7	B	453		0	97.12
gi|71042118|pdb|1YZZ|B	71042118	pdb	1YZZ	B	453	2	1	100	1
gi|83764188|emb|CAJ55297.1|	83764188	emb	CAJ55297		454	1	1	100	1
gi|17530488|gb|AAL40823.1|AF447912_1	17530488	gb	AF447912	AF447912	455	1	1	100	1
gi|167729001|emb|CAP58561.1|	167729001	emb	CAP58561		456	1	1	100	1
gi|926443641|gb|ALD14650.1|	926443641	gb	ALD14650		457	1	1	100	1
gi|54110101|emb|CAH60934.1|	54110101	emb	CAH60934		458	1	1	100	1
gi|952206562|gb|ALN98711.1|	952206562	gb	ALN98711		459	1	1	100	1
gi|468362008|gb|AGH30279.1|	468362008	gb	AGH30279		460		0	97.09
gi|468362076|gb|AGH30281.1|	468362076	gb	AGH30281		460	2	1	100	1
gi|468362106|gb|AGH30282.1|	468362106	gb	AGH30282		461	1	1	100	1
gi|926443625|gb|ALD14642.1|	926443625	gb	ALD14642		462	1	1	100	1
gi|83764206|emb|CAJ55303.1|	83764206	emb	CAJ55303		463	1	1	100	1
gi|817599179|pdb|4ZG1|F	817599179	pdb	4ZG1	F	464	1	1	100	1
gi|355469201|gb|AER93254.1|	355469201	gb	AER93254		465	1	1	100	1
gi|926443645|gb|ALD14652.1|	926443645	gb	ALD14652		466	1	1	100	1
gi|926443629|gb|ALD14644.1|	926443629	gb	ALD14644		467	1	1	100	1
gi|309319910|pdb|3K74|B	309319910	pdb	3K74	B	468	1	1	100	1
gi|159162475|pdb|1IEH|A	159162475	pdb	1IEH	A	469	1	1	100	1
gi|24987246|pdb|1G9E|A	24987246	pdb	1G9E	A	470	1	1	100	1
gi|355469183|gb|AER93245.1|	355469183	gb	AER93245		471	1	1	100	1
gi|83764228|emb|CAJ55314.1|	83764228	emb	CAJ55314		472	1	1	100	1
gi|17530478|gb|AAL40818.1|AF447907_1	17530478	gb	AF447907	AF447907	473	1	1	100	1
gi|220702374|pdb|3CFI|L	220702374	pdb	3CFI	L	474	1	1	100	1
gi|703999504|dbj|BAP82406.1|	703999504	dbj	BAP82406		475		0	99.03
gi|703999506|dbj|BAP82407.1|	703999506	dbj	BAP82407		475		0	97.09
gi|703999508|dbj|BAP82408.1|	703999508	dbj	BAP82408		475		0	96.12
gi|703999510|dbj|BAP82409.1|	703999510	dbj	BAP82409		475		0	97.09
gi|703999512|dbj|BAP82410.1|	703999512	dbj	BAP82410		475	8	1	100	1
gi|703999514|dbj|BAP82411.1|	703999514	dbj	BAP82411		475		0	97.09
gi|703999516|dbj|BAP82412.1|	703999516	dbj	BAP82412		475		0	96.12
gi|703999518|dbj|BAP82413.1|	703999518	dbj	BAP82413		475		0	99.03
gi|543890248|gb|AGV76543.1|	543890248	gb	AGV76543		476	1	1	100	1
gi|482676981|pdb|4EIG|B	482676981	pdb	4EIG	B	477	1	1	100	1
gi|17530502|gb|AAL40830.1|AF447919_1	17530502	gb	AF447919	AF447919	478	1	1	100	1
gi|33517410|gb|AAQ19988.1|	33517410	gb	AAQ19988		479	1	1	100	1
gi|18496209|emb|CAD22469.1|	18496209	emb	CAD22469		480	1	1	100	1
gi|152143608|gb|ABS29547.1|	152143608	gb	ABS29547		481	1	1	100	1
gi|551680331|gb|AGY32878.1|	551680331	gb	AGY32878		482	1	1	100	1
gi|241992713|gb|ACS73868.1|	241992713	gb	ACS73868		483	1	1	100	1
gi|651207633|pdb|4LGP|D	651207633	pdb	4LGP	D	484	1	1	100	1
gi|557786711|gb|AHA34198.1|	557786711	gb	AHA34198		485	1	1	100	1
gi|625295369|gb|AHY24762.1|	625295369	gb	AHY24762		486	1	1	100	1
gi|17530500|gb|AAL40829.1|AF447918_1	17530500	gb	AF447918	AF447918	487	1	1	100	1
gi|17530482|gb|AAL40820.1|AF447909_1	17530482	gb	AF447909	AF447909	488	1	1	100	1
gi|17530472|gb|AAL40815.1|AF447904_1	17530472	gb	AF447904	AF447904	489	1	1	100	1
gi|17530486|gb|AAL40822.1|AF447911_1	17530486	gb	AF447911	AF447911	490	1	1	100	1
gi|167728999|emb|CAP58560.1|	167728999	emb	CAP58560		491	1	1	100	1
gi|355469199|gb|AER93253.1|	355469199	gb	AER93253		492	1	1	100	1
gi|196050980|gb|ACG68630.1|	196050980	gb	ACG68630		493	1	1	100	1
gi|196050970|gb|ACG68625.1|	196050970	gb	ACG68625		494	1	1	100	1
gi|395406684|gb|AFN61319.1|	395406684	gb	AFN61319		495	1	1	100	1
gi|33517398|gb|AAQ19982.1|	33517398	gb	AAQ19982		496	1	1	100	1
gi|161779828|gb|ABX79400.1|	161779828	gb	ABX79400		497	1	1	100	1
gi|161779826|gb|ABX79399.1|	161779826	gb	ABX79399		498	1	1	100	1
gi|161779832|gb|ABX79402.1|	161779832	gb	ABX79402		499	1	1	100	1
gi|196050972|gb|ACG68626.1|	196050972	gb	ACG68626		500	1	1	100	1
gi|597960421|pdb|4ORZ|C	597960421	pdb	4ORZ	C	501	1	1	100	1
gi|18496219|emb|CAD22474.1|	18496219	emb	CAD22474		502	2	1	100	1
gi|18496225|emb|CAD22477.1|	18496225	emb	CAD22477		502		0	98.04
gi|161779830|gb|ABX79401.1|	161779830	gb	ABX79401		503	1	1	100	1
gi|663440166|gb|AIF28007.1|	663440166	gb	AIF28007		504	1	1	100	1
gi|51490809|emb|CAH18850.1|	51490809	emb	CAH18850		505	1	1	100	1
gi|557786725|gb|AHA34205.1|	557786725	gb	AHA34205		506	1	1	100	1
gi|729056015|gb|AIZ03027.1|	729056015	gb	AIZ03027		507	1	1	100	1
gi|33517414|gb|AAQ19990.1|	33517414	gb	AAQ19990		508	1	1	100	1
gi|625295375|gb|AHY24765.1|	625295375	gb	AHY24765		509	1	1	100	1
gi|270356711|gb|ACZ80603.1|	270356711	gb	ACZ80603		510	1	1	100	1
gi|304446109|pdb|3OGO|H	304446109	pdb	3OGO	H	511	1	1	100	1
gi|83764192|emb|CAJ55298.1|	83764192	emb	CAJ55298		512	1	1	100	1
gi|196050968|gb|ACG68624.1|	196050968	gb	ACG68624		513	1	1	100	1
gi|147886564|gb|ABQ52434.1|	147886564	gb	ABQ52434		514	1	1	100	1
gi|17530480|gb|AAL40819.1|AF447908_1	17530480	gb	AF447908	AF447908	515	1	1	100	1
gi|926443639|gb|ALD14649.1|	926443639	gb	ALD14649		516	1	1	100	1
gi|926443659|gb|ALD14659.1|	926443659	gb	ALD14659		517	1	1	100	1
gi|17530474|gb|AAL40816.1|AF447905_1	17530474	gb	AF447905	AF447905	518	1	1	100	1
gi|167728997|emb|CAP58559.1|	167728997	emb	CAP58559		519	1	1	100	1
gi|51490805|emb|CAH18848.1|	51490805	emb	CAH18848		520	1	1	100	1
gi|926443637|gb|ALD14648.1|	926443637	gb	ALD14648		521	1	1	100	1
gi|974994880|pdb|5F9D|C	974994880	pdb	5F9D	C	522	1	1	100	1
gi|49259035|pdb|1SJV|A	49259035	pdb	1SJV	A	523	1	1	100	1
gi|18496203|emb|CAD22466.1|	18496203	emb	CAD22466		524	1	1	100	1
gi|742261593|pdb|4X7F|D	742261593	pdb	4X7F	D	525	1	1	100	1
gi|350610349|pdb|2XXM|B	350610349	pdb	2XXM	B	526	1	1	100	1
gi|16930589|gb|AAL31962.1|AF425246_1	16930589	gb	AF425246	AF425246	527	1	1	100	1
gi|83764180|emb|CAJ55293.1|	83764180	emb	CAJ55293		528	1	1	100	1
gi|922665037|pdb|5C3L|D	922665037	pdb	5C3L	D	529	1	1	100	1
gi|508123602|pdb|3ZKQ|D	508123602	pdb	3ZKQ	D	530	1	1	100	1
gi|168997707|gb|ACA42552.1|	168997707	gb	ACA42552		531	2	1	100	2
gi|411031505|gb|AFW03623.1|	411031505	gb	AFW03623		531		0	95.92
gi|18496199|emb|CAD22464.1|	18496199	emb	CAD22464		532	1	1	100	1
gi|543890208|gb|AGV76523.1|	543890208	gb	AGV76523		533	1	1	100	1
gi|17530490|gb|AAL40824.1|AF447913_1	17530490	gb	AF447913	AF447913	534	1	1	100	1
gi|56541936|emb|CAE84869.1|	56541936	emb	CAE84869		535	1	1	100	1
gi|508123607|pdb|3ZKX|C	508123607	pdb	3ZKX	C	536	1	1	100	1
gi|558064682|gb|AHA50076.1|	558064682	gb	AHA50076		537	1	1	100	1
gi|355469197|gb|AER93252.1|	355469197	gb	AER93252		538		0	96.91
gi|355469203|gb|AER93255.1|	355469203	gb	AER93255		538	2	1	100	1
gi|355469191|gb|AER93249.1|	355469191	gb	AER93249		539	1	1	100	1
gi|51469036|emb|CAH18013.1|	51469036	emb	CAH18013		540	1	1	100	1
gi|18496201|emb|CAD22465.1|	18496201	emb	CAD22465		541	1	1	100	1
gi|557786713|gb|AHA34199.1|	557786713	gb	AHA34199		542	1	1	100	1

## Sheet: 90%
ID	GI	Database	Accession		Cluster #	cluster size	Rep	% ID	Targets/cluster
gi|289526649|pdb|3K3Q|A	289526649	pdb	3K3Q	A	0	1	1	100	1
gi|926443649|gb|ALD14654.1|	926443649	gb	ALD14654		1	1	1	100	1
gi|2392448|pdb|1MEL|B	2392448	pdb	1MEL	B	2	3	1	100	1
gi|55670849|pdb|1XFP|A	55670849	pdb	1XFP	A	2		0	98.32
gi|78101076|pdb|1ZMY|A	78101076	pdb	1ZMY	A	2		0	93.28
gi|543890242|gb|AGV76540.1|	543890242	gb	AGV76540		3	1	1	100	1
gi|425892393|gb|AFY09731.1|	425892393	gb	AFY09731		4	1	1	100	1
gi|543890226|gb|AGV76532.1|	543890226	gb	AGV76532		5	1	1	100	1
gi|543890206|gb|AGV76522.1|	543890206	gb	AGV76522		6	1	1	100	1
gi|480309599|gb|AGJ76249.1|	480309599	gb	AGJ76249		7	2	1	100	1
gi|480309597|gb|AGJ76248.1|	480309597	gb	AGJ76248		7		0	99.15
gi|469474488|pdb|4HEP|G	469474488	pdb	4HEP	G	8	1	1	100	1
gi|270346501|pdb|3G9A|B	270346501	pdb	3G9A	B	9	1	1	100	1
gi|534286649|pdb|4KRO|B	534286649	pdb	4KRO	B	10	1	1	100	1
gi|54110135|emb|CAH60951.1|	54110135	emb	CAH60951		11	2	1	100	1
gi|54110127|emb|CAH60947.1|	54110127	emb	CAH60947		11		0	93.97
gi|607347641|gb|AHW48351.1|	607347641	gb	AHW48351		12	3	1	100	1
gi|607347639|gb|AHW48350.1|	607347639	gb	AHW48350		12		0	98.28
gi|607347643|gb|AHW48352.1|	607347643	gb	AHW48352		12		0	96.55
gi|551680335|gb|AGY32880.1|	551680335	gb	AGY32880		13	1	1	100	1
gi|543890228|gb|AGV76533.1|	543890228	gb	AGV76533		14	1	1	100	1
gi|810056652|gb|AKE13335.1|	810056652	gb	AKE13335		15	1	1	100	1
gi|551680325|gb|AGY32875.1|	551680325	gb	AGY32875		16	1	1	100	1
gi|729056019|gb|AIZ03029.1|	729056019	gb	AIZ03029		17	1	1	100	1
gi|482677123|pdb|4FHB|D	482677123	pdb	4FHB	D	18	1	1	100	1
gi|704361176|pdb|4W81|A	704361176	pdb	4W81	A	19	3	1	100	1
gi|675970095|pdb|4U05|B	675970095	pdb	4U05	B	19		0	97.39
gi|675970092|pdb|4TYU|B	675970092	pdb	4TYU	B	19		0	98.26
gi|54110145|emb|CAH60956.1|	54110145	emb	CAH60956		20	2	1	100	1
gi|54110105|emb|CAH60936.1|	54110105	emb	CAH60936		20		0	91.3
gi|54110143|emb|CAH60955.1|	54110143	emb	CAH60955		21	1	1	100	1
gi|54110131|emb|CAH60949.1|	54110131	emb	CAH60949		22	1	1	100	1
gi|54110099|emb|CAH60933.1|	54110099	emb	CAH60933		23	1	1	100	1
gi|54110147|emb|CAH60957.1|	54110147	emb	CAH60957		24	2	1	100	1
gi|54110125|emb|CAH60946.1|	54110125	emb	CAH60946		24		0	92.17
gi|54110129|emb|CAH60948.1|	54110129	emb	CAH60948		25	1	1	100	1
gi|54110123|emb|CAH60945.1|	54110123	emb	CAH60945		26	1	1	100	1
gi|734459131|pdb|4W6Y|B	734459131	pdb	4W6Y	B	27	1	1	100	1
gi|651207637|pdb|4LGS|B	651207637	pdb	4LGS	B	28	1	1	100	1
gi|806394137|pdb|4QGY|B	806394137	pdb	4QGY	B	29	1	1	100	1
gi|33517396|gb|AAQ19981.1|	33517396	gb	AAQ19981		30	1	1	100	1
gi|44844237|emb|CAF32431.1|	44844237	emb	CAF32431		31	2	1	100	1
gi|44844235|emb|CAF32430.1|	44844235	emb	CAF32430		31		0	92.17
gi|15825776|pdb|1I3V|B	15825776	pdb	1I3V	B	32	1	1	100	1
gi|816380369|gb|AKF02409.1|	816380369	gb	AKF02409		33	1	1	100	1
gi|651207643|pdb|4LHQ|D	651207643	pdb	4LHQ	D	34	1	1	100	1
gi|30350895|gb|AAP22642.1|	30350895	gb	AAP22642		35	1	1	100	1
gi|194339183|gb|ACF49483.1|	194339183	gb	ACF49483		36	1	1	100	1
gi|482676989|pdb|4EJ1|D	482676989	pdb	4EJ1	D	37	1	1	100	1
gi|558064672|gb|AHA50074.1|	558064672	gb	AHA50074		38	1	1	100	1
gi|51469026|emb|CAH18008.1|	51469026	emb	CAH18008		39	1	1	100	1
gi|656736505|gb|AID18522.1|	656736505	gb	AID18522		40	1	1	100	1
gi|765365260|dbj|BAQ56197.1|	765365260	dbj	BAQ56197		41	3	1	100	2
gi|743608814|gb|AJC50734.1|	743608814	gb	AJC50734		41		0	99.12
gi|765365262|dbj|BAQ56198.1|	765365262	dbj	BAQ56198		41		0	95.61
gi|9955227|pdb|1QD0|A	9955227	pdb	1QD0	A	42	1	1	100	1
gi|765365264|dbj|BAQ56199.1|	765365264	dbj	BAQ56199		43	1	1	100	1
gi|340780683|pdb|3SN6|N	340780683	pdb	3SN6	N	44	1	1	100	1
gi|83764202|emb|CAJ55301.1|	83764202	emb	CAJ55301		45	1	1	100	1
gi|952206582|gb|ALN98715.1|	952206582	gb	ALN98715		46	1	1	100	1
gi|215794673|pdb|3DWT|H	215794673	pdb	3DWT	H	47	1	1	100	1
gi|215794690|pdb|3EAK|B	215794690	pdb	3EAK	B	48	1	1	100	1
gi|586500054|pdb|3J6A|7	586500054	pdb	3J6A	7	49	1	1	100	1
gi|765365268|dbj|BAQ56201.1|	765365268	dbj	BAQ56201		50	1	1	100	1
gi|319443299|pdb|2X89|C	319443299	pdb	2X89	C	51	1	1	100	1
gi|55833032|gb|AAV66933.1|	55833032	gb	AAV66933		52	1	1	100	1
gi|51490811|emb|CAH18851.1|	51490811	emb	CAH18851		53	1	1	100	1
gi|60593441|pdb|1RJC|A	60593441	pdb	1RJC	A	54	1	1	100	1
gi|952206571|gb|ALN98713.1|	952206571	gb	ALN98713		55	1	1	100	1
gi|663440158|gb|AIF28003.1|	663440158	gb	AIF28003		56	1	1	100	1
gi|576090033|gb|AHH24257.1|	576090033	gb	AHH24257		57	1	1	100	1
gi|663440172|gb|AIF28010.1|	663440172	gb	AIF28010		58	1	1	100	1
gi|557786703|gb|AHA34194.1|	557786703	gb	AHA34194		59	1	1	100	1
gi|884528085|gb|AKQ22868.1|	884528085	gb	AKQ22868		60	1	1	100	1
gi|534286656|pdb|4KRP|B	534286656	pdb	4KRP	B	61	1	1	100	1
gi|17530504|gb|AAL40831.1|AF447920_1	17530504	gb	AF447920	AF447920	62	1	1	100	1
gi|393715390|pdb|4DK6|B	393715390	pdb	4DK6	B	63	1	1	100	1
gi|926443661|gb|ALD14660.1|	926443661	gb	ALD14660		64	1	1	100	1
gi|675970088|pdb|4TVS|BB	675970088	pdb	4TVS	BB	65	1	1	100	1
gi|241992709|gb|ACS73866.1|	241992709	gb	ACS73866		66	1	1	100	1
gi|482677346|pdb|4JVP|B	482677346	pdb	4JVP	B	67	1	1	100	1
gi|557786691|gb|AHA34188.1|	557786691	gb	AHA34188		68	1	1	100	1
gi|558064677|gb|AHA50075.1|	558064677	gb	AHA50075		69	1	1	100	1
gi|543890214|gb|AGV76526.1|	543890214	gb	AGV76526		70	1	1	100	1
gi|532130797|gb|AGT78117.1|	532130797	gb	AGT78117		71	1	1	100	1
gi|54110077|emb|CAH60922.1|	54110077	emb	CAH60922		72	2	1	100	1
gi|54110027|emb|CAH60897.1|	54110027	emb	CAH60897		72		0	98.23
gi|543890204|gb|AGV76521.1|	543890204	gb	AGV76521		73	1	1	100	1
gi|317455006|pdb|2X1P|D	317455006	pdb	2X1P	D	74	2	1	100	1
gi|827343040|pdb|4S11|A	827343040	pdb	4S11	A	74		0	92.04
gi|380258838|pdb|3R0M|B	380258838	pdb	3R0M	B	75	2	1	100	1
gi|296863371|pdb|2XA3|A	296863371	pdb	2XA3	A	75		0	91.15
gi|269930078|gb|ACZ53928.1|	269930078	gb	ACZ53928		76	1	1	100	1
gi|666668303|gb|AIG20205.1|	666668303	gb	AIG20205		77	1	1	100	1
gi|810056650|gb|AKE13334.1|	810056650	gb	AKE13334		78	1	1	100	1
gi|411031555|gb|AFW03620.1|	411031555	gb	AFW03620		79	1	1	100	1
gi|926443643|gb|ALD14651.1|	926443643	gb	ALD14651		80	1	1	100	1
gi|695721698|pdb|4N1H|D	695721698	pdb	4N1H	D	81	1	1	100	1
gi|317455008|pdb|2X1Q|B	317455008	pdb	2X1Q	B	82	1	1	100	1
gi|51490807|emb|CAH18849.1|	51490807	emb	CAH18849		83	1	1	100	1
gi|62737950|pdb|1SHM|E	62737950	pdb	1SHM	E	84	1	1	100	1
gi|21730569|pdb|1KXT|F	21730569	pdb	1KXT	F	85	1	1	100	1
gi|44844247|emb|CAF32436.1|	44844247	emb	CAF32436		86	5	1	100	1
gi|44844243|emb|CAF32434.1|	44844243	emb	CAF32434		86		0	99.12
gi|44844225|emb|CAF32425.1|	44844225	emb	CAF32425		86		0	98.23
gi|44844211|emb|CAF32418.1|	44844211	emb	CAF32418		86		0	99.12
gi|44844213|emb|CAF32419.1|	44844213	emb	CAF32419		86		0	97.35
gi|551680327|gb|AGY32876.1|	551680327	gb	AGY32876		87	1	1	100	1
gi|411031501|gb|AFW03621.1|	411031501	gb	AFW03621		88	1	1	100	1
gi|51490827|emb|CAH18859.1|	51490827	emb	CAH18859		89	5	1	100	1
gi|51490823|emb|CAH18857.1|	51490823	emb	CAH18857		89		0	99.12
gi|83764084|emb|CAJ55283.1|	83764084	emb	CAJ55283		89		0	98.23
gi|83764082|emb|CAJ55282.1|	83764082	emb	CAJ55282		89		0	95.58
gi|51490797|emb|CAH18844.1|	51490797	emb	CAH18844		89		0	93.81
gi|663440164|gb|AIF28006.1|	663440164	gb	AIF28006		90	1	1	100	1
gi|551680321|gb|AGY32873.1|	551680321	gb	AGY32873		91	1	1	100	1
gi|93278628|pdb|1ZVY|A	93278628	pdb	1ZVY	A	92	1	1	100	1
gi|543890240|gb|AGV76539.1|	543890240	gb	AGV76539		93	1	1	100	1
gi|560188801|pdb|4I1N|B	560188801	pdb	4I1N	B	94	2	1	100	1
gi|560188799|pdb|4I13|B	560188799	pdb	4I13	B	94		0	99.12
gi|194360648|emb|CAQ53178.1|	194360648	emb	CAQ53178		95	1	1	100	1
gi|355333075|pdb|3STB|B	355333075	pdb	3STB	B	96	1	1	100	1
gi|194360644|emb|CAQ53176.1|	194360644	emb	CAQ53176		97	1	1	100	1
gi|586500168|pdb|4GRW|J	586500168	pdb	4GRW	J	98	1	1	100	1
gi|30350897|gb|AAP22643.1|	30350897	gb	AAP22643		99	1	1	100	1
gi|952206594|gb|ALN98717.1|	952206594	gb	ALN98717		100	1	1	100	1
gi|9257155|pdb|1F2X|L	9257155	pdb	1F2X	L	101	1	1	100	1
gi|33357355|pdb|1MVF|B	33357355	pdb	1MVF	B	102	1	1	100	1
gi|54110141|emb|CAH60954.1|	54110141	emb	CAH60954		103	1	1	100	1
gi|557786701|gb|AHA34193.1|	557786701	gb	AHA34193		104	1	1	100	1
gi|83764182|emb|CAJ55294.1|	83764182	emb	CAJ55294		105	1	1	100	1
gi|51469028|emb|CAH18009.1|	51469028	emb	CAH18009		106	1	1	100	1
gi|355469187|gb|AER93247.1|	355469187	gb	AER93247		107	1	1	100	1
gi|299688834|pdb|2X6M|A	299688834	pdb	2X6M	A	108	1	1	100	1
gi|663440156|gb|AIF28002.1|	663440156	gb	AIF28002		109	1	1	100	1
gi|115430666|emb|CAL18273.1|	115430666	emb	CAL18273		110	1	1	100	1
gi|83764210|emb|CAJ55305.1|	83764210	emb	CAJ55305		111	1	1	100	1
gi|44844221|emb|CAF32423.1|	44844221	emb	CAF32423		112	1	1	100	1
gi|543890234|gb|AGV76536.1|	543890234	gb	AGV76536		113	1	1	100	1
gi|663440162|gb|AIF28005.1|	663440162	gb	AIF28005		114	1	1	100	1
gi|550545699|pdb|4I0C|D	550545699	pdb	4I0C	D	115	1	1	100	1
gi|765365266|dbj|BAQ56200.1|	765365266	dbj	BAQ56200		116	1	1	100	1
gi|83764200|emb|CAJ55320.1|	83764200	emb	CAJ55320		117	1	1	100	1
gi|83764218|emb|CAJ55309.1|	83764218	emb	CAJ55309		118	1	1	100	1
gi|557786727|gb|AHA34206.1|	557786727	gb	AHA34206		119	1	1	100	1
gi|543890202|gb|AGV76520.1|	543890202	gb	AGV76520		120	1	1	100	1
gi|984076519|pdb|3JBE|7	984076519	pdb	3JBE	7	121	1	1	100	1
gi|963119682|pdb|5E0Q|A	963119682	pdb	5E0Q	A	122	1	1	100	1
gi|51490801|emb|CAH18846.1|	51490801	emb	CAH18846		123	1	1	100	1
gi|663440170|gb|AIF28009.1|	663440170	gb	AIF28009		124	1	1	100	1
gi|551680323|gb|AGY32874.1|	551680323	gb	AGY32874		125	1	1	100	1
gi|83764174|emb|CAJ55290.1|	83764174	emb	CAJ55290		126	1	1	100	1
gi|83764168|emb|CAJ55287.1|	83764168	emb	CAJ55287		127	1	1	100	1
gi|83764186|emb|CAJ55296.1|	83764186	emb	CAJ55296		128	1	1	100	1
gi|210137226|gb|ACJ09036.1|	210137226	gb	ACJ09036		129	3	1	100	1
gi|210137222|gb|ACJ09034.1|	210137222	gb	ACJ09034		129		0	99.11
gi|210137224|gb|ACJ09035.1|	210137224	gb	ACJ09035		129		0	91.07
gi|51469052|emb|CAH18021.1|	51469052	emb	CAH18021		130	13	1	100	1
gi|51469038|emb|CAH18014.1|	51469038	emb	CAH18014		130		0	99.1
gi|51469050|emb|CAH18020.1|	51469050	emb	CAH18020		130		0	98.2
gi|51469056|emb|CAH18023.1|	51469056	emb	CAH18023		130		0	95.5
gi|51469044|emb|CAH18017.1|	51469044	emb	CAH18017		130		0	96.4
gi|51469040|emb|CAH18015.1|	51469040	emb	CAH18015		130		0	97.3
gi|51469058|emb|CAH18024.1|	51469058	emb	CAH18024		130		0	94.59
gi|51469042|emb|CAH18016.1|	51469042	emb	CAH18016		130		0	96.4
gi|51469054|emb|CAH18022.1|	51469054	emb	CAH18022		130		0	95.5
gi|51469046|emb|CAH18018.1|	51469046	emb	CAH18018		130		0	94.59
gi|51469030|emb|CAH18010.1|	51469030	emb	CAH18010		130		0	92.79
gi|51469048|emb|CAH18019.1|	51469048	emb	CAH18019		130		0	95.5
gi|51469032|emb|CAH18011.1|	51469032	emb	CAH18011		130		0	93.69
gi|241992707|gb|ACS73865.1|	241992707	gb	ACS73865		131	1	1	100	1
gi|558064665|gb|AHA50073.1|	558064665	gb	AHA50073		132	1	1	100	1
gi|922665017|pdb|5C2U|B	922665017	pdb	5C2U	B	133	1	1	100	1
gi|83764230|emb|CAJ55315.1|	83764230	emb	CAJ55315		134	1	1	100	1
gi|161779824|gb|ABX79398.1|	161779824	gb	ABX79398		135	3	1	100	1
gi|161779814|gb|ABX79393.1|	161779814	gb	ABX79393		135		0	99.1
gi|161779812|gb|ABX79392.1|	161779812	gb	ABX79392		135		0	92.79
gi|543890216|gb|AGV76527.1|	543890216	gb	AGV76527		136	1	1	100	1
gi|543890224|gb|AGV76531.1|	543890224	gb	AGV76531		137	1	1	100	1
gi|54110033|emb|CAH60900.1|	54110033	emb	CAH60900		138	1	1	100	1
gi|685239783|gb|AIO05489.1|	685239783	gb	AIO05489		139	1	1	100	1
gi|51490815|emb|CAH18853.1|	51490815	emb	CAH18853		140	1	1	100	1
gi|51490819|emb|CAH18855.1|	51490819	emb	CAH18855		141	3	1	100	1
gi|51490813|emb|CAH18852.1|	51490813	emb	CAH18852		141		0	92.79
gi|51490799|emb|CAH18845.1|	51490799	emb	CAH18845		141		0	90.99
gi|543890246|gb|AGV76542.1|	543890246	gb	AGV76542		142	1	1	100	1
gi|586500165|pdb|4GRW|G	586500165	pdb	4GRW	G	143	1	1	100	1
gi|734459128|pdb|4W6X|B	734459128	pdb	4W6X	B	144	1	1	100	1
gi|71041641|pdb|1U0Q|B	71041641	pdb	1U0Q	B	145	1	1	100	1
gi|355469189|gb|AER93248.1|	355469189	gb	AER93248		146	1	1	100	1
gi|115430670|emb|CAL18275.1|	115430670	emb	CAL18275		147	5	1	100	1
gi|115430668|emb|CAL18274.1|	115430668	emb	CAL18274		147		0	99.1
gi|115430410|emb|CAL18272.1|	115430410	emb	CAL18272		147		0	98.2
gi|115430408|emb|CAL18271.1|	115430408	emb	CAL18271		147		0	98.2
gi|115430672|emb|CAL18276.1|	115430672	emb	CAL18276		147		0	97.3
gi|51469034|emb|CAH18012.1|	51469034	emb	CAH18012		148	1	1	100	1
gi|93278626|pdb|1ZVH|A	93278626	pdb	1ZVH	A	149	1	1	100	1
gi|543890230|gb|AGV76534.1|	543890230	gb	AGV76534		150	1	1	100	1
gi|83764212|emb|CAJ55306.1|	83764212	emb	CAJ55306		151	1	1	100	1
gi|51490833|emb|CAH18862.1|	51490833	emb	CAH18862		152	1	1	100	1
gi|970842177|pdb|5E7B|A	970842177	pdb	5E7B	A	153	1	1	100	1
gi|60593439|pdb|1RI8|A	60593439	pdb	1RI8	A	154	1	1	100	1
gi|30350891|gb|AAP22640.1|	30350891	gb	AAP22640		155	1	1	100	1
gi|926443633|gb|ALD14646.1|	926443633	gb	ALD14646		156	1	1	100	1
gi|543890220|gb|AGV76529.1|	543890220	gb	AGV76529		157	1	1	100	1
gi|411031503|gb|AFW03622.1|	411031503	gb	AFW03622		158	1	1	100	1
gi|54110093|emb|CAH60930.1|	54110093	emb	CAH60930		159	1	1	100	1
gi|18087357|gb|AAL58847.1|AF441487_1	18087357	gb	AF441487	AF441487	160	1	1	100	1
gi|576090031|gb|AHH24256.1|	576090031	gb	AHH24256		161	1	1	100	1
gi|734459126|pdb|4W6W|B	734459126	pdb	4W6W	B	162	1	1	100	1
gi|520728681|pdb|4GFT|B	520728681	pdb	4GFT	B	163	1	1	100	1
gi|196050982|gb|ACG68631.1|	196050982	gb	ACG68631		164	1	1	100	1
gi|55833036|gb|AAV66935.1|	55833036	gb	AAV66935		165	1	1	100	1
gi|268639693|gb|ACZ18162.1|	268639693	gb	ACZ18162		166	1	1	100	1
gi|54110039|emb|CAH60903.1|	54110039	emb	CAH60903		167	17	1	100	1
gi|54110057|emb|CAH60912.1|	54110057	emb	CAH60912		167		0	99.09
gi|54110063|emb|CAH60915.1|	54110063	emb	CAH60915		167		0	98.18
gi|54110053|emb|CAH60910.1|	54110053	emb	CAH60910		167		0	96.36
gi|54110065|emb|CAH60916.1|	54110065	emb	CAH60916		167		0	94.55
gi|54110075|emb|CAH60921.1|	54110075	emb	CAH60921		167		0	97.27
gi|54110061|emb|CAH60914.1|	54110061	emb	CAH60914		167		0	95.45
gi|54110079|emb|CAH60923.1|	54110079	emb	CAH60923		167		0	93.64
gi|54110071|emb|CAH60919.1|	54110071	emb	CAH60919		167		0	90.91
gi|54110067|emb|CAH60917.1|	54110067	emb	CAH60917		167		0	93.64
gi|54110047|emb|CAH60907.1|	54110047	emb	CAH60907		167		0	94.55
gi|54110025|emb|CAH60896.1|	54110025	emb	CAH60896		167		0	94.55
gi|54110049|emb|CAH60908.1|	54110049	emb	CAH60908		167		0	91.82
gi|54110045|emb|CAH60906.1|	54110045	emb	CAH60906		167		0	92.73
gi|54110073|emb|CAH60920.1|	54110073	emb	CAH60920		167		0	90.91
gi|54110069|emb|CAH60918.1|	54110069	emb	CAH60918		167		0	91.82
gi|54110037|emb|CAH60902.1|	54110037	emb	CAH60902		167		0	92.73
gi|468362233|gb|AGH30288.1|	468362233	gb	AGH30288		168	3	1	100	1
gi|468362213|gb|AGH30287.1|	468362213	gb	AGH30287		168		0	99.09
gi|468362169|gb|AGH30285.1|	468362169	gb	AGH30285		168		0	97.27
gi|551680319|gb|AGY32872.1|	551680319	gb	AGY32872		169	1	1	100	1
gi|241992705|gb|ACS73864.1|	241992705	gb	ACS73864		170	1	1	100	1
gi|390980970|pdb|4AQ1|D	390980970	pdb	4AQ1	D	171	1	1	100	1
gi|30350901|gb|AAP22645.1|	30350901	gb	AAP22645		172	1	1	100	1
gi|806394139|pdb|4QLR|B	806394139	pdb	4QLR	B	173	1	1	100	1
gi|18496223|emb|CAD22476.1|	18496223	emb	CAD22476		174	2	1	100	1
gi|18496215|emb|CAD22472.1|	18496215	emb	CAD22472		174		0	98.18
gi|685239781|gb|AIO05488.1|	685239781	gb	AIO05488		175	1	1	100	1
gi|672885921|pdb|4PIR|J	672885921	pdb	4PIR	J	176	1	1	100	1
gi|820947721|dbj|BAR73350.1|	820947721	dbj	BAR73350		177	1	1	100	1
gi|44844223|emb|CAF32424.1|	44844223	emb	CAF32424		178	5	1	100	1
gi|44844215|emb|CAF32420.1|	44844215	emb	CAF32420		178		0	98.18
gi|44844249|emb|CAF32437.1|	44844249	emb	CAF32437		178		0	96.36
gi|44844219|emb|CAF32422.1|	44844219	emb	CAF32422		178		0	92.73
gi|44844217|emb|CAF32421.1|	44844217	emb	CAF32421		178		0	90.91
gi|355469195|gb|AER93251.1|	355469195	gb	AER93251		179	1	1	100	1
gi|18496207|emb|CAD22468.1|	18496207	emb	CAD22468		180	1	1	100	1
gi|33517382|gb|AAQ19974.1|	33517382	gb	AAQ19974		181	1	1	100	1
gi|83764166|emb|CAJ55286.1|	83764166	emb	CAJ55286		182	2	1	100	1
gi|83764088|emb|CAJ55285.1|	83764088	emb	CAJ55285		182		0	90.91
gi|543890212|gb|AGV76525.1|	543890212	gb	AGV76525		183	1	1	100	1
gi|926443653|gb|ALD14656.1|	926443653	gb	ALD14656		184	1	1	100	1
gi|85815620|emb|CAJ57593.2|	85815620	emb	CAJ57593.2		185	1	1	100	1
gi|16930587|gb|AAL31961.1|AF425245_1	16930587	gb	AF425245	AF425245	186	1	1	100	1
gi|312207837|pdb|3K80|B	312207837	pdb	3K80	B	187	1	1	100	1
gi|83779572|gb|ABC47604.1|	83779572	gb	ABC47604		188	4	1	100	1
gi|83779570|gb|ABC47603.1|	83779570	gb	ABC47603		188		0	96.36
gi|83779576|gb|ABC47606.1|	83779576	gb	ABC47606		188		0	95.45
gi|83779574|gb|ABC47605.1|	83779574	gb	ABC47605		188		0	94.55
gi|16930593|gb|AAL31964.1|AF425248_1	16930593	gb	AF425248	AF425248	189	1	1	100	1
gi|54110059|emb|CAH60913.1|	54110059	emb	CAH60913		190	1	1	100	1
gi|534286644|pdb|4KRM|L	534286644	pdb	4KRM	L	191	1	1	100	1
gi|33517402|gb|AAQ19984.1|	33517402	gb	AAQ19984		192	1	1	100	1
gi|54110029|emb|CAH60898.1|	54110029	emb	CAH60898		193	2	1	100	1
gi|54110031|emb|CAH60899.1|	54110031	emb	CAH60899		193		0	92.73
gi|51490817|emb|CAH18854.1|	51490817	emb	CAH18854		194	1	1	100	1
gi|816380365|gb|AKF02407.1|	816380365	gb	AKF02407		195	1	1	100	1
gi|33517390|gb|AAQ19978.1|	33517390	gb	AAQ19978		196	1	1	100	1
gi|564731358|pdb|4NC1|F	564731358	pdb	4NC1	F	197	1	1	100	1
gi|345100833|pdb|3QXW|E	345100833	pdb	3QXW	E	198	3	1	100	1
gi|339717605|pdb|3QXT|B	339717605	pdb	3QXT	B	198		0	95.45
gi|115430674|emb|CAL18277.1|	115430674	emb	CAL18277		198		0	97.27
gi|586500230|pdb|4KML|B	586500230	pdb	4KML	B	199	1	1	100	1
gi|44844239|emb|CAF32432.1|	44844239	emb	CAF32432		200	1	1	100	1
gi|83764176|emb|CAJ55291.1|	83764176	emb	CAJ55291		201	1	1	100	1
gi|557786721|gb|AHA34203.1|	557786721	gb	AHA34203		202	1	1	100	1
gi|952206577|gb|ALN98714.1|	952206577	gb	ALN98714		203	1	1	100	1
gi|551680329|gb|AGY32877.1|	551680329	gb	AGY32877		204	1	1	100	1
gi|55833028|gb|AAV66931.1|	55833028	gb	AAV66931		205	1	1	100	1
gi|33517412|gb|AAQ19989.1|	33517412	gb	AAQ19989		206	1	1	100	1
gi|765365274|dbj|BAQ56204.1|	765365274	dbj	BAQ56204		207	1	1	100	1
gi|33517404|gb|AAQ19985.1|	33517404	gb	AAQ19985		208	1	1	100	1
gi|469474486|pdb|4HEM|G	469474486	pdb	4HEM	G	209	1	1	100	1
gi|564731357|pdb|4NC1|D	564731357	pdb	4NC1	D	210	1	1	100	1
gi|18496185|emb|CAD22457.1|	18496185	emb	CAD22457		211	1	1	100	1
gi|395406682|gb|AFN61318.1|	395406682	gb	AFN61318		212	1	1	100	1
gi|530537672|pdb|4LAJ|I	530537672	pdb	4LAJ	I	213	1	1	100	1
gi|83764184|emb|CAJ55295.1|	83764184	emb	CAJ55295		214	1	1	100	1
gi|161779820|gb|ABX79396.1|	161779820	gb	ABX79396		215	2	1	100	1
gi|161779816|gb|ABX79394.1|	161779816	gb	ABX79394		215		0	99.08
gi|83764224|emb|CAJ55312.1|	83764224	emb	CAJ55312		216	1	1	100	1
gi|543890232|gb|AGV76535.1|	543890232	gb	AGV76535		217	1	1	100	1
gi|44844251|emb|CAF32438.1|	44844251	emb	CAF32438		218	1	1	100	1
gi|44844229|emb|CAF32427.1|	44844229	emb	CAF32427		219	1	1	100	1
gi|18496193|emb|CAD22461.1|	18496193	emb	CAD22461		220	1	1	100	1
gi|974994836|pdb|5F7L|D	974994836	pdb	5F7L	D	221	1	1	100	1
gi|884528100|gb|AKQ22869.1|	884528100	gb	AKQ22869		222	1	1	100	1
gi|557786697|gb|AHA34191.1|	557786697	gb	AHA34191		223	1	1	100	1
gi|469474580|pdb|4IOS|G	469474580	pdb	4IOS	G	224	1	1	100	1
gi|18496233|emb|CAD22481.1|	18496233	emb	CAD22481		225	2	1	100	1
gi|18496235|emb|CAD22482.1|	18496235	emb	CAD22482		225		0	91.74
gi|586500167|pdb|4GRW|I	586500167	pdb	4GRW	I	226	1	1	100	1
gi|18496227|emb|CAD22478.1|	18496227	emb	CAD22478		227	1	1	100	1
gi|18496231|emb|CAD22480.1|	18496231	emb	CAD22480		228	1	1	100	1
gi|18496217|emb|CAD22473.1|	18496217	emb	CAD22473		229	1	1	100	1
gi|233770122|gb|ACQ91141.1|	233770122	gb	ACQ91141		230	1	1	100	1
gi|926443651|gb|ALD14655.1|	926443651	gb	ALD14655		231	1	1	100	1
gi|83764196|emb|CAJ55300.1|	83764196	emb	CAJ55300		232	1	1	100	1
gi|196050978|gb|ACG68629.1|	196050978	gb	ACG68629		233	1	1	100	1
gi|729056011|gb|AIZ03025.1|	729056011	gb	AIZ03025		234	1	1	100	1
gi|543890218|gb|AGV76528.1|	543890218	gb	AGV76528		235	1	1	100	1
gi|44844241|emb|CAF32433.1|	44844241	emb	CAF32433		236	1	1	100	1
gi|551680333|gb|AGY32879.1|	551680333	gb	AGY32879		237	1	1	100	1
gi|189182784|gb|ACD81985.1|	189182784	gb	ACD81985		238	1	1	100	1
gi|225420956|gb|ACN89786.1|	225420956	gb	ACN89786		239	1	1	100	1
gi|810056648|gb|AKE13333.1|	810056648	gb	AKE13333		240	1	1	100	1
gi|700588297|pdb|4QO1|A	700588297	pdb	4QO1	A	241	1	1	100	1
gi|663440168|gb|AIF28008.1|	663440168	gb	AIF28008		242	1	1	100	1
gi|233770120|gb|ACQ91140.1|	233770120	gb	ACQ91140		243	1	1	100	1
gi|820947719|dbj|BAR73349.1|	820947719	dbj	BAR73349		244	1	1	100	1
gi|820947717|dbj|BAR73348.1|	820947717	dbj	BAR73348		245	1	1	100	1
gi|83754429|pdb|2BSE|F	83754429	pdb	2BSE	F	246	1	1	100	1
gi|16930597|gb|AAL31966.1|AF425250_1	16930597	gb	AF425250	AF425250	247	1	1	100	1
gi|16930599|gb|AAL31967.1|AF425251_1	16930599	gb	AF425251	AF425251	248	1	1	100	1
gi|18496211|emb|CAD22470.1|	18496211	emb	CAD22470		249	1	1	100	1
gi|922664752|pdb|4YGA|H	922664752	pdb	4YGA	H	250	1	1	100	1
gi|810056646|gb|AKE13332.1|	810056646	gb	AKE13332		251	1	1	100	1
gi|83764172|emb|CAJ55289.1|	83764172	emb	CAJ55289		252	1	1	100	1
gi|55833026|gb|AAV66930.1|	55833026	gb	AAV66930		253	1	1	100	1
gi|449802699|pdb|4IDL|A	449802699	pdb	4IDL	A	254	1	1	100	1
gi|927262438|pdb|5DA4|C	927262438	pdb	5DA4	C	255	1	1	100	1
gi|564731360|pdb|4NC2|B	564731360	pdb	4NC2	B	256	1	1	100	1
gi|241992711|gb|ACS73867.1|	241992711	gb	ACS73867		257	1	1	100	1
gi|83764064|emb|CAJ55274.1|	83764064	emb	CAJ55274		258	11	1	100	1
gi|83764074|emb|CAJ55317.1|	83764074	emb	CAJ55317		258		0	97.22
gi|83764072|emb|CAJ55278.1|	83764072	emb	CAJ55278		258		0	95.37
gi|83764058|emb|CAJ55271.1|	83764058	emb	CAJ55271		258		0	94.44
gi|83764050|emb|CAJ55267.1|	83764050	emb	CAJ55267		258		0	94.44
gi|83764078|emb|CAJ55280.1|	83764078	emb	CAJ55280		258		0	93.52
gi|83764070|emb|CAJ55277.1|	83764070	emb	CAJ55277		258		0	92.59
gi|83764042|emb|CAJ55263.1|	83764042	emb	CAJ55263		258		0	93.52
gi|83764062|emb|CAJ55273.1|	83764062	emb	CAJ55273		258		0	90.74
gi|83764066|emb|CAJ55275.1|	83764066	emb	CAJ55275		258		0	93.52
gi|83764054|emb|CAJ55269.1|	83764054	emb	CAJ55269		258		0	91.67
gi|83764080|emb|CAJ55281.1|	83764080	emb	CAJ55281		259	2	1	100	1
gi|83764060|emb|CAJ55272.1|	83764060	emb	CAJ55272		259		0	96.3
gi|83764076|emb|CAJ55279.1|	83764076	emb	CAJ55279		260	4	1	100	1
gi|83764052|emb|CAJ55268.1|	83764052	emb	CAJ55268		260		0	99.07
gi|83764068|emb|CAJ55276.1|	83764068	emb	CAJ55276		260		0	91.67
gi|83764044|emb|CAJ55264.1|	83764044	emb	CAJ55264		260		0	90.74
gi|83764048|emb|CAJ55266.1|	83764048	emb	CAJ55266		261	1	1	100	1
gi|147886566|gb|ABQ52435.1|	147886566	gb	ABQ52435		262	1	1	100	1
gi|196050964|gb|ACG68622.1|	196050964	gb	ACG68622		263	1	1	100	1
gi|312207834|pdb|3K7U|A	312207834	pdb	3K7U	A	264	1	1	100	1
gi|317455002|pdb|2X1O|B	317455002	pdb	2X1O	B	265	1	1	100	1
gi|83764056|emb|CAJ55270.1|	83764056	emb	CAJ55270		266	1	1	100	1
gi|672883429|pdb|4P2C|K	672883429	pdb	4P2C	K	267	1	1	100	1
gi|576865382|pdb|4OCN|F	576865382	pdb	4OCN	F	268	1	1	100	1
gi|666668305|gb|AIG20206.1|	666668305	gb	AIG20206		269	1	1	100	1
gi|233770118|gb|ACQ91139.1|	233770118	gb	ACQ91139		270	1	1	100	1
gi|83764222|emb|CAJ55311.1|	83764222	emb	CAJ55311		271	1	1	100	1
gi|18087355|gb|AAL58846.1|AF441486_1	18087355	gb	AF441486	AF441486	272	1	1	100	1
gi|83764178|emb|CAJ55292.1|	83764178	emb	CAJ55292		273	1	1	100	1
gi|83764232|emb|CAJ55316.1|	83764232	emb	CAJ55316		274	1	1	100	1
gi|543890222|gb|AGV76530.1|	543890222	gb	AGV76530		275	1	1	100	1
gi|926443655|gb|ALD14657.1|	926443655	gb	ALD14657		276	1	1	100	1
gi|694270169|pdb|4POU|B	694270169	pdb	4POU	B	277	1	1	100	1
gi|884528117|gb|AKQ22870.1|	884528117	gb	AKQ22870		278	1	1	100	1
gi|663440160|gb|AIF28004.1|	663440160	gb	AIF28004		279	1	1	100	1
gi|196050966|gb|ACG68623.1|	196050966	gb	ACG68623		280	1	1	100	1
gi|926443631|gb|ALD14645.1|	926443631	gb	ALD14645		281	1	1	100	1
gi|51490825|emb|CAH18858.1|	51490825	emb	CAH18858		282	1	1	100	1
gi|167728995|emb|CAP58558.1|	167728995	emb	CAP58558		283	1	1	100	1
gi|83764170|emb|CAJ55288.1|	83764170	emb	CAJ55288		284	1	1	100	1
gi|83764194|emb|CAJ55299.1|	83764194	emb	CAJ55299		285	1	1	100	1
gi|471270401|pdb|4B50|A	471270401	pdb	4B50	A	286	1	1	100	1
gi|557786715|gb|AHA34200.1|	557786715	gb	AHA34200		287	1	1	100	1
gi|910751277|pdb|5C1M|B	910751277	pdb	5C1M	B	288	1	1	100	1
gi|550545778|pdb|4C57|D	550545778	pdb	4C57	D	289	1	1	100	1
gi|55833024|gb|AAV66929.1|	55833024	gb	AAV66929		290	1	1	100	1
gi|663440174|gb|AIF28011.1|	663440174	gb	AIF28011		291	1	1	100	1
gi|83764226|emb|CAJ55313.1|	83764226	emb	CAJ55313		292	1	1	100	1
gi|543890236|gb|AGV76537.1|	543890236	gb	AGV76537		293	1	1	100	1
gi|38492670|pdb|1OP9|A	38492670	pdb	1OP9	A	294	2	1	100	1
gi|215794703|pdb|3EBA|A	215794703	pdb	3EBA	A	294		0	97.2
gi|241992703|gb|ACS73863.1|	241992703	gb	ACS73863		295	1	1	100	1
gi|83764204|emb|CAJ55302.1|	83764204	emb	CAJ55302		296	1	1	100	1
gi|51490831|emb|CAH18861.1|	51490831	emb	CAH18861		297	1	1	100	1
gi|753534115|pdb|4WEU|E	753534115	pdb	4WEU	E	298	1	1	100	1
gi|511637464|gb|AGN90987.1|	511637464	gb	AGN90987		298	1	0	99.07
gi|17530492|gb|AAL40825.1|AF447914_1	17530492	gb	AF447914	AF447914	299	1	1	100	1
gi|18496205|emb|CAD22467.1|	18496205	emb	CAD22467		300	1	1	100	1
gi|699030616|pdb|4WGV|D	699030616	pdb	4WGV	D	301	1	1	100	1
gi|765365272|dbj|BAQ56203.1|	765365272	dbj	BAQ56203		302	1	1	100	1
gi|93278623|pdb|1ZV5|A	93278623	pdb	1ZV5	A	303	1	1	100	1
gi|651207639|pdb|4LHJ|B	651207639	pdb	4LHJ	B	304	1	1	100	1
gi|54110109|emb|CAH60938.1|	54110109	emb	CAH60938		305	1	1	100	1
gi|560189074|pdb|4MQT|B	560189074	pdb	4MQT	B	306	1	1	100	1
gi|355469193|gb|AER93250.1|	355469193	gb	AER93250		307	1	1	100	1
gi|158429301|pdb|2P49|B	158429301	pdb	2P49	B	308	5	1	100	1
gi|694270170|pdb|4POY|A	694270170	pdb	4POY	A	308		0	93.46
gi|675969926|pdb|4PPT|A	675969926	pdb	4PPT	A	308		0	94.39
gi|343197339|pdb|3QSK|B	343197339	pdb	3QSK	B	308		0	94.39
gi|158429305|pdb|2P4A|D	158429305	pdb	2P4A	D	308		0	91.59
gi|16930591|gb|AAL31963.1|AF425247_1	16930591	gb	AF425247	AF425247	309	1	1	100	1
gi|83764198|emb|CAJ55319.1|	83764198	emb	CAJ55319		310	1	1	100	1
gi|326787585|gb|AEA07719.1|	326787585	gb	AEA07719		311	1	1	100	1
gi|269930080|gb|ACZ53929.1|	269930080	gb	ACZ53929		312	1	1	100	1
gi|411031507|gb|AFW03624.1|	411031507	gb	AFW03624		313	1	1	100	1
gi|30350889|gb|AAP22639.1|	30350889	gb	AAP22639		314	1	1	100	1
gi|984076524|pdb|3JBF|7	984076524	pdb	3JBF	7	315	1	1	100	1
gi|18496229|emb|CAD22479.1|	18496229	emb	CAD22479		316	1	1	100	1
gi|926443647|gb|ALD14653.1|	926443647	gb	ALD14653		317	1	1	100	1
gi|753534118|pdb|4WEN|B	753534118	pdb	4WEN	B	318	1	1	100	1
gi|18496197|emb|CAD22463.1|	18496197	emb	CAD22463		319	1	1	100	1
gi|753534121|pdb|4WEM|B	753534121	pdb	4WEM	B	320	1	1	100	1
gi|55833066|gb|AAV66950.1|	55833066	gb	AAV66950		321	1	1	100	1
gi|312207843|pdb|3K81|B	312207843	pdb	3K81	B	322	1	1	100	1
gi|550545774|pdb|4C58|B	550545774	pdb	4C58	B	323	1	1	100	1
gi|551680317|gb|AGY32871.1|	551680317	gb	AGY32871		324	1	1	100	1
gi|55833064|gb|AAV66949.1|	55833064	gb	AAV66949		325	1	1	100	1
gi|663440176|gb|AIF28012.1|	663440176	gb	AIF28012		326	1	1	100	1
gi|30350893|gb|AAP22641.1|	30350893	gb	AAP22641		327	1	1	100	1
gi|33517384|gb|AAQ19975.1|	33517384	gb	AAQ19975		328	1	1	100	1
gi|54110115|emb|CAH60941.1|	54110115	emb	CAH60941		329	1	1	100	1
gi|21730573|pdb|1KXV|D	21730573	pdb	1KXV	D	330	1	1	100	1
gi|55833042|gb|AAV66938.1|	55833042	gb	AAV66938		331	1	1	100	1
gi|83764214|emb|CAJ55307.1|	83764214	emb	CAJ55307		332	1	1	100	1
gi|543890244|gb|AGV76541.1|	543890244	gb	AGV76541		333	1	1	100	1
gi|667485038|pdb|4QKX|B	667485038	pdb	4QKX	B	334	2	1	100	1
gi|319443694|pdb|3P0G|B	319443694	pdb	3P0G	B	334		0	92.45
gi|223674036|pdb|3EZJ|H	223674036	pdb	3EZJ	H	335	1	1	100	1
gi|742261584|pdb|4X7D|D	742261584	pdb	4X7D	D	336	1	1	100	1
gi|83764216|emb|CAJ55308.1|	83764216	emb	CAJ55308		337	1	1	100	1
gi|543890210|gb|AGV76524.1|	543890210	gb	AGV76524		338	1	1	100	1
gi|355469205|gb|AER93256.1|	355469205	gb	AER93256		339	1	1	100	1
gi|17530476|gb|AAL40817.1|AF447906_1	17530476	gb	AF447906	AF447906	340	1	1	100	1
gi|21730563|pdb|1KXQ|H	21730563	pdb	1KXQ	H	341	1	1	100	1
gi|33517392|gb|AAQ19979.1|	33517392	gb	AAQ19979		342	1	1	100	1
gi|18496189|emb|CAD22459.1|	18496189	emb	CAD22459		343	1	1	100	1
gi|952206568|gb|ALN98712.1|	952206568	gb	ALN98712		344	1	1	100	1
gi|765365270|dbj|BAQ56202.1|	765365270	dbj	BAQ56202		345	1	1	100	1
gi|952206588|gb|ALN98716.1|	952206588	gb	ALN98716		346	1	1	100	1
gi|33517406|gb|AAQ19986.1|	33517406	gb	AAQ19986		347	2	1	100	2
gi|17530496|gb|AAL40827.1|AF447916_1	17530496	gb	AF447916	AF447916	347		0	99.06
gi|672885814|pdb|4M3K|B	672885814	pdb	4M3K	B	348	1	1	100	1
gi|816380367|gb|AKF02408.1|	816380367	gb	AKF02408		349	1	1	100	1
gi|952206556|gb|ALN98710.1|	952206556	gb	ALN98710		350	1	1	100	1
gi|54110087|emb|CAH60927.1|	54110087	emb	CAH60927		351	1	1	100	1
gi|152143606|gb|ABS29546.1|	152143606	gb	ABS29546		352	1	1	100	1
gi|152143604|gb|ABS29545.1|	152143604	gb	ABS29545		353	1	1	100	1
gi|152143602|gb|ABS29544.1|	152143602	gb	ABS29544		354	1	1	100	1
gi|33517386|gb|AAQ19976.1|	33517386	gb	AAQ19976		355	1	1	100	1
gi|984076529|pdb|3JBG|7	984076529	pdb	3JBG	7	356	1	1	100	1
gi|33517400|gb|AAQ19983.1|	33517400	gb	AAQ19983		357	1	1	100	1
gi|196050974|gb|ACG68627.1|	196050974	gb	ACG68627		358	4	1	100	1
gi|196050962|gb|ACG68621.1|	196050962	gb	ACG68621		358		0	99.06
gi|196050984|gb|ACG68632.1|	196050984	gb	ACG68632		358		0	98.11
gi|196050976|gb|ACG68628.1|	196050976	gb	ACG68628		358		0	95.28
gi|55833062|gb|AAV66948.1|	55833062	gb	AAV66948		359	9	1	100	1
gi|55833056|gb|AAV66945.1|	55833056	gb	AAV66945		359		0	99.06
gi|55833058|gb|AAV66946.1|	55833058	gb	AAV66946		359		0	96.23
gi|55833054|gb|AAV66944.1|	55833054	gb	AAV66944		359		0	96.23
gi|55833048|gb|AAV66941.1|	55833048	gb	AAV66941		359		0	98.11
gi|55833060|gb|AAV66947.1|	55833060	gb	AAV66947		359		0	97.17
gi|55833046|gb|AAV66940.1|	55833046	gb	AAV66940		359		0	96.23
gi|55833044|gb|AAV66939.1|	55833044	gb	AAV66939		359		0	93.4
gi|55833074|gb|AAV66954.1|	55833074	gb	AAV66954		359		0	94.34
gi|54110117|emb|CAH60942.1|	54110117	emb	CAH60942		360	1	1	100	1
gi|586500049|pdb|3J69|7	586500049	pdb	3J69	7	361	1	1	100	1
gi|557786689|gb|AHA34187.1|	557786689	gb	AHA34187		362	1	1	100	1
gi|625295371|gb|AHY24763.1|	625295371	gb	AHY24763		363	1	1	100	1
gi|62737962|pdb|1SJX|A	62737962	pdb	1SJX	A	364	1	1	100	1
gi|18496187|emb|CAD22458.1|	18496187	emb	CAD22458		365	1	1	100	1
gi|83764208|emb|CAJ55304.1|	83764208	emb	CAJ55304		366	1	1	100	1
gi|468362186|gb|AGH30286.1|	468362186	gb	AGH30286		367	1	1	100	1
gi|651207635|pdb|4LGR|B	651207635	pdb	4LGR	B	368	1	1	100	1
gi|54110097|emb|CAH60932.1|	54110097	emb	CAH60932		369	5	1	100	1
gi|54110095|emb|CAH60931.1|	54110095	emb	CAH60931		369		0	98.1
gi|54110081|emb|CAH60924.1|	54110081	emb	CAH60924		369		0	98.1
gi|54110111|emb|CAH60939.1|	54110111	emb	CAH60939		369		0	98.1
gi|54110085|emb|CAH60926.1|	54110085	emb	CAH60926		369		0	96.19
gi|54110113|emb|CAH60940.1|	54110113	emb	CAH60940		370	1	1	100	1
gi|54110103|emb|CAH60935.1|	54110103	emb	CAH60935		371	1	1	100	1
gi|83764220|emb|CAJ55310.1|	83764220	emb	CAJ55310		372	1	1	100	1
gi|33517394|gb|AAQ19980.1|	33517394	gb	AAQ19980		373	1	1	100	1
gi|147886570|gb|ABQ52437.1|	147886570	gb	ABQ52437		374	1	1	100	1
gi|147886568|gb|ABQ52436.1|	147886568	gb	ABQ52436		375	1	1	100	1
gi|557786717|gb|AHA34201.1|	557786717	gb	AHA34201		376	1	1	100	1
gi|557804855|pdb|4CDG|D	557804855	pdb	4CDG	D	377	1	1	100	1
gi|33517388|gb|AAQ19977.1|	33517388	gb	AAQ19977		378	1	1	100	1
gi|152143600|gb|ABS29543.1|	152143600	gb	ABS29543		379	1	1	100	1
gi|54110089|emb|CAH60928.1|	54110089	emb	CAH60928		380	1	1	100	1
gi|44844233|emb|CAF32429.1|	44844233	emb	CAF32429		381	3	1	100	1
gi|44844231|emb|CAF32428.1|	44844231	emb	CAF32428		381		0	99.05
gi|44844253|emb|CAF32439.1|	44844253	emb	CAF32439		381		0	96.19
gi|55833076|gb|AAV66955.1|	55833076	gb	AAV66955		382	2	1	100	1
gi|55833072|gb|AAV66953.1|	55833072	gb	AAV66953		382		0	99.05
gi|17530498|gb|AAL40828.1|AF447917_1	17530498	gb	AF447917	AF447917	383	1	1	100	1
gi|268639695|gb|ACZ18163.1|	268639695	gb	ACZ18163		384	1	1	100	1
gi|663440178|gb|AIF28013.1|	663440178	gb	AIF28013		385	1	1	100	1
gi|83764086|emb|CAJ55284.1|	83764086	emb	CAJ55284		386	2	1	100	1
gi|51490803|emb|CAH18847.1|	51490803	emb	CAH18847		386		0	98.08
gi|729056017|gb|AIZ03028.1|	729056017	gb	AIZ03028		387	1	1	100	1
gi|625295373|gb|AHY24764.1|	625295373	gb	AHY24764		388	1	1	100	1
gi|764091304|pdb|4XT1|C	764091304	pdb	4XT1	C	389	1	1	100	1
gi|468362043|gb|AGH30280.1|	468362043	gb	AGH30280		390	2	1	100	1
gi|468362146|gb|AGH30284.1|	468362146	gb	AGH30284		390		0	92.31
gi|18496195|emb|CAD22462.1|	18496195	emb	CAD22462		391	1	1	100	1
gi|729056013|gb|AIZ03026.1|	729056013	gb	AIZ03026		392	1	1	100	1
gi|17530494|gb|AAL40826.1|AF447915_1	17530494	gb	AF447915	AF447915	393	1	1	100	1
gi|17530470|gb|AAL40814.1|AF447903_1	17530470	gb	AF447903	AF447903	394	1	1	100	1
gi|532130795|gb|AGT78116.1|	532130795	gb	AGT78116		395	1	1	100	1
gi|926443627|gb|ALD14643.1|	926443627	gb	ALD14643		396	1	1	100	1
gi|926443635|gb|ALD14647.1|	926443635	gb	ALD14647		397	1	1	100	1
gi|557786707|gb|AHA34196.1|	557786707	gb	AHA34196		398	1	1	100	1
gi|543890250|gb|AGV76544.1|	543890250	gb	AGV76544		399	1	1	100	1
gi|55833070|gb|AAV66952.1|	55833070	gb	AAV66952		400	1	1	100	1
gi|55833068|gb|AAV66951.1|	55833068	gb	AAV66951		401	1	1	100	1
gi|17530484|gb|AAL40821.1|AF447910_1	17530484	gb	AF447910	AF447910	402	1	1	100	1
gi|55833052|gb|AAV66942.1|	55833052	gb	AAV66942		403	1	1	100	1
gi|926443657|gb|ALD14658.1|	926443657	gb	ALD14658		404	1	1	100	1
gi|54110107|emb|CAH60937.1|	54110107	emb	CAH60937		405	1	1	100	1
gi|71042118|pdb|1YZZ|B	71042118	pdb	1YZZ	B	406	2	1	100	1
gi|71042017|pdb|1YC7|B	71042017	pdb	1YC7	B	406		0	97.12
gi|83764188|emb|CAJ55297.1|	83764188	emb	CAJ55297		407	1	1	100	1
gi|17530488|gb|AAL40823.1|AF447912_1	17530488	gb	AF447912	AF447912	408	1	1	100	1
gi|167729001|emb|CAP58561.1|	167729001	emb	CAP58561		409	1	1	100	1
gi|926443641|gb|ALD14650.1|	926443641	gb	ALD14650		410	1	1	100	1
gi|54110101|emb|CAH60934.1|	54110101	emb	CAH60934		411	1	1	100	1
gi|952206562|gb|ALN98711.1|	952206562	gb	ALN98711		412	1	1	100	1
gi|468362076|gb|AGH30281.1|	468362076	gb	AGH30281		413	3	1	100	1
gi|468362008|gb|AGH30279.1|	468362008	gb	AGH30279		413		0	97.09
gi|468362106|gb|AGH30282.1|	468362106	gb	AGH30282		413		0	93.2
gi|926443625|gb|ALD14642.1|	926443625	gb	ALD14642		414	1	1	100	1
gi|83764206|emb|CAJ55303.1|	83764206	emb	CAJ55303		415	1	1	100	1
gi|817599179|pdb|4ZG1|F	817599179	pdb	4ZG1	F	416	1	1	100	1
gi|355469201|gb|AER93254.1|	355469201	gb	AER93254		417	1	1	100	1
gi|926443645|gb|ALD14652.1|	926443645	gb	ALD14652		418	1	1	100	1
gi|926443629|gb|ALD14644.1|	926443629	gb	ALD14644		419	1	1	100	1
gi|309319910|pdb|3K74|B	309319910	pdb	3K74	B	420	1	1	100	1
gi|159162475|pdb|1IEH|A	159162475	pdb	1IEH	A	421	1	1	100	1
gi|24987246|pdb|1G9E|A	24987246	pdb	1G9E	A	422	1	1	100	1
gi|355469183|gb|AER93245.1|	355469183	gb	AER93245		423	1	1	100	1
gi|83764228|emb|CAJ55314.1|	83764228	emb	CAJ55314		424	1	1	100	1
gi|17530478|gb|AAL40818.1|AF447907_1	17530478	gb	AF447907	AF447907	425	1	1	100	1
gi|220702374|pdb|3CFI|L	220702374	pdb	3CFI	L	426	1	1	100	1
gi|703999512|dbj|BAP82410.1|	703999512	dbj	BAP82410		427	7	1	100	1
gi|703999504|dbj|BAP82406.1|	703999504	dbj	BAP82406		427		0	99.03
gi|703999518|dbj|BAP82413.1|	703999518	dbj	BAP82413		427		0	99.03
gi|703999510|dbj|BAP82409.1|	703999510	dbj	BAP82409		427		0	97.09
gi|703999506|dbj|BAP82407.1|	703999506	dbj	BAP82407		427		0	97.09
gi|703999516|dbj|BAP82412.1|	703999516	dbj	BAP82412		427		0	96.12
gi|703999514|dbj|BAP82411.1|	703999514	dbj	BAP82411		427		0	97.09
gi|703999508|dbj|BAP82408.1|	703999508	dbj	BAP82408		427		0	96.12
gi|543890248|gb|AGV76543.1|	543890248	gb	AGV76543		428	1	1	100
gi|482676981|pdb|4EIG|B	482676981	pdb	4EIG	B	429	1	1	100	1
gi|17530502|gb|AAL40830.1|AF447919_1	17530502	gb	AF447919	AF447919	430	1	1	100	1
gi|33517410|gb|AAQ19988.1|	33517410	gb	AAQ19988		431	1	1	100	1
gi|18496209|emb|CAD22469.1|	18496209	emb	CAD22469		432	1	1	100	1
gi|152143608|gb|ABS29547.1|	152143608	gb	ABS29547		433	1	1	100	1
gi|551680331|gb|AGY32878.1|	551680331	gb	AGY32878		434	1	1	100	1
gi|241992713|gb|ACS73868.1|	241992713	gb	ACS73868		435	1	1	100	1
gi|651207633|pdb|4LGP|D	651207633	pdb	4LGP	D	436	1	1	100	1
gi|557786711|gb|AHA34198.1|	557786711	gb	AHA34198		437	1	1	100	1
gi|625295369|gb|AHY24762.1|	625295369	gb	AHY24762		438	1	1	100	1
gi|17530500|gb|AAL40829.1|AF447918_1	17530500	gb	AF447918	AF447918	439	1	1	100	1
gi|17530482|gb|AAL40820.1|AF447909_1	17530482	gb	AF447909	AF447909	440	1	1	100	1
gi|17530472|gb|AAL40815.1|AF447904_1	17530472	gb	AF447904	AF447904	441	1	1	100	1
gi|17530486|gb|AAL40822.1|AF447911_1	17530486	gb	AF447911	AF447911	442	1	1	100	1
gi|167728999|emb|CAP58560.1|	167728999	emb	CAP58560		443	1	1	100	1
gi|355469199|gb|AER93253.1|	355469199	gb	AER93253		444	1	1	100	1
gi|196050980|gb|ACG68630.1|	196050980	gb	ACG68630		445	1	1	100	1
gi|196050970|gb|ACG68625.1|	196050970	gb	ACG68625		446	1	1	100	1
gi|395406684|gb|AFN61319.1|	395406684	gb	AFN61319		447	1	1	100	1
gi|33517398|gb|AAQ19982.1|	33517398	gb	AAQ19982		448	1	1	100	1
gi|161779828|gb|ABX79400.1|	161779828	gb	ABX79400		449	2	1	100	1
gi|161779832|gb|ABX79402.1|	161779832	gb	ABX79402		449		0	90.2
gi|161779826|gb|ABX79399.1|	161779826	gb	ABX79399		450	1	1	100	1
gi|196050972|gb|ACG68626.1|	196050972	gb	ACG68626		451	1	1	100	1
gi|597960421|pdb|4ORZ|C	597960421	pdb	4ORZ	C	452	1	1	100	1
gi|18496219|emb|CAD22474.1|	18496219	emb	CAD22474		453	2	1	100	1
gi|18496225|emb|CAD22477.1|	18496225	emb	CAD22477		453		0	98.04
gi|161779830|gb|ABX79401.1|	161779830	gb	ABX79401		454	1	1	100	1
gi|663440166|gb|AIF28007.1|	663440166	gb	AIF28007		455	1	1	100	1
gi|51490809|emb|CAH18850.1|	51490809	emb	CAH18850		456	1	1	100	1
gi|557786725|gb|AHA34205.1|	557786725	gb	AHA34205		457	1	1	100	1
gi|729056015|gb|AIZ03027.1|	729056015	gb	AIZ03027		458	1	1	100	1
gi|33517414|gb|AAQ19990.1|	33517414	gb	AAQ19990		459	1	1	100	1
gi|625295375|gb|AHY24765.1|	625295375	gb	AHY24765		460	1	1	100	1
gi|270356711|gb|ACZ80603.1|	270356711	gb	ACZ80603		461	1	1	100	1
gi|304446109|pdb|3OGO|H	304446109	pdb	3OGO	H	462	1	1	100	1
gi|83764192|emb|CAJ55298.1|	83764192	emb	CAJ55298		463	1	1	100	1
gi|196050968|gb|ACG68624.1|	196050968	gb	ACG68624		464	1	1	100	1
gi|147886564|gb|ABQ52434.1|	147886564	gb	ABQ52434		465	1	1	100	1
gi|17530480|gb|AAL40819.1|AF447908_1	17530480	gb	AF447908	AF447908	466	1	1	100	1
gi|926443639|gb|ALD14649.1|	926443639	gb	ALD14649		467	1	1	100	1
gi|926443659|gb|ALD14659.1|	926443659	gb	ALD14659		468	1	1	100	1
gi|17530474|gb|AAL40816.1|AF447905_1	17530474	gb	AF447905	AF447905	469	1	1	100	1
gi|167728997|emb|CAP58559.1|	167728997	emb	CAP58559		470	1	1	100	1
gi|51490805|emb|CAH18848.1|	51490805	emb	CAH18848		471	1	1	100	1
gi|926443637|gb|ALD14648.1|	926443637	gb	ALD14648		472	1	1	100	1
gi|974994880|pdb|5F9D|C	974994880	pdb	5F9D	C	473	1	1	100	1
gi|49259035|pdb|1SJV|A	49259035	pdb	1SJV	A	474	1	1	100	1
gi|18496203|emb|CAD22466.1|	18496203	emb	CAD22466		475	1	1	100	1
gi|742261593|pdb|4X7F|D	742261593	pdb	4X7F	D	476	1	1	100	1
gi|350610349|pdb|2XXM|B	350610349	pdb	2XXM	B	477	1	1	100	1
gi|16930589|gb|AAL31962.1|AF425246_1	16930589	gb	AF425246	AF425246	478	1	1	100	1
gi|83764180|emb|CAJ55293.1|	83764180	emb	CAJ55293		479	1	1	100	1
gi|922665037|pdb|5C3L|D	922665037	pdb	5C3L	D	480	1	1	100	1
gi|508123602|pdb|3ZKQ|D	508123602	pdb	3ZKQ	D	481	1	1	100	1
gi|168997707|gb|ACA42552.1|	168997707	gb	ACA42552		482	2	1	100	2
gi|411031505|gb|AFW03623.1|	411031505	gb	AFW03623		482		0	95.92
gi|18496199|emb|CAD22464.1|	18496199	emb	CAD22464		483	1	1	100	1
gi|543890208|gb|AGV76523.1|	543890208	gb	AGV76523		484	1	1	100	1
gi|17530490|gb|AAL40824.1|AF447913_1	17530490	gb	AF447913	AF447913	485	1	1	100	1
gi|56541936|emb|CAE84869.1|	56541936	emb	CAE84869		486	1	1	100	1
gi|508123607|pdb|3ZKX|C	508123607	pdb	3ZKX	C	487	1	1	100	1
gi|558064682|gb|AHA50076.1|	558064682	gb	AHA50076		488	1	1	100	1
gi|355469203|gb|AER93255.1|	355469203	gb	AER93255		489	3	1	100	1
gi|355469197|gb|AER93252.1|	355469197	gb	AER93252		489		0	96.91
gi|355469191|gb|AER93249.1|	355469191	gb	AER93249		489		0	94.85
gi|51469036|emb|CAH18013.1|	51469036	emb	CAH18013		490	1	1	100	1
gi|18496201|emb|CAD22465.1|	18496201	emb	CAD22465		491	1	1	100	1
gi|557786713|gb|AHA34199.1|	557786713	gb	AHA34199		492	1	1	100	1

## Sheet: 85%
ID	GI	Database	Accession		Cluster #	Cluster size	Rep	% ID	Targets/cluster
gi|289526649|pdb|3K3Q|A	289526649	pdb	3K3Q	A	0	1	1	100	1
gi|926443649|gb|ALD14654.1|	926443649	gb	ALD14654		1	1	1	100	1
gi|2392448|pdb|1MEL|B	2392448	pdb	1MEL	B	2	3	1	100	1
gi|55670849|pdb|1XFP|A	55670849	pdb	1XFP	A	2		0	98.32
gi|78101076|pdb|1ZMY|A	78101076	pdb	1ZMY	A	2		0	93.28
gi|543890242|gb|AGV76540.1|	543890242	gb	AGV76540		3	1	1	100	1
gi|425892393|gb|AFY09731.1|	425892393	gb	AFY09731		4	1	1	100	1
gi|543890226|gb|AGV76532.1|	543890226	gb	AGV76532		5	1	1	100	1
gi|543890206|gb|AGV76522.1|	543890206	gb	AGV76522		6	1	1	100	1
gi|480309599|gb|AGJ76249.1|	480309599	gb	AGJ76249		7	2	1	100	1
gi|480309597|gb|AGJ76248.1|	480309597	gb	AGJ76248		7		0	99.15
gi|469474488|pdb|4HEP|G	469474488	pdb	4HEP	G	8	1	1	100	1
gi|270346501|pdb|3G9A|B	270346501	pdb	3G9A	B	9	1	1	100	1
gi|534286649|pdb|4KRO|B	534286649	pdb	4KRO	B	10	1	1	100	1
gi|54110135|emb|CAH60951.1|	54110135	emb	CAH60951		11	2	1	100	1
gi|54110127|emb|CAH60947.1|	54110127	emb	CAH60947		11		0	93.97
gi|607347641|gb|AHW48351.1|	607347641	gb	AHW48351		12	3	1	100	1
gi|607347639|gb|AHW48350.1|	607347639	gb	AHW48350		12		0	98.28
gi|607347643|gb|AHW48352.1|	607347643	gb	AHW48352		12		0	96.55
gi|551680335|gb|AGY32880.1|	551680335	gb	AGY32880		13	1	1	100	1
gi|543890228|gb|AGV76533.1|	543890228	gb	AGV76533		14	1	1	100	1
gi|810056652|gb|AKE13335.1|	810056652	gb	AKE13335		15	1	1	100	1
gi|551680325|gb|AGY32875.1|	551680325	gb	AGY32875		16	1	1	100	1
gi|729056019|gb|AIZ03029.1|	729056019	gb	AIZ03029		17	1	1	100	1
gi|482677123|pdb|4FHB|D	482677123	pdb	4FHB	D	18	1	1	100	1
gi|675970095|pdb|4U05|B	675970095	pdb	4U05	B	19		0	97.39
gi|675970092|pdb|4TYU|B	675970092	pdb	4TYU	B	19		0	98.26
gi|704361176|pdb|4W81|A	704361176	pdb	4W81	A	19	3	1	100	1
gi|54110145|emb|CAH60956.1|	54110145	emb	CAH60956		20	9	1	100	1
gi|54110105|emb|CAH60936.1|	54110105	emb	CAH60936		20		0	91.3
gi|54110143|emb|CAH60955.1|	54110143	emb	CAH60955		20		0	87.83
gi|54110131|emb|CAH60949.1|	54110131	emb	CAH60949		20		0	88.7
gi|54110099|emb|CAH60933.1|	54110099	emb	CAH60933		20		0	88.7
gi|54110147|emb|CAH60957.1|	54110147	emb	CAH60957		20		0	88.7
gi|54110125|emb|CAH60946.1|	54110125	emb	CAH60946		20		0	89.57
gi|54110129|emb|CAH60948.1|	54110129	emb	CAH60948		20		0	88.7
gi|54110123|emb|CAH60945.1|	54110123	emb	CAH60945		20		0	85.22
gi|734459131|pdb|4W6Y|B	734459131	pdb	4W6Y	B	21	1	1	100	1
gi|651207637|pdb|4LGS|B	651207637	pdb	4LGS	B	22	1	1	100	1
gi|806394137|pdb|4QGY|B	806394137	pdb	4QGY	B	23	1	1	100	1
gi|33517396|gb|AAQ19981.1|	33517396	gb	AAQ19981		24	1	1	100	1
gi|44844237|emb|CAF32431.1|	44844237	emb	CAF32431		25	2	1	100	1
gi|44844235|emb|CAF32430.1|	44844235	emb	CAF32430		25		0	92.17
gi|15825776|pdb|1I3V|B	15825776	pdb	1I3V	B	26	1	1	100	1
gi|816380369|gb|AKF02409.1|	816380369	gb	AKF02409		27	1	1	100	1
gi|651207643|pdb|4LHQ|D	651207643	pdb	4LHQ	D	28	1	1	100	1
gi|30350895|gb|AAP22642.1|	30350895	gb	AAP22642		29	1	1	100	1
gi|194339183|gb|ACF49483.1|	194339183	gb	ACF49483		30	1	1	100	1
gi|482676989|pdb|4EJ1|D	482676989	pdb	4EJ1	D	31	1	1	100	1
gi|558064672|gb|AHA50074.1|	558064672	gb	AHA50074		32	1	1	100	1
gi|51469026|emb|CAH18008.1|	51469026	emb	CAH18008		33	1	1	100	1
gi|656736505|gb|AID18522.1|	656736505	gb	AID18522		34	1	1	100	1
gi|765365260|dbj|BAQ56197.1|	765365260	dbj	BAQ56197		35	3	1	100	2	?
gi|743608814|gb|AJC50734.1|	743608814	gb	AJC50734		35		0	99.12
gi|765365262|dbj|BAQ56198.1|	765365262	dbj	BAQ56198		35		0	95.61
gi|9955227|pdb|1QD0|A	9955227	pdb	1QD0	A	36	1	1	100	1
gi|765365264|dbj|BAQ56199.1|	765365264	dbj	BAQ56199		37	1	1	100	1
gi|340780683|pdb|3SN6|N	340780683	pdb	3SN6	N	38	1	1	100	1
gi|83764202|emb|CAJ55301.1|	83764202	emb	CAJ55301		39	1	1	100	1
gi|952206582|gb|ALN98715.1|	952206582	gb	ALN98715		40	1	1	100	1
gi|215794673|pdb|3DWT|H	215794673	pdb	3DWT	H	41	2	1	100	1
gi|215794690|pdb|3EAK|B	215794690	pdb	3EAK	B	41		0	89.47
gi|586500054|pdb|3J6A|7	586500054	pdb	3J6A	7	42	1	1	100	1
gi|765365268|dbj|BAQ56201.1|	765365268	dbj	BAQ56201		43	1	1	100	1
gi|319443299|pdb|2X89|C	319443299	pdb	2X89	C	44	1	1	100	1
gi|55833032|gb|AAV66933.1|	55833032	gb	AAV66933		45	1	1	100	1
gi|51490811|emb|CAH18851.1|	51490811	emb	CAH18851		46	1	1	100	1
gi|60593441|pdb|1RJC|A	60593441	pdb	1RJC	A	47	1	1	100	1
gi|952206571|gb|ALN98713.1|	952206571	gb	ALN98713		48	1	1	100	1
gi|663440158|gb|AIF28003.1|	663440158	gb	AIF28003		49	1	1	100	1
gi|576090033|gb|AHH24257.1|	576090033	gb	AHH24257		50	1	1	100	1
gi|663440172|gb|AIF28010.1|	663440172	gb	AIF28010		51	1	1	100	1
gi|557786703|gb|AHA34194.1|	557786703	gb	AHA34194		52	1	1	100	1
gi|884528085|gb|AKQ22868.1|	884528085	gb	AKQ22868		53	1	1	100	1
gi|534286656|pdb|4KRP|B	534286656	pdb	4KRP	B	54	1	1	100	1
gi|17530504|gb|AAL40831.1|AF447920_1	17530504	gb	AF447920	AF447920	55	1	1	100	1
gi|393715390|pdb|4DK6|B	393715390	pdb	4DK6	B	56	1	1	100	1
gi|926443661|gb|ALD14660.1|	926443661	gb	ALD14660		57	1	1	100	1
gi|675970088|pdb|4TVS|BB	675970088	pdb	4TVS	BB	58	1	1	100	1
gi|241992709|gb|ACS73866.1|	241992709	gb	ACS73866		59	1	1	100	1
gi|482677346|pdb|4JVP|B	482677346	pdb	4JVP	B	60	1	1	100	1
gi|557786691|gb|AHA34188.1|	557786691	gb	AHA34188		61	1	1	100	1
gi|558064677|gb|AHA50075.1|	558064677	gb	AHA50075		62	1	1	100	1
gi|543890214|gb|AGV76526.1|	543890214	gb	AGV76526		63	1	1	100	1
gi|532130797|gb|AGT78117.1|	532130797	gb	AGT78117		64	1	1	100	1
gi|54110077|emb|CAH60922.1|	54110077	emb	CAH60922		65	2	1	100	1
gi|54110027|emb|CAH60897.1|	54110027	emb	CAH60897		65		0	98.23
gi|543890204|gb|AGV76521.1|	543890204	gb	AGV76521		66	1	1	100	1
gi|317455006|pdb|2X1P|D	317455006	pdb	2X1P	D	67	2	1	100	1
gi|827343040|pdb|4S11|A	827343040	pdb	4S11	A	67		0	92.04
gi|380258838|pdb|3R0M|B	380258838	pdb	3R0M	B	68	2	1	100	1
gi|296863371|pdb|2XA3|A	296863371	pdb	2XA3	A	68		0	91.15
gi|269930078|gb|ACZ53928.1|	269930078	gb	ACZ53928		69	1	1	100	1
gi|666668303|gb|AIG20205.1|	666668303	gb	AIG20205		70	1	1	100	1
gi|810056650|gb|AKE13334.1|	810056650	gb	AKE13334		71	1	1	100	1
gi|411031555|gb|AFW03620.1|	411031555	gb	AFW03620		72	1	1	100	1
gi|926443643|gb|ALD14651.1|	926443643	gb	ALD14651		73	1	1	100	1
gi|695721698|pdb|4N1H|D	695721698	pdb	4N1H	D	74	1	1	100	1
gi|317455008|pdb|2X1Q|B	317455008	pdb	2X1Q	B	75	1	1	100	1
gi|51490807|emb|CAH18849.1|	51490807	emb	CAH18849		76	1	1	100	1
gi|62737950|pdb|1SHM|E	62737950	pdb	1SHM	E	77	1	1	100	1
gi|21730569|pdb|1KXT|F	21730569	pdb	1KXT	F	78	1	1	100	1
gi|44844247|emb|CAF32436.1|	44844247	emb	CAF32436		79	5	1	100	1
gi|44844243|emb|CAF32434.1|	44844243	emb	CAF32434		79		0	99.12
gi|44844225|emb|CAF32425.1|	44844225	emb	CAF32425		79		0	98.23
gi|44844211|emb|CAF32418.1|	44844211	emb	CAF32418		79		0	99.12
gi|44844213|emb|CAF32419.1|	44844213	emb	CAF32419		79		0	97.35
gi|551680327|gb|AGY32876.1|	551680327	gb	AGY32876		80	1	1	100	1
gi|411031501|gb|AFW03621.1|	411031501	gb	AFW03621		81	1	1	100	1
gi|51490827|emb|CAH18859.1|	51490827	emb	CAH18859		82	5	1	100	1
gi|51490823|emb|CAH18857.1|	51490823	emb	CAH18857		82		0	99.12
gi|83764084|emb|CAJ55283.1|	83764084	emb	CAJ55283		82		0	98.23
gi|83764082|emb|CAJ55282.1|	83764082	emb	CAJ55282		82		0	95.58
gi|51490797|emb|CAH18844.1|	51490797	emb	CAH18844		82		0	93.81
gi|663440164|gb|AIF28006.1|	663440164	gb	AIF28006		83	1	1	100	1
gi|551680321|gb|AGY32873.1|	551680321	gb	AGY32873		84	1	1	100	1
gi|93278628|pdb|1ZVY|A	93278628	pdb	1ZVY	A	85	1	1	100	1
gi|543890240|gb|AGV76539.1|	543890240	gb	AGV76539		86	1	1	100	1
gi|560188801|pdb|4I1N|B	560188801	pdb	4I1N	B	87	2	1	100	1
gi|560188799|pdb|4I13|B	560188799	pdb	4I13	B	87		0	99.12
gi|194360648|emb|CAQ53178.1|	194360648	emb	CAQ53178		88	1	1	100	1
gi|355333075|pdb|3STB|B	355333075	pdb	3STB	B	89	1	1	100	1
gi|194360644|emb|CAQ53176.1|	194360644	emb	CAQ53176		90	1	1	100	1
gi|586500168|pdb|4GRW|J	586500168	pdb	4GRW	J	91	1	1	100	1
gi|30350897|gb|AAP22643.1|	30350897	gb	AAP22643		92	1	1	100	1
gi|952206594|gb|ALN98717.1|	952206594	gb	ALN98717		93	1	1	100	1
gi|9257155|pdb|1F2X|L	9257155	pdb	1F2X	L	94	1	1	100	1
gi|33357355|pdb|1MVF|B	33357355	pdb	1MVF	B	95	1	1	100	1
gi|54110141|emb|CAH60954.1|	54110141	emb	CAH60954		96	1	1	100	1
gi|557786701|gb|AHA34193.1|	557786701	gb	AHA34193		97	1	1	100	1
gi|83764182|emb|CAJ55294.1|	83764182	emb	CAJ55294		98	1	1	100	1
gi|51469028|emb|CAH18009.1|	51469028	emb	CAH18009		99	1	1	100	1
gi|355469187|gb|AER93247.1|	355469187	gb	AER93247		100	1	1	100	1
gi|299688834|pdb|2X6M|A	299688834	pdb	2X6M	A	101	1	1	100	1
gi|663440156|gb|AIF28002.1|	663440156	gb	AIF28002		102	1	1	100	1
gi|115430666|emb|CAL18273.1|	115430666	emb	CAL18273		103	1	1	100	1
gi|83764210|emb|CAJ55305.1|	83764210	emb	CAJ55305		104	1	1	100	1
gi|44844221|emb|CAF32423.1|	44844221	emb	CAF32423		105	1	1	100	1
gi|543890234|gb|AGV76536.1|	543890234	gb	AGV76536		106	1	1	100	1
gi|663440162|gb|AIF28005.1|	663440162	gb	AIF28005		107	1	1	100	1
gi|550545699|pdb|4I0C|D	550545699	pdb	4I0C	D	108	1	1	100	1
gi|765365266|dbj|BAQ56200.1|	765365266	dbj	BAQ56200		109	1	1	100	1
gi|83764200|emb|CAJ55320.1|	83764200	emb	CAJ55320		110	1	1	100	1
gi|83764218|emb|CAJ55309.1|	83764218	emb	CAJ55309		111	1	1	100	1
gi|557786727|gb|AHA34206.1|	557786727	gb	AHA34206		112	1	1	100	1
gi|543890202|gb|AGV76520.1|	543890202	gb	AGV76520		113	1	1	100	1
gi|984076519|pdb|3JBE|7	984076519	pdb	3JBE	7	114	1	1	100	1
gi|963119682|pdb|5E0Q|A	963119682	pdb	5E0Q	A	115	1	1	100	1
gi|51490801|emb|CAH18846.1|	51490801	emb	CAH18846		116	1	1	100	1
gi|663440170|gb|AIF28009.1|	663440170	gb	AIF28009		117	1	1	100	1
gi|551680323|gb|AGY32874.1|	551680323	gb	AGY32874		118	1	1	100	1
gi|83764174|emb|CAJ55290.1|	83764174	emb	CAJ55290		119	1	1	100	1
gi|83764168|emb|CAJ55287.1|	83764168	emb	CAJ55287		120	1	1	100	1
gi|83764186|emb|CAJ55296.1|	83764186	emb	CAJ55296		121	1	1	100	1
gi|210137226|gb|ACJ09036.1|	210137226	gb	ACJ09036		122	3	1	100	1
gi|210137222|gb|ACJ09034.1|	210137222	gb	ACJ09034		122		0	99.11
gi|210137224|gb|ACJ09035.1|	210137224	gb	ACJ09035		122		0	91.07
gi|51469052|emb|CAH18021.1|	51469052	emb	CAH18021		123	13	1	100	1
gi|51469038|emb|CAH18014.1|	51469038	emb	CAH18014		123		0	99.1
gi|51469050|emb|CAH18020.1|	51469050	emb	CAH18020		123		0	98.2
gi|51469056|emb|CAH18023.1|	51469056	emb	CAH18023		123		0	95.5
gi|51469044|emb|CAH18017.1|	51469044	emb	CAH18017		123		0	96.4
gi|51469040|emb|CAH18015.1|	51469040	emb	CAH18015		123		0	97.3
gi|51469058|emb|CAH18024.1|	51469058	emb	CAH18024		123		0	94.59
gi|51469042|emb|CAH18016.1|	51469042	emb	CAH18016		123		0	96.4
gi|51469054|emb|CAH18022.1|	51469054	emb	CAH18022		123		0	95.5
gi|51469046|emb|CAH18018.1|	51469046	emb	CAH18018		123		0	94.59
gi|51469030|emb|CAH18010.1|	51469030	emb	CAH18010		123		0	92.79
gi|51469048|emb|CAH18019.1|	51469048	emb	CAH18019		123		0	95.5
gi|51469032|emb|CAH18011.1|	51469032	emb	CAH18011		123		0	93.69
gi|241992707|gb|ACS73865.1|	241992707	gb	ACS73865		124	1	1	100	1
gi|558064665|gb|AHA50073.1|	558064665	gb	AHA50073		125	1	1	100	1
gi|922665017|pdb|5C2U|B	922665017	pdb	5C2U	B	126	1	1	100	1
gi|83764230|emb|CAJ55315.1|	83764230	emb	CAJ55315		127	1	1	100	1
gi|161779824|gb|ABX79398.1|	161779824	gb	ABX79398		128	3	1	100	1
gi|161779814|gb|ABX79393.1|	161779814	gb	ABX79393		128		0	99.1
gi|161779812|gb|ABX79392.1|	161779812	gb	ABX79392		128		0	92.79
gi|543890216|gb|AGV76527.1|	543890216	gb	AGV76527		129	1	1	100	1
gi|543890224|gb|AGV76531.1|	543890224	gb	AGV76531		130	1	1	100	1
gi|54110033|emb|CAH60900.1|	54110033	emb	CAH60900		131	1	1	100	1
gi|685239783|gb|AIO05489.1|	685239783	gb	AIO05489		132	1	1	100	1
gi|51490815|emb|CAH18853.1|	51490815	emb	CAH18853		133	1	1	100	1
gi|51490819|emb|CAH18855.1|	51490819	emb	CAH18855		134	3	1	100	1
gi|51490813|emb|CAH18852.1|	51490813	emb	CAH18852		134		0	92.79
gi|51490799|emb|CAH18845.1|	51490799	emb	CAH18845		134		0	90.99
gi|543890246|gb|AGV76542.1|	543890246	gb	AGV76542		135	1	1	100	1
gi|586500165|pdb|4GRW|G	586500165	pdb	4GRW	G	136	1	1	100	1
gi|734459128|pdb|4W6X|B	734459128	pdb	4W6X	B	137	1	1	100	1
gi|71041641|pdb|1U0Q|B	71041641	pdb	1U0Q	B	138	1	1	100	1
gi|355469189|gb|AER93248.1|	355469189	gb	AER93248		139	1	1	100	1
gi|115430670|emb|CAL18275.1|	115430670	emb	CAL18275		140	5	1	100	1
gi|115430668|emb|CAL18274.1|	115430668	emb	CAL18274		140		0	99.1
gi|115430410|emb|CAL18272.1|	115430410	emb	CAL18272		140		0	98.2
gi|115430408|emb|CAL18271.1|	115430408	emb	CAL18271		140		0	98.2
gi|115430672|emb|CAL18276.1|	115430672	emb	CAL18276		140		0	97.3
gi|51469034|emb|CAH18012.1|	51469034	emb	CAH18012		141	1	1	100	1
gi|93278626|pdb|1ZVH|A	93278626	pdb	1ZVH	A	142	1	1	100	1
gi|543890230|gb|AGV76534.1|	543890230	gb	AGV76534		143	1	1	100	1
gi|83764212|emb|CAJ55306.1|	83764212	emb	CAJ55306		144	1	1	100	1
gi|51490833|emb|CAH18862.1|	51490833	emb	CAH18862		145	1	1	100	1
gi|970842177|pdb|5E7B|A	970842177	pdb	5E7B	A	146	1	1	100	1
gi|60593439|pdb|1RI8|A	60593439	pdb	1RI8	A	147	1	1	100	1
gi|30350891|gb|AAP22640.1|	30350891	gb	AAP22640		148	1	1	100	1
gi|926443633|gb|ALD14646.1|	926443633	gb	ALD14646		149	1	1	100	1
gi|543890220|gb|AGV76529.1|	543890220	gb	AGV76529		150	1	1	100	1
gi|411031503|gb|AFW03622.1|	411031503	gb	AFW03622		151	1	1	100	1
gi|54110093|emb|CAH60930.1|	54110093	emb	CAH60930		152	1	1	100	1
gi|18087357|gb|AAL58847.1|AF441487_1	18087357	gb	AF441487	AF441487	153	1	1	100	1
gi|576090031|gb|AHH24256.1|	576090031	gb	AHH24256		154	1	1	100	1
gi|734459126|pdb|4W6W|B	734459126	pdb	4W6W	B	155	1	1	100	1
gi|520728681|pdb|4GFT|B	520728681	pdb	4GFT	B	156	1	1	100	1
gi|196050982|gb|ACG68631.1|	196050982	gb	ACG68631		157	1	1	100	1
gi|55833036|gb|AAV66935.1|	55833036	gb	AAV66935		158	1	1	100	1
gi|268639693|gb|ACZ18162.1|	268639693	gb	ACZ18162		159	1	1	100	1
gi|54110039|emb|CAH60903.1|	54110039	emb	CAH60903		160	17	1	100	1
gi|54110057|emb|CAH60912.1|	54110057	emb	CAH60912		160		0	99.09
gi|54110063|emb|CAH60915.1|	54110063	emb	CAH60915		160		0	98.18
gi|54110053|emb|CAH60910.1|	54110053	emb	CAH60910		160		0	96.36
gi|54110065|emb|CAH60916.1|	54110065	emb	CAH60916		160		0	94.55
gi|54110075|emb|CAH60921.1|	54110075	emb	CAH60921		160		0	97.27
gi|54110061|emb|CAH60914.1|	54110061	emb	CAH60914		160		0	95.45
gi|54110079|emb|CAH60923.1|	54110079	emb	CAH60923		160		0	93.64
gi|54110071|emb|CAH60919.1|	54110071	emb	CAH60919		160		0	90.91
gi|54110067|emb|CAH60917.1|	54110067	emb	CAH60917		160		0	93.64
gi|54110047|emb|CAH60907.1|	54110047	emb	CAH60907		160		0	94.55
gi|54110025|emb|CAH60896.1|	54110025	emb	CAH60896		160		0	94.55
gi|54110049|emb|CAH60908.1|	54110049	emb	CAH60908		160		0	91.82
gi|54110045|emb|CAH60906.1|	54110045	emb	CAH60906		160		0	92.73
gi|54110073|emb|CAH60920.1|	54110073	emb	CAH60920		160		0	90.91
gi|54110069|emb|CAH60918.1|	54110069	emb	CAH60918		160		0	91.82
gi|54110037|emb|CAH60902.1|	54110037	emb	CAH60902		160		0	92.73
gi|468362233|gb|AGH30288.1|	468362233	gb	AGH30288		161	3	1	100	1
gi|468362213|gb|AGH30287.1|	468362213	gb	AGH30287		161		0	99.09
gi|468362169|gb|AGH30285.1|	468362169	gb	AGH30285		161		0	97.27
gi|551680319|gb|AGY32872.1|	551680319	gb	AGY32872		162	1	1	100	1
gi|241992705|gb|ACS73864.1|	241992705	gb	ACS73864		163	1	1	100	1
gi|390980970|pdb|4AQ1|D	390980970	pdb	4AQ1	D	164	1	1	100	1
gi|30350901|gb|AAP22645.1|	30350901	gb	AAP22645		165	1	1	100	1
gi|806394139|pdb|4QLR|B	806394139	pdb	4QLR	B	166	1	1	100	1
gi|18496223|emb|CAD22476.1|	18496223	emb	CAD22476		167	1	1	100	1
gi|18496215|emb|CAD22472.1|	18496215	emb	CAD22472		167	1	0	98.18	1
gi|685239781|gb|AIO05488.1|	685239781	gb	AIO05488		168	1	1	100	1
gi|672885921|pdb|4PIR|J	672885921	pdb	4PIR	J	169	1	1	100	1
gi|820947721|dbj|BAR73350.1|	820947721	dbj	BAR73350		170	1	1	100	1
gi|44844223|emb|CAF32424.1|	44844223	emb	CAF32424		171	5	1	100	1
gi|44844215|emb|CAF32420.1|	44844215	emb	CAF32420		171		0	98.18
gi|44844249|emb|CAF32437.1|	44844249	emb	CAF32437		171		0	96.36
gi|44844219|emb|CAF32422.1|	44844219	emb	CAF32422		171		0	92.73
gi|44844217|emb|CAF32421.1|	44844217	emb	CAF32421		171		0	90.91
gi|355469195|gb|AER93251.1|	355469195	gb	AER93251		172	1	1	100	1
gi|18496207|emb|CAD22468.1|	18496207	emb	CAD22468		173	1	1	100	1
gi|33517382|gb|AAQ19974.1|	33517382	gb	AAQ19974		174	1	1	100	1
gi|83764166|emb|CAJ55286.1|	83764166	emb	CAJ55286		175	2	1	100	1
gi|83764088|emb|CAJ55285.1|	83764088	emb	CAJ55285		175		0	90.91
gi|543890212|gb|AGV76525.1|	543890212	gb	AGV76525		176	1	1	100	1
gi|926443653|gb|ALD14656.1|	926443653	gb	ALD14656		177	1	1	100	1
gi|85815620|emb|CAJ57593.2|	85815620	emb	CAJ57593.2		178	1	1	100	1
gi|16930587|gb|AAL31961.1|AF425245_1	16930587	gb	AF425245	AF425245	179	1	1	100	1
gi|312207837|pdb|3K80|B	312207837	pdb	3K80	B	180	1	1	100	1
gi|83779572|gb|ABC47604.1|	83779572	gb	ABC47604		181	4	1	100	1
gi|83779570|gb|ABC47603.1|	83779570	gb	ABC47603		181		0	96.36
gi|83779576|gb|ABC47606.1|	83779576	gb	ABC47606		181		0	95.45
gi|83779574|gb|ABC47605.1|	83779574	gb	ABC47605		181		0	94.55
gi|16930593|gb|AAL31964.1|AF425248_1	16930593	gb	AF425248	AF425248	182	1	1	100	1
gi|54110059|emb|CAH60913.1|	54110059	emb	CAH60913		183	1	1	100	1
gi|534286644|pdb|4KRM|L	534286644	pdb	4KRM	L	184	1	1	100	1
gi|33517402|gb|AAQ19984.1|	33517402	gb	AAQ19984		185	1	1	100	1
gi|54110029|emb|CAH60898.1|	54110029	emb	CAH60898		186	2	1	100	1
gi|54110031|emb|CAH60899.1|	54110031	emb	CAH60899		186		0	92.73
gi|51490817|emb|CAH18854.1|	51490817	emb	CAH18854		187	1	1	100	1
gi|816380365|gb|AKF02407.1|	816380365	gb	AKF02407		188	1	1	100	1
gi|33517390|gb|AAQ19978.1|	33517390	gb	AAQ19978		189	1	1	100	1
gi|564731358|pdb|4NC1|F	564731358	pdb	4NC1	F	190	1	1	100	1
gi|345100833|pdb|3QXW|E	345100833	pdb	3QXW	E	191	3	1	100	1
gi|339717605|pdb|3QXT|B	339717605	pdb	3QXT	B	191		0	95.45
gi|115430674|emb|CAL18277.1|	115430674	emb	CAL18277		191		0	97.27
gi|586500230|pdb|4KML|B	586500230	pdb	4KML	B	192	1	1	100	1
gi|44844239|emb|CAF32432.1|	44844239	emb	CAF32432		193	1	1	100	1
gi|83764176|emb|CAJ55291.1|	83764176	emb	CAJ55291		194	1	1	100	1
gi|557786721|gb|AHA34203.1|	557786721	gb	AHA34203		195	1	1	100	1
gi|952206577|gb|ALN98714.1|	952206577	gb	ALN98714		196	1	1	100	1
gi|551680329|gb|AGY32877.1|	551680329	gb	AGY32877		197	1	1	100	1
gi|55833028|gb|AAV66931.1|	55833028	gb	AAV66931		198	1	1	100	1
gi|33517412|gb|AAQ19989.1|	33517412	gb	AAQ19989		199	1	1	100	1
gi|765365274|dbj|BAQ56204.1|	765365274	dbj	BAQ56204		200	1	1	100	1
gi|33517404|gb|AAQ19985.1|	33517404	gb	AAQ19985		201	1	1	100	1
gi|469474486|pdb|4HEM|G	469474486	pdb	4HEM	G	202	1	1	100	1
gi|564731357|pdb|4NC1|D	564731357	pdb	4NC1	D	203	1	1	100	1
gi|18496185|emb|CAD22457.1|	18496185	emb	CAD22457		204	1	1	100	1
gi|395406682|gb|AFN61318.1|	395406682	gb	AFN61318		205	1	1	100	1
gi|530537672|pdb|4LAJ|I	530537672	pdb	4LAJ	I	206	1	1	100	1
gi|83764184|emb|CAJ55295.1|	83764184	emb	CAJ55295		207	1	1	100	1
gi|161779820|gb|ABX79396.1|	161779820	gb	ABX79396		208	1	1	100	1
gi|161779816|gb|ABX79394.1|	161779816	gb	ABX79394		208		0	99.08
gi|83764224|emb|CAJ55312.1|	83764224	emb	CAJ55312		209	1	1	100	1
gi|543890232|gb|AGV76535.1|	543890232	gb	AGV76535		210	1	1	100	1
gi|44844251|emb|CAF32438.1|	44844251	emb	CAF32438		211	2	1	100	1
gi|44844229|emb|CAF32427.1|	44844229	emb	CAF32427		211		0	88.99
gi|18496193|emb|CAD22461.1|	18496193	emb	CAD22461		212	1	1	100	1
gi|974994836|pdb|5F7L|D	974994836	pdb	5F7L	D	213	1	1	100	1
gi|884528100|gb|AKQ22869.1|	884528100	gb	AKQ22869		214	1	1	100	1
gi|557786697|gb|AHA34191.1|	557786697	gb	AHA34191		215	1	1	100	1
gi|469474580|pdb|4IOS|G	469474580	pdb	4IOS	G	216	1	1	100	1
gi|18496233|emb|CAD22481.1|	18496233	emb	CAD22481		217	4	1	100	1
gi|18496235|emb|CAD22482.1|	18496235	emb	CAD22482		217		0	91.74
gi|18496227|emb|CAD22478.1|	18496227	emb	CAD22478		217		0	85.32
gi|18496231|emb|CAD22480.1|	18496231	emb	CAD22480		217		0	85.32
gi|586500167|pdb|4GRW|I	586500167	pdb	4GRW	I	218	1	1	100	1
gi|18496217|emb|CAD22473.1|	18496217	emb	CAD22473		219	1	1	100	1
gi|233770122|gb|ACQ91141.1|	233770122	gb	ACQ91141		220	1	1	100	1
gi|926443651|gb|ALD14655.1|	926443651	gb	ALD14655		221	1	1	100	1
gi|83764196|emb|CAJ55300.1|	83764196	emb	CAJ55300		222	1	1	100	1
gi|196050978|gb|ACG68629.1|	196050978	gb	ACG68629		223	1	1	100	1
gi|729056011|gb|AIZ03025.1|	729056011	gb	AIZ03025		224	1	1	100	1
gi|543890218|gb|AGV76528.1|	543890218	gb	AGV76528		225	1	1	100	1
gi|44844241|emb|CAF32433.1|	44844241	emb	CAF32433		226	1	1	100	1
gi|551680333|gb|AGY32879.1|	551680333	gb	AGY32879		227	1	1	100	1
gi|189182784|gb|ACD81985.1|	189182784	gb	ACD81985		228	1	1	100	1
gi|225420956|gb|ACN89786.1|	225420956	gb	ACN89786		229	1	1	100	1
gi|810056648|gb|AKE13333.1|	810056648	gb	AKE13333		230	1	1	100	1
gi|700588297|pdb|4QO1|A	700588297	pdb	4QO1	A	231	1	1	100	1
gi|663440168|gb|AIF28008.1|	663440168	gb	AIF28008		232	1	1	100	1
gi|233770120|gb|ACQ91140.1|	233770120	gb	ACQ91140		233	1	1	100	1
gi|820947719|dbj|BAR73349.1|	820947719	dbj	BAR73349		234	1	1	100	1
gi|820947717|dbj|BAR73348.1|	820947717	dbj	BAR73348		235	1	1	100	1
gi|83754429|pdb|2BSE|F	83754429	pdb	2BSE	F	236	3	1	100	1
gi|16930599|gb|AAL31967.1|AF425251_1	16930599	gb	AF425251	AF425251	236		0	89.91
gi|16930597|gb|AAL31966.1|AF425250_1	16930597	gb	AF425250	AF425250	236		0	89.91
gi|18496211|emb|CAD22470.1|	18496211	emb	CAD22470		237	1	1	100	1
gi|922664752|pdb|4YGA|H	922664752	pdb	4YGA	H	238	1	1	100	1
gi|810056646|gb|AKE13332.1|	810056646	gb	AKE13332		239	1	1	100	1
gi|83764172|emb|CAJ55289.1|	83764172	emb	CAJ55289		240	1	1	100	1
gi|55833026|gb|AAV66930.1|	55833026	gb	AAV66930		241	1	1	100	1
gi|449802699|pdb|4IDL|A	449802699	pdb	4IDL	A	242	1	1	100	1
gi|927262438|pdb|5DA4|C	927262438	pdb	5DA4	C	243	1	1	100	1
gi|564731360|pdb|4NC2|B	564731360	pdb	4NC2	B	244	1	1	100	1
gi|241992711|gb|ACS73867.1|	241992711	gb	ACS73867		245	1	1	100	1
gi|83764064|emb|CAJ55274.1|	83764064	emb	CAJ55274		246	18	1	100	1
gi|83764074|emb|CAJ55317.1|	83764074	emb	CAJ55317		246		0	97.22
gi|83764072|emb|CAJ55278.1|	83764072	emb	CAJ55278		246		0	95.37
gi|83764058|emb|CAJ55271.1|	83764058	emb	CAJ55271		246		0	94.44
gi|83764050|emb|CAJ55267.1|	83764050	emb	CAJ55267		246		0	94.44
gi|83764078|emb|CAJ55280.1|	83764078	emb	CAJ55280		246		0	93.52
gi|83764070|emb|CAJ55277.1|	83764070	emb	CAJ55277		246		0	92.59
gi|83764042|emb|CAJ55263.1|	83764042	emb	CAJ55263		246		0	93.52
gi|83764062|emb|CAJ55273.1|	83764062	emb	CAJ55273		246		0	90.74
gi|83764066|emb|CAJ55275.1|	83764066	emb	CAJ55275		246		0	93.52
gi|83764054|emb|CAJ55269.1|	83764054	emb	CAJ55269		246		0	91.67
gi|83764080|emb|CAJ55281.1|	83764080	emb	CAJ55281		246		0	87.96
gi|83764060|emb|CAJ55272.1|	83764060	emb	CAJ55272		246		0	89.81
gi|83764076|emb|CAJ55279.1|	83764076	emb	CAJ55279		246		0	86.11
gi|83764052|emb|CAJ55268.1|	83764052	emb	CAJ55268		246		0	86.11
gi|83764068|emb|CAJ55276.1|	83764068	emb	CAJ55276		246		0	89.81
gi|83764044|emb|CAJ55264.1|	83764044	emb	CAJ55264		246		0	88.89
gi|83764048|emb|CAJ55266.1|	83764048	emb	CAJ55266		246		0	85.19
gi|147886566|gb|ABQ52435.1|	147886566	gb	ABQ52435		247	1	1	100	1
gi|196050964|gb|ACG68622.1|	196050964	gb	ACG68622		248	1	1	100	1
gi|312207834|pdb|3K7U|A	312207834	pdb	3K7U	A	249	1	1	100	1
gi|317455002|pdb|2X1O|B	317455002	pdb	2X1O	B	250	1	1	100	1
gi|83764056|emb|CAJ55270.1|	83764056	emb	CAJ55270		251	1	1	100	1
gi|672883429|pdb|4P2C|K	672883429	pdb	4P2C	K	252	1	1	100	1
gi|576865382|pdb|4OCN|F	576865382	pdb	4OCN	F	253	1	1	100	1
gi|666668305|gb|AIG20206.1|	666668305	gb	AIG20206		254	1	1	100	1
gi|233770118|gb|ACQ91139.1|	233770118	gb	ACQ91139		255	1	1	100	1
gi|83764222|emb|CAJ55311.1|	83764222	emb	CAJ55311		256	1	1	100	1
gi|18087355|gb|AAL58846.1|AF441486_1	18087355	gb	AF441486	AF441486	257	1	1	100	1
gi|83764178|emb|CAJ55292.1|	83764178	emb	CAJ55292		258	1	1	100	1
gi|83764232|emb|CAJ55316.1|	83764232	emb	CAJ55316		259	1	1	100	1
gi|543890222|gb|AGV76530.1|	543890222	gb	AGV76530		260	1	1	100	1
gi|926443655|gb|ALD14657.1|	926443655	gb	ALD14657		261	1	1	100	1
gi|694270169|pdb|4POU|B	694270169	pdb	4POU	B	262	1	1	100	1
gi|884528117|gb|AKQ22870.1|	884528117	gb	AKQ22870		263	1	1	100	1
gi|663440160|gb|AIF28004.1|	663440160	gb	AIF28004		264	1	1	100	1
gi|196050966|gb|ACG68623.1|	196050966	gb	ACG68623		265	1	1	100	1
gi|926443631|gb|ALD14645.1|	926443631	gb	ALD14645		266	1	1	100	1
gi|51490825|emb|CAH18858.1|	51490825	emb	CAH18858		267	1	1	100	1
gi|167728995|emb|CAP58558.1|	167728995	emb	CAP58558		268	1	1	100	1
gi|83764170|emb|CAJ55288.1|	83764170	emb	CAJ55288		269	1	1	100	1
gi|83764194|emb|CAJ55299.1|	83764194	emb	CAJ55299		270	1	1	100	1
gi|471270401|pdb|4B50|A	471270401	pdb	4B50	A	271	1	1	100	1
gi|557786715|gb|AHA34200.1|	557786715	gb	AHA34200		272	1	1	100	1
gi|910751277|pdb|5C1M|B	910751277	pdb	5C1M	B	273	1	1	100	1
gi|550545778|pdb|4C57|D	550545778	pdb	4C57	D	274	1	1	100	1
gi|55833024|gb|AAV66929.1|	55833024	gb	AAV66929		275	1	1	100	1
gi|663440174|gb|AIF28011.1|	663440174	gb	AIF28011		276	1	1	100	1
gi|83764226|emb|CAJ55313.1|	83764226	emb	CAJ55313		277	1	1	100	1
gi|543890236|gb|AGV76537.1|	543890236	gb	AGV76537		278	1	1	100	1
gi|38492670|pdb|1OP9|A	38492670	pdb	1OP9	A	279	1	1	100	1
gi|215794703|pdb|3EBA|A	215794703	pdb	3EBA	A	279		0	97.2
gi|241992703|gb|ACS73863.1|	241992703	gb	ACS73863		280	2	1	100	2
gi|18496205|emb|CAD22467.1|	18496205	emb	CAD22467		280		0	85.05
gi|83764204|emb|CAJ55302.1|	83764204	emb	CAJ55302		281	1	1	100	1
gi|51490831|emb|CAH18861.1|	51490831	emb	CAH18861		282	1	1	100	1
gi|753534115|pdb|4WEU|E	753534115	pdb	4WEU	E	283	2	1	100	1
gi|511637464|gb|AGN90987.1|	511637464	gb	AGN90987		283		0	99.07
gi|17530492|gb|AAL40825.1|AF447914_1	17530492	gb	AF447914	AF447914	284	1	1	100	1
gi|699030616|pdb|4WGV|D	699030616	pdb	4WGV	D	285	1	1	100	1
gi|765365272|dbj|BAQ56203.1|	765365272	dbj	BAQ56203		286	1	1	100	1
gi|93278623|pdb|1ZV5|A	93278623	pdb	1ZV5	A	287	1	1	100	1
gi|651207639|pdb|4LHJ|B	651207639	pdb	4LHJ	B	288	1	1	100	1
gi|54110109|emb|CAH60938.1|	54110109	emb	CAH60938		289	1	1	100	1
gi|560189074|pdb|4MQT|B	560189074	pdb	4MQT	B	290	1	1	100	1
gi|355469193|gb|AER93250.1|	355469193	gb	AER93250		291	1	1	100	1
gi|158429305|pdb|2P4A|D	158429305	pdb	2P4A	D	292		0	91.59
gi|158429301|pdb|2P49|B	158429301	pdb	2P49	B	292	5	1	100	1
gi|343197339|pdb|3QSK|B	343197339	pdb	3QSK	B	292		0	94.39
gi|694270170|pdb|4POY|A	694270170	pdb	4POY	A	292		0	93.46
gi|675969926|pdb|4PPT|A	675969926	pdb	4PPT	A	292		0	94.39
gi|16930591|gb|AAL31963.1|AF425247_1	16930591	gb	AF425247	AF425247	293	1	1	100	1
gi|83764198|emb|CAJ55319.1|	83764198	emb	CAJ55319		294	1	1	100	1
gi|326787585|gb|AEA07719.1|	326787585	gb	AEA07719		295	1	1	100	1
gi|269930080|gb|ACZ53929.1|	269930080	gb	ACZ53929		296	1	1	100	1
gi|411031507|gb|AFW03624.1|	411031507	gb	AFW03624		297	1	1	100	1
gi|30350889|gb|AAP22639.1|	30350889	gb	AAP22639		298	1	1	100	1
gi|984076524|pdb|3JBF|7	984076524	pdb	3JBF	7	299	1	1	100	1
gi|18496229|emb|CAD22479.1|	18496229	emb	CAD22479		300	1	1	100	1
gi|926443647|gb|ALD14653.1|	926443647	gb	ALD14653		301	1	1	100	1
gi|753534118|pdb|4WEN|B	753534118	pdb	4WEN	B	302	1	1	100	1
gi|18496197|emb|CAD22463.1|	18496197	emb	CAD22463		303	1	1	100	1
gi|753534121|pdb|4WEM|B	753534121	pdb	4WEM	B	304	1	1	100	1
gi|55833066|gb|AAV66950.1|	55833066	gb	AAV66950		305	1	1	100	1
gi|312207843|pdb|3K81|B	312207843	pdb	3K81	B	306	1	1	100	1
gi|550545774|pdb|4C58|B	550545774	pdb	4C58	B	307	1	1	100	1
gi|551680317|gb|AGY32871.1|	551680317	gb	AGY32871		308	1	1	100	1
gi|55833064|gb|AAV66949.1|	55833064	gb	AAV66949		309	1	1	100	1
gi|663440176|gb|AIF28012.1|	663440176	gb	AIF28012		310	1	1	100	1
gi|30350893|gb|AAP22641.1|	30350893	gb	AAP22641		311	1	1	100	1
gi|33517384|gb|AAQ19975.1|	33517384	gb	AAQ19975		312	1	1	100	1
gi|54110115|emb|CAH60941.1|	54110115	emb	CAH60941		313	1	1	100	1
gi|21730573|pdb|1KXV|D	21730573	pdb	1KXV	D	314	1	1	100	1
gi|55833042|gb|AAV66938.1|	55833042	gb	AAV66938		315	1	1	100	1
gi|83764214|emb|CAJ55307.1|	83764214	emb	CAJ55307		316	1	1	100	1
gi|543890244|gb|AGV76541.1|	543890244	gb	AGV76541		317	1	1	100	1
gi|667485038|pdb|4QKX|B	667485038	pdb	4QKX	B	318	1	1	100	1
gi|319443694|pdb|3P0G|B	319443694	pdb	3P0G	B	318		0	92.45
gi|223674036|pdb|3EZJ|H	223674036	pdb	3EZJ	H	319	1	1	100	1
gi|742261584|pdb|4X7D|D	742261584	pdb	4X7D	D	320	1	1	100	1
gi|83764216|emb|CAJ55308.1|	83764216	emb	CAJ55308		321	1	1	100	1
gi|543890210|gb|AGV76524.1|	543890210	gb	AGV76524		322	1	1	100	1
gi|355469205|gb|AER93256.1|	355469205	gb	AER93256		323	1	1	100	1
gi|17530476|gb|AAL40817.1|AF447906_1	17530476	gb	AF447906	AF447906	324	1	1	100	1
gi|21730563|pdb|1KXQ|H	21730563	pdb	1KXQ	H	325	1	1	100	1
gi|33517392|gb|AAQ19979.1|	33517392	gb	AAQ19979		326	1	1	100	1
gi|18496189|emb|CAD22459.1|	18496189	emb	CAD22459		327	1	1	100	1
gi|952206568|gb|ALN98712.1|	952206568	gb	ALN98712		328	1	1	100	1
gi|765365270|dbj|BAQ56202.1|	765365270	dbj	BAQ56202		329	1	1	100	1
gi|952206588|gb|ALN98716.1|	952206588	gb	ALN98716		330	1	1	100	1
gi|17530496|gb|AAL40827.1|AF447916_1	17530496	gb	AF447916	AF447916	331		0	99.06
gi|33517406|gb|AAQ19986.1|	33517406	gb	AAQ19986		331	2	1	100	2	?
gi|672885814|pdb|4M3K|B	672885814	pdb	4M3K	B	332	1	1	100	1
gi|816380367|gb|AKF02408.1|	816380367	gb	AKF02408		333	1	1	100	1
gi|952206556|gb|ALN98710.1|	952206556	gb	ALN98710		334	1	1	100	1
gi|54110087|emb|CAH60927.1|	54110087	emb	CAH60927		335	1	1	100	1
gi|152143606|gb|ABS29546.1|	152143606	gb	ABS29546		336	1	1	100	1
gi|152143604|gb|ABS29545.1|	152143604	gb	ABS29545		337	1	1	100	1
gi|152143602|gb|ABS29544.1|	152143602	gb	ABS29544		338	1	1	100	1
gi|33517386|gb|AAQ19976.1|	33517386	gb	AAQ19976		339	1	1	100	1
gi|984076529|pdb|3JBG|7	984076529	pdb	3JBG	7	340	1	1	100	1
gi|33517400|gb|AAQ19983.1|	33517400	gb	AAQ19983		341	1	1	100	1
gi|196050974|gb|ACG68627.1|	196050974	gb	ACG68627		342	4	1	100	1
gi|196050962|gb|ACG68621.1|	196050962	gb	ACG68621		342		0	99.06
gi|196050984|gb|ACG68632.1|	196050984	gb	ACG68632		342		0	98.11
gi|196050976|gb|ACG68628.1|	196050976	gb	ACG68628		342		0	95.28
gi|55833062|gb|AAV66948.1|	55833062	gb	AAV66948		343	9	1	100	1
gi|55833056|gb|AAV66945.1|	55833056	gb	AAV66945		343		0	99.06
gi|55833058|gb|AAV66946.1|	55833058	gb	AAV66946		343		0	96.23
gi|55833054|gb|AAV66944.1|	55833054	gb	AAV66944		343		0	96.23
gi|55833048|gb|AAV66941.1|	55833048	gb	AAV66941		343		0	98.11
gi|55833060|gb|AAV66947.1|	55833060	gb	AAV66947		343		0	97.17
gi|55833046|gb|AAV66940.1|	55833046	gb	AAV66940		343		0	96.23
gi|55833044|gb|AAV66939.1|	55833044	gb	AAV66939		343		0	93.4
gi|55833074|gb|AAV66954.1|	55833074	gb	AAV66954		343		0	94.34
gi|54110117|emb|CAH60942.1|	54110117	emb	CAH60942		344	1	1	100	1
gi|586500049|pdb|3J69|7	586500049	pdb	3J69	7	345	1	1	100	1
gi|557786689|gb|AHA34187.1|	557786689	gb	AHA34187		346	1	1	100	1
gi|625295371|gb|AHY24763.1|	625295371	gb	AHY24763		347	1	1	100	1
gi|62737962|pdb|1SJX|A	62737962	pdb	1SJX	A	348	1	1	100	1
gi|18496187|emb|CAD22458.1|	18496187	emb	CAD22458		349	1	1	100	1
gi|83764208|emb|CAJ55304.1|	83764208	emb	CAJ55304		350	1	1	100	1
gi|468362186|gb|AGH30286.1|	468362186	gb	AGH30286		351	1	1	100	1
gi|651207635|pdb|4LGR|B	651207635	pdb	4LGR	B	352	1	1	100	1
gi|54110097|emb|CAH60932.1|	54110097	emb	CAH60932		353	6	1	100	1
gi|54110095|emb|CAH60931.1|	54110095	emb	CAH60931		353		0	98.1
gi|54110081|emb|CAH60924.1|	54110081	emb	CAH60924		353		0	98.1
gi|54110111|emb|CAH60939.1|	54110111	emb	CAH60939		353		0	98.1
gi|54110085|emb|CAH60926.1|	54110085	emb	CAH60926		353		0	96.19
gi|54110113|emb|CAH60940.1|	54110113	emb	CAH60940		353		0	89.52
gi|54110103|emb|CAH60935.1|	54110103	emb	CAH60935		354	1	1	100	1
gi|83764220|emb|CAJ55310.1|	83764220	emb	CAJ55310		355	1	1	100	1
gi|33517394|gb|AAQ19980.1|	33517394	gb	AAQ19980		356	1	1	100	1
gi|147886570|gb|ABQ52437.1|	147886570	gb	ABQ52437		357	2	1	100	1
gi|147886568|gb|ABQ52436.1|	147886568	gb	ABQ52436		357		0	87.62
gi|557786717|gb|AHA34201.1|	557786717	gb	AHA34201		358	1	1	100	1
gi|557804855|pdb|4CDG|D	557804855	pdb	4CDG	D	359	1	1	100	1
gi|33517388|gb|AAQ19977.1|	33517388	gb	AAQ19977		360	1	1	100	1
gi|152143600|gb|ABS29543.1|	152143600	gb	ABS29543		361	1	1	100	1
gi|54110089|emb|CAH60928.1|	54110089	emb	CAH60928		362	1	1	100	1
gi|44844233|emb|CAF32429.1|	44844233	emb	CAF32429		363	3	1	100	1
gi|44844231|emb|CAF32428.1|	44844231	emb	CAF32428		363		0	99.05
gi|44844253|emb|CAF32439.1|	44844253	emb	CAF32439		363		0	96.19
gi|55833076|gb|AAV66955.1|	55833076	gb	AAV66955		364	2	1	100	1
gi|55833072|gb|AAV66953.1|	55833072	gb	AAV66953		364		0	99.05
gi|17530498|gb|AAL40828.1|AF447917_1	17530498	gb	AF447917	AF447917	365	1	1	100	1
gi|268639695|gb|ACZ18163.1|	268639695	gb	ACZ18163		366	1	1	100	1
gi|663440178|gb|AIF28013.1|	663440178	gb	AIF28013		367	1	1	100	1
gi|83764086|emb|CAJ55284.1|	83764086	emb	CAJ55284		368	2	1	100	1
gi|51490803|emb|CAH18847.1|	51490803	emb	CAH18847		368		0	98.08
gi|729056017|gb|AIZ03028.1|	729056017	gb	AIZ03028		369	1	1	100	1
gi|625295373|gb|AHY24764.1|	625295373	gb	AHY24764		370	1	1	100	1
gi|764091304|pdb|4XT1|C	764091304	pdb	4XT1	C	371	1	1	100	1
gi|468362043|gb|AGH30280.1|	468362043	gb	AGH30280		372	2	1	100	1
gi|468362146|gb|AGH30284.1|	468362146	gb	AGH30284		372		0	92.31
gi|18496195|emb|CAD22462.1|	18496195	emb	CAD22462		373	1	1	100	1
gi|729056013|gb|AIZ03026.1|	729056013	gb	AIZ03026		374	1	1	100	1
gi|17530494|gb|AAL40826.1|AF447915_1	17530494	gb	AF447915	AF447915	375	1	1	100	1
gi|17530470|gb|AAL40814.1|AF447903_1	17530470	gb	AF447903	AF447903	376	1	1	100	1
gi|532130795|gb|AGT78116.1|	532130795	gb	AGT78116		377	1	1	100	1
gi|926443627|gb|ALD14643.1|	926443627	gb	ALD14643		378	1	1	100	1
gi|926443635|gb|ALD14647.1|	926443635	gb	ALD14647		379	1	1	100	1
gi|557786707|gb|AHA34196.1|	557786707	gb	AHA34196		380	1	1	100	1
gi|543890250|gb|AGV76544.1|	543890250	gb	AGV76544		381	1	1	100	1
gi|55833070|gb|AAV66952.1|	55833070	gb	AAV66952		382	1	1	100	1
gi|55833068|gb|AAV66951.1|	55833068	gb	AAV66951		383	1	1	100	1
gi|17530484|gb|AAL40821.1|AF447910_1	17530484	gb	AF447910	AF447910	384	1	1	100	1
gi|55833052|gb|AAV66942.1|	55833052	gb	AAV66942		385	1	1	100	1
gi|926443657|gb|ALD14658.1|	926443657	gb	ALD14658		386	1	1	100	1
gi|54110107|emb|CAH60937.1|	54110107	emb	CAH60937		387	1	1	100	1
gi|71042118|pdb|1YZZ|B	71042118	pdb	1YZZ	B	388	2	1	100	1
gi|71042017|pdb|1YC7|B	71042017	pdb	1YC7	B	388		0	97.12
gi|83764188|emb|CAJ55297.1|	83764188	emb	CAJ55297		389	1	1	100	1
gi|17530488|gb|AAL40823.1|AF447912_1	17530488	gb	AF447912	AF447912	390	1	1	100	1
gi|167729001|emb|CAP58561.1|	167729001	emb	CAP58561		391	1	1	100	1
gi|926443641|gb|ALD14650.1|	926443641	gb	ALD14650		392	1	1	100	1
gi|54110101|emb|CAH60934.1|	54110101	emb	CAH60934		393	1	1	100	1
gi|952206562|gb|ALN98711.1|	952206562	gb	ALN98711		394	1	1	100	1
gi|468362076|gb|AGH30281.1|	468362076	gb	AGH30281		395	3	1	100	1
gi|468362008|gb|AGH30279.1|	468362008	gb	AGH30279		395		0	97.09
gi|468362106|gb|AGH30282.1|	468362106	gb	AGH30282		395		0	93.2
gi|926443625|gb|ALD14642.1|	926443625	gb	ALD14642		396	1	1	100	1
gi|83764206|emb|CAJ55303.1|	83764206	emb	CAJ55303		397	1	1	100	1
gi|817599179|pdb|4ZG1|F	817599179	pdb	4ZG1	F	398	1	1	100	1
gi|355469201|gb|AER93254.1|	355469201	gb	AER93254		399	1	1	100	1
gi|926443645|gb|ALD14652.1|	926443645	gb	ALD14652		400	1	1	100	1
gi|926443629|gb|ALD14644.1|	926443629	gb	ALD14644		401	1	1	100	1
gi|309319910|pdb|3K74|B	309319910	pdb	3K74	B	402	1	1	100	1
gi|159162475|pdb|1IEH|A	159162475	pdb	1IEH	A	403	1	1	100	1
gi|24987246|pdb|1G9E|A	24987246	pdb	1G9E	A	404	1	1	100	1
gi|355469183|gb|AER93245.1|	355469183	gb	AER93245		405	1	1	100	1
gi|83764228|emb|CAJ55314.1|	83764228	emb	CAJ55314		406	1	1	100	1
gi|17530478|gb|AAL40818.1|AF447907_1	17530478	gb	AF447907	AF447907	407	1	1	100	1
gi|220702374|pdb|3CFI|L	220702374	pdb	3CFI	L	408	1	1	100	1
gi|703999512|dbj|BAP82410.1|	703999512	dbj	BAP82410		409	8	1	100	1
gi|703999504|dbj|BAP82406.1|	703999504	dbj	BAP82406		409		0	99.03
gi|703999518|dbj|BAP82413.1|	703999518	dbj	BAP82413		409		0	99.03
gi|703999510|dbj|BAP82409.1|	703999510	dbj	BAP82409		409		0	97.09
gi|703999506|dbj|BAP82407.1|	703999506	dbj	BAP82407		409		0	97.09
gi|703999516|dbj|BAP82412.1|	703999516	dbj	BAP82412		409		0	96.12
gi|703999514|dbj|BAP82411.1|	703999514	dbj	BAP82411		409		0	97.09
gi|703999508|dbj|BAP82408.1|	703999508	dbj	BAP82408		409		0	96.12
gi|543890248|gb|AGV76543.1|	543890248	gb	AGV76543		410	1	1	100	1
gi|482676981|pdb|4EIG|B	482676981	pdb	4EIG	B	411	1	1	100	1
gi|17530502|gb|AAL40830.1|AF447919_1	17530502	gb	AF447919	AF447919	412	1	1	100	1
gi|33517410|gb|AAQ19988.1|	33517410	gb	AAQ19988		413	1	1	100	1
gi|18496209|emb|CAD22469.1|	18496209	emb	CAD22469		414	1	1	100	1
gi|152143608|gb|ABS29547.1|	152143608	gb	ABS29547		415	1	1	100	1
gi|551680331|gb|AGY32878.1|	551680331	gb	AGY32878		416	1	1	100	1
gi|241992713|gb|ACS73868.1|	241992713	gb	ACS73868		417	1	1	100	1
gi|651207633|pdb|4LGP|D	651207633	pdb	4LGP	D	418	1	1	100	1
gi|557786711|gb|AHA34198.1|	557786711	gb	AHA34198		419	1	1	100	1
gi|625295369|gb|AHY24762.1|	625295369	gb	AHY24762		420	1	1	100	1
gi|17530500|gb|AAL40829.1|AF447918_1	17530500	gb	AF447918	AF447918	421	1	1	100	1
gi|17530482|gb|AAL40820.1|AF447909_1	17530482	gb	AF447909	AF447909	422	1	1	100	1
gi|17530472|gb|AAL40815.1|AF447904_1	17530472	gb	AF447904	AF447904	423	1	1	100	1
gi|17530486|gb|AAL40822.1|AF447911_1	17530486	gb	AF447911	AF447911	424	1	1	100	1
gi|167728999|emb|CAP58560.1|	167728999	emb	CAP58560		425	1	1	100	1
gi|355469199|gb|AER93253.1|	355469199	gb	AER93253		426	1	1	100	1
gi|196050980|gb|ACG68630.1|	196050980	gb	ACG68630		427	2	1	100	1
gi|196050970|gb|ACG68625.1|	196050970	gb	ACG68625		427		0	86.27
gi|395406684|gb|AFN61319.1|	395406684	gb	AFN61319		428	1	1	100	1
gi|33517398|gb|AAQ19982.1|	33517398	gb	AAQ19982		429	1	1	100	1
gi|161779828|gb|ABX79400.1|	161779828	gb	ABX79400		430	3	1	100	1
gi|161779826|gb|ABX79399.1|	161779826	gb	ABX79399		430		0	89.22
gi|161779832|gb|ABX79402.1|	161779832	gb	ABX79402		430		0	90.2	1
gi|196050972|gb|ACG68626.1|	196050972	gb	ACG68626		431	1	1	100	1
gi|597960421|pdb|4ORZ|C	597960421	pdb	4ORZ	C	432	1	1	100	1
gi|18496219|emb|CAD22474.1|	18496219	emb	CAD22474		433	2	1	100	1
gi|18496225|emb|CAD22477.1|	18496225	emb	CAD22477		433		0	98.04
gi|161779830|gb|ABX79401.1|	161779830	gb	ABX79401		434	1	1	100	1
gi|663440166|gb|AIF28007.1|	663440166	gb	AIF28007		435	1	1	100	1
gi|51490809|emb|CAH18850.1|	51490809	emb	CAH18850		436	1	1	100	1
gi|557786725|gb|AHA34205.1|	557786725	gb	AHA34205		437	1	1	100	1
gi|729056015|gb|AIZ03027.1|	729056015	gb	AIZ03027		438	1	1	100	1
gi|33517414|gb|AAQ19990.1|	33517414	gb	AAQ19990		439	1	1	100	1
gi|625295375|gb|AHY24765.1|	625295375	gb	AHY24765		440	1	1	100	1
gi|270356711|gb|ACZ80603.1|	270356711	gb	ACZ80603		441	1	1	100	1
gi|304446109|pdb|3OGO|H	304446109	pdb	3OGO	H	442	1	1	100	1
gi|83764192|emb|CAJ55298.1|	83764192	emb	CAJ55298		443	1	1	100	1
gi|196050968|gb|ACG68624.1|	196050968	gb	ACG68624		444	1	1	100	1
gi|147886564|gb|ABQ52434.1|	147886564	gb	ABQ52434		445	1	1	100	1
gi|17530480|gb|AAL40819.1|AF447908_1	17530480	gb	AF447908	AF447908	446	1	1	100	1
gi|926443639|gb|ALD14649.1|	926443639	gb	ALD14649		447	1	1	100	1
gi|926443659|gb|ALD14659.1|	926443659	gb	ALD14659		448	1	1	100	1
gi|17530474|gb|AAL40816.1|AF447905_1	17530474	gb	AF447905	AF447905	449	1	1	100	1
gi|167728997|emb|CAP58559.1|	167728997	emb	CAP58559		450	1	1	100	1
gi|51490805|emb|CAH18848.1|	51490805	emb	CAH18848		451	1	1	100	1
gi|926443637|gb|ALD14648.1|	926443637	gb	ALD14648		452	1	1	100	1
gi|974994880|pdb|5F9D|C	974994880	pdb	5F9D	C	453	1	1	100	1
gi|49259035|pdb|1SJV|A	49259035	pdb	1SJV	A	454	1	1	100	1
gi|18496203|emb|CAD22466.1|	18496203	emb	CAD22466		455	1	1	100	1
gi|742261593|pdb|4X7F|D	742261593	pdb	4X7F	D	456	1	1	100	1
gi|350610349|pdb|2XXM|B	350610349	pdb	2XXM	B	457	1	1	100	1
gi|16930589|gb|AAL31962.1|AF425246_1	16930589	gb	AF425246	AF425246	458	1	1	100	1
gi|83764180|emb|CAJ55293.1|	83764180	emb	CAJ55293		459	1	1	100	1
gi|922665037|pdb|5C3L|D	922665037	pdb	5C3L	D	460	1	1	100	1
gi|508123602|pdb|3ZKQ|D	508123602	pdb	3ZKQ	D	461	1	1	100	1
gi|168997707|gb|ACA42552.1|	168997707	gb	ACA42552		462	1	1	100	2
gi|411031505|gb|AFW03623.1|	411031505	gb	AFW03623		462		0	95.92
gi|18496199|emb|CAD22464.1|	18496199	emb	CAD22464		463	1	1	100	1
gi|543890208|gb|AGV76523.1|	543890208	gb	AGV76523		464	1	1	100	1
gi|17530490|gb|AAL40824.1|AF447913_1	17530490	gb	AF447913	AF447913	465	1	1	100	1
gi|56541936|emb|CAE84869.1|	56541936	emb	CAE84869		466	1	1	100	1
gi|508123607|pdb|3ZKX|C	508123607	pdb	3ZKX	C	467	1	1	100	1
gi|558064682|gb|AHA50076.1|	558064682	gb	AHA50076		468	1	1	100	1
gi|355469203|gb|AER93255.1|	355469203	gb	AER93255		469	3	1	100	1
gi|355469197|gb|AER93252.1|	355469197	gb	AER93252		469		0	96.91
gi|355469191|gb|AER93249.1|	355469191	gb	AER93249		469		0	94.85
gi|51469036|emb|CAH18013.1|	51469036	emb	CAH18013		470	1	1	100	1
gi|18496201|emb|CAD22465.1|	18496201	emb	CAD22465		471	1	1	100	1
gi|557786713|gb|AHA34199.1|	557786713	gb	AHA34199		472	1	1	100	1

## Sheet: 80%
ID	GI	Database	Accession		Cluster #	Cluster size	Rep	% ID	Targets/cluster
gi|289526649|pdb|3K3Q|A	289526649	pdb	3K3Q	A	0	1	1	100	1
gi|926443649|gb|ALD14654.1|	926443649	gb	ALD14654		1	1	1	100	1
gi|2392448|pdb|1MEL|B	2392448	pdb	1MEL	B	2	3	1	100	1
gi|55670849|pdb|1XFP|A	55670849	pdb	1XFP	A	2		0	98.32
gi|78101076|pdb|1ZMY|A	78101076	pdb	1ZMY	A	2		0	93.28
gi|543890242|gb|AGV76540.1|	543890242	gb	AGV76540		3	1	1	100	1
gi|425892393|gb|AFY09731.1|	425892393	gb	AFY09731		4	1	1	100	1
gi|543890226|gb|AGV76532.1|	543890226	gb	AGV76532		5	1	1	100	1
gi|543890206|gb|AGV76522.1|	543890206	gb	AGV76522		6	1	1	100	1
gi|480309599|gb|AGJ76249.1|	480309599	gb	AGJ76249		7	2	1	100	1
gi|480309597|gb|AGJ76248.1|	480309597	gb	AGJ76248		7		0	99.15
gi|469474488|pdb|4HEP|G	469474488	pdb	4HEP	G	8	1	1	100	1
gi|270346501|pdb|3G9A|B	270346501	pdb	3G9A	B	9	1	1	100	1
gi|534286649|pdb|4KRO|B	534286649	pdb	4KRO	B	10	1	1	100	1
gi|54110135|emb|CAH60951.1|	54110135	emb	CAH60951		11	2	1	100	1
gi|54110127|emb|CAH60947.1|	54110127	emb	CAH60947		11		0	93.97
gi|607347641|gb|AHW48351.1|	607347641	gb	AHW48351		12	3	1	100	1
gi|607347639|gb|AHW48350.1|	607347639	gb	AHW48350		12		0	98.28
gi|607347643|gb|AHW48352.1|	607347643	gb	AHW48352		12		0	96.55
gi|551680335|gb|AGY32880.1|	551680335	gb	AGY32880		13	1	1	100	1
gi|543890228|gb|AGV76533.1|	543890228	gb	AGV76533		14	1	1	100	1
gi|810056652|gb|AKE13335.1|	810056652	gb	AKE13335		15	1	1	100	1
gi|551680325|gb|AGY32875.1|	551680325	gb	AGY32875		16	1	1	100	1
gi|729056019|gb|AIZ03029.1|	729056019	gb	AIZ03029		17	1	1	100	1
gi|482677123|pdb|4FHB|D	482677123	pdb	4FHB	D	18	1	1	100	1
gi|704361176|pdb|4W81|A	704361176	pdb	4W81	A	19	3	1	100	1
gi|675970095|pdb|4U05|B	675970095	pdb	4U05	B	19		0	97.39
gi|675970092|pdb|4TYU|B	675970092	pdb	4TYU	B	19		0	98.26
gi|54110145|emb|CAH60956.1|	54110145	emb	CAH60956		20	9	1	100	1
gi|54110105|emb|CAH60936.1|	54110105	emb	CAH60936		20		0	91.3
gi|54110143|emb|CAH60955.1|	54110143	emb	CAH60955		20		0	87.83
gi|54110131|emb|CAH60949.1|	54110131	emb	CAH60949		20		0	88.7
gi|54110099|emb|CAH60933.1|	54110099	emb	CAH60933		20		0	88.7
gi|54110147|emb|CAH60957.1|	54110147	emb	CAH60957		20		0	88.7
gi|54110125|emb|CAH60946.1|	54110125	emb	CAH60946		20		0	89.57
gi|54110129|emb|CAH60948.1|	54110129	emb	CAH60948		20		0	88.7
gi|54110123|emb|CAH60945.1|	54110123	emb	CAH60945		20		0	85.22
gi|734459131|pdb|4W6Y|B	734459131	pdb	4W6Y	B	21	1	1	100	1
gi|651207637|pdb|4LGS|B	651207637	pdb	4LGS	B	22	1	1	100	1
gi|806394137|pdb|4QGY|B	806394137	pdb	4QGY	B	23	1	1	100	1
gi|33517396|gb|AAQ19981.1|	33517396	gb	AAQ19981		24	1	1	100	1
gi|44844237|emb|CAF32431.1|	44844237	emb	CAF32431		25	2	1	100	1
gi|44844235|emb|CAF32430.1|	44844235	emb	CAF32430		25		0	92.17
gi|15825776|pdb|1I3V|B	15825776	pdb	1I3V	B	26	1	1	100	1
gi|816380369|gb|AKF02409.1|	816380369	gb	AKF02409		27	1	1	100	1
gi|651207643|pdb|4LHQ|D	651207643	pdb	4LHQ	D	28	1	1	100	1
gi|30350895|gb|AAP22642.1|	30350895	gb	AAP22642		29	1	1	100	1
gi|194339183|gb|ACF49483.1|	194339183	gb	ACF49483		30	1	1	100	1
gi|482676989|pdb|4EJ1|D	482676989	pdb	4EJ1	D	31	1	1	100	1
gi|558064672|gb|AHA50074.1|	558064672	gb	AHA50074		32	1	1	100	1
gi|51469026|emb|CAH18008.1|	51469026	emb	CAH18008		33	1	1	100	1
gi|656736505|gb|AID18522.1|	656736505	gb	AID18522		34	1	1	100	1
gi|765365260|dbj|BAQ56197.1|	765365260	dbj	BAQ56197		35	3	1	100	2	?
gi|743608814|gb|AJC50734.1|	743608814	gb	AJC50734		35		0	99.12
gi|765365262|dbj|BAQ56198.1|	765365262	dbj	BAQ56198		35		0	95.61
gi|9955227|pdb|1QD0|A	9955227	pdb	1QD0	A	36	1	1	100	1
gi|765365264|dbj|BAQ56199.1|	765365264	dbj	BAQ56199		37	1	1	100	1
gi|340780683|pdb|3SN6|N	340780683	pdb	3SN6	N	38	1	1	100	1
gi|83764202|emb|CAJ55301.1|	83764202	emb	CAJ55301		39	1	1	100	1
gi|952206582|gb|ALN98715.1|	952206582	gb	ALN98715		40	1	1	100	1
gi|215794673|pdb|3DWT|H	215794673	pdb	3DWT	H	41	2	1	100	1
gi|215794690|pdb|3EAK|B	215794690	pdb	3EAK	B	41		0	89.47
gi|586500054|pdb|3J6A|7	586500054	pdb	3J6A	7	42	1	1	100	1
gi|765365268|dbj|BAQ56201.1|	765365268	dbj	BAQ56201		43	1	1	100	1
gi|319443299|pdb|2X89|C	319443299	pdb	2X89	C	44	1	1	100	1
gi|55833032|gb|AAV66933.1|	55833032	gb	AAV66933		45	1	1	100	1
gi|51490811|emb|CAH18851.1|	51490811	emb	CAH18851		46	1	1	100	1
gi|60593441|pdb|1RJC|A	60593441	pdb	1RJC	A	47	1	1	100	1
gi|952206571|gb|ALN98713.1|	952206571	gb	ALN98713		48	1	1	100	1
gi|663440158|gb|AIF28003.1|	663440158	gb	AIF28003		49	1	1	100	1
gi|576090033|gb|AHH24257.1|	576090033	gb	AHH24257		50	1	1	100	1
gi|663440172|gb|AIF28010.1|	663440172	gb	AIF28010		51	1	1	100	1
gi|557786703|gb|AHA34194.1|	557786703	gb	AHA34194		52	1	1	100	1
gi|884528085|gb|AKQ22868.1|	884528085	gb	AKQ22868		53	2	1	100	2
gi|534286656|pdb|4KRP|B	534286656	pdb	4KRP	B	53		0	81.42
gi|17530504|gb|AAL40831.1|AF447920_1	17530504	gb	AF447920	AF447920	54	1	1	100	1
gi|393715390|pdb|4DK6|B	393715390	pdb	4DK6	B	55	2	1	100	2
gi|926443661|gb|ALD14660.1|	926443661	gb	ALD14660		55		0	80.53
gi|675970088|pdb|4TVS|BB	675970088	pdb	4TVS	BB	56	1	1	100	1
gi|241992709|gb|ACS73866.1|	241992709	gb	ACS73866		57	1	1	100	1
gi|482677346|pdb|4JVP|B	482677346	pdb	4JVP	B	58	1	1	100	1
gi|557786691|gb|AHA34188.1|	557786691	gb	AHA34188		59	1	1	100	1
gi|558064677|gb|AHA50075.1|	558064677	gb	AHA50075		60	1	1	100	1
gi|543890214|gb|AGV76526.1|	543890214	gb	AGV76526		61	1	1	100	1
gi|532130797|gb|AGT78117.1|	532130797	gb	AGT78117		62	1	1	100	1
gi|54110077|emb|CAH60922.1|	54110077	emb	CAH60922		63	2	1	100	1
gi|54110027|emb|CAH60897.1|	54110027	emb	CAH60897		63		0	98.23
gi|543890204|gb|AGV76521.1|	543890204	gb	AGV76521		64	1	1	100	1
gi|317455006|pdb|2X1P|D	317455006	pdb	2X1P	D	65	2	1	100	1
gi|827343040|pdb|4S11|A	827343040	pdb	4S11	A	65		0	92.04
gi|380258838|pdb|3R0M|B	380258838	pdb	3R0M	B	66	2	1	100	1
gi|296863371|pdb|2XA3|A	296863371	pdb	2XA3	A	66		0	91.15
gi|269930078|gb|ACZ53928.1|	269930078	gb	ACZ53928		67	1	1	100	1
gi|666668303|gb|AIG20205.1|	666668303	gb	AIG20205		68	1	1	100	1
gi|810056650|gb|AKE13334.1|	810056650	gb	AKE13334		69	1	1	100	1
gi|411031555|gb|AFW03620.1|	411031555	gb	AFW03620		70	1	1	100	1
gi|926443643|gb|ALD14651.1|	926443643	gb	ALD14651		71	1	1	100	1
gi|695721698|pdb|4N1H|D	695721698	pdb	4N1H	D	72	1	1	100	1
gi|317455008|pdb|2X1Q|B	317455008	pdb	2X1Q	B	73	1	1	100	1
gi|51490807|emb|CAH18849.1|	51490807	emb	CAH18849		74	1	1	100	1
gi|62737950|pdb|1SHM|E	62737950	pdb	1SHM	E	75	1	1	100	1
gi|21730569|pdb|1KXT|F	21730569	pdb	1KXT	F	76	1	1	100	1
gi|44844247|emb|CAF32436.1|	44844247	emb	CAF32436		77	5	1	100	1
gi|44844243|emb|CAF32434.1|	44844243	emb	CAF32434		77		0	99.12
gi|44844225|emb|CAF32425.1|	44844225	emb	CAF32425		77		0	98.23
gi|44844211|emb|CAF32418.1|	44844211	emb	CAF32418		77		0	99.12
gi|44844213|emb|CAF32419.1|	44844213	emb	CAF32419		77		0	97.35
gi|551680327|gb|AGY32876.1|	551680327	gb	AGY32876		78	1	1	100	1
gi|411031501|gb|AFW03621.1|	411031501	gb	AFW03621		79	1	1	100	1
gi|51490827|emb|CAH18859.1|	51490827	emb	CAH18859		80	5	1	100	1
gi|51490823|emb|CAH18857.1|	51490823	emb	CAH18857		80		0	99.12
gi|83764084|emb|CAJ55283.1|	83764084	emb	CAJ55283		80		0	98.23
gi|83764082|emb|CAJ55282.1|	83764082	emb	CAJ55282		80		0	95.58
gi|51490797|emb|CAH18844.1|	51490797	emb	CAH18844		80		0	93.81
gi|663440164|gb|AIF28006.1|	663440164	gb	AIF28006		81	1	1	100	1
gi|551680321|gb|AGY32873.1|	551680321	gb	AGY32873		82	1	1	100	1
gi|93278628|pdb|1ZVY|A	93278628	pdb	1ZVY	A	83	1	1	100	1
gi|543890240|gb|AGV76539.1|	543890240	gb	AGV76539		84	1	1	100	1
gi|560188801|pdb|4I1N|B	560188801	pdb	4I1N	B	85	2	1	100	1
gi|560188799|pdb|4I13|B	560188799	pdb	4I13	B	85		0	99.12
gi|194360648|emb|CAQ53178.1|	194360648	emb	CAQ53178		86	3	1	100	3
gi|355333075|pdb|3STB|B	355333075	pdb	3STB	B	86		0	81.25
gi|83764182|emb|CAJ55294.1|	83764182	emb	CAJ55294		86		0	81.25
gi|194360644|emb|CAQ53176.1|	194360644	emb	CAQ53176		87	2	1	100	2
gi|586500168|pdb|4GRW|J	586500168	pdb	4GRW	J	87		0	84.82
gi|30350897|gb|AAP22643.1|	30350897	gb	AAP22643		88	1	1	100	1
gi|952206594|gb|ALN98717.1|	952206594	gb	ALN98717		89	1	1	100	1
gi|9257155|pdb|1F2X|L	9257155	pdb	1F2X	L	90	1	1	100	1
gi|33357355|pdb|1MVF|B	33357355	pdb	1MVF	B	91	1	1	100	1
gi|54110141|emb|CAH60954.1|	54110141	emb	CAH60954		92	1	1	100	1
gi|557786701|gb|AHA34193.1|	557786701	gb	AHA34193		93	1	1	100	1
gi|51469028|emb|CAH18009.1|	51469028	emb	CAH18009		94	1	1	100	1
gi|355469187|gb|AER93247.1|	355469187	gb	AER93247		95	1	1	100	1
gi|299688834|pdb|2X6M|A	299688834	pdb	2X6M	A	96	1	1	100	1
gi|663440156|gb|AIF28002.1|	663440156	gb	AIF28002		97	1	1	100	1
gi|115430666|emb|CAL18273.1|	115430666	emb	CAL18273		98	1	1	100	1
gi|83764210|emb|CAJ55305.1|	83764210	emb	CAJ55305		99	1	1	100	1
gi|44844221|emb|CAF32423.1|	44844221	emb	CAF32423		100	1	1	100	1
gi|543890234|gb|AGV76536.1|	543890234	gb	AGV76536		101	1	1	100	1
gi|663440162|gb|AIF28005.1|	663440162	gb	AIF28005		102	1	1	100	1
gi|550545699|pdb|4I0C|D	550545699	pdb	4I0C	D	103	1	1	100	1
gi|765365266|dbj|BAQ56200.1|	765365266	dbj	BAQ56200		104	1	1	100	1
gi|83764200|emb|CAJ55320.1|	83764200	emb	CAJ55320		105	1	1	100	1
gi|83764218|emb|CAJ55309.1|	83764218	emb	CAJ55309		106	1	1	100	1
gi|557786727|gb|AHA34206.1|	557786727	gb	AHA34206		107	1	1	100	1
gi|543890202|gb|AGV76520.1|	543890202	gb	AGV76520		108	1	1	100	1
gi|984076519|pdb|3JBE|7	984076519	pdb	3JBE	7	109	1	1	100	1
gi|963119682|pdb|5E0Q|A	963119682	pdb	5E0Q	A	110	1	1	100	1
gi|51490801|emb|CAH18846.1|	51490801	emb	CAH18846		111	1	1	100	1
gi|663440170|gb|AIF28009.1|	663440170	gb	AIF28009		112	1	1	100	1
gi|551680323|gb|AGY32874.1|	551680323	gb	AGY32874		113	1	1	100	1
gi|83764174|emb|CAJ55290.1|	83764174	emb	CAJ55290		114	1	1	100	1
gi|83764168|emb|CAJ55287.1|	83764168	emb	CAJ55287		115	2	1	100	1
gi|83764186|emb|CAJ55296.1|	83764186	emb	CAJ55296		115		0	81.25
gi|210137226|gb|ACJ09036.1|	210137226	gb	ACJ09036		116	3	1	100	1
gi|210137222|gb|ACJ09034.1|	210137222	gb	ACJ09034		116		0	99.11
gi|210137224|gb|ACJ09035.1|	210137224	gb	ACJ09035		116		0	91.07
gi|51469052|emb|CAH18021.1|	51469052	emb	CAH18021		117	13	1	100	1
gi|51469038|emb|CAH18014.1|	51469038	emb	CAH18014		117		0	99.1
gi|51469050|emb|CAH18020.1|	51469050	emb	CAH18020		117		0	98.2
gi|51469056|emb|CAH18023.1|	51469056	emb	CAH18023		117		0	95.5
gi|51469044|emb|CAH18017.1|	51469044	emb	CAH18017		117		0	96.4
gi|51469040|emb|CAH18015.1|	51469040	emb	CAH18015		117		0	97.3
gi|51469058|emb|CAH18024.1|	51469058	emb	CAH18024		117		0	94.59
gi|51469042|emb|CAH18016.1|	51469042	emb	CAH18016		117		0	96.4
gi|51469054|emb|CAH18022.1|	51469054	emb	CAH18022		117		0	95.5
gi|51469046|emb|CAH18018.1|	51469046	emb	CAH18018		117		0	94.59
gi|51469030|emb|CAH18010.1|	51469030	emb	CAH18010		117		0	92.79
gi|51469048|emb|CAH18019.1|	51469048	emb	CAH18019		117		0	95.5
gi|51469032|emb|CAH18011.1|	51469032	emb	CAH18011		117		0	93.69
gi|241992707|gb|ACS73865.1|	241992707	gb	ACS73865		118	1	1	100	1
gi|558064665|gb|AHA50073.1|	558064665	gb	AHA50073		119	1	1	100	1
gi|922665017|pdb|5C2U|B	922665017	pdb	5C2U	B	120	1	1	100	1
gi|83764230|emb|CAJ55315.1|	83764230	emb	CAJ55315		121	1	1	100	1
gi|161779824|gb|ABX79398.1|	161779824	gb	ABX79398		122	3	1	100	1
gi|161779814|gb|ABX79393.1|	161779814	gb	ABX79393		122		0	99.1
gi|161779812|gb|ABX79392.1|	161779812	gb	ABX79392		122		0	92.79
gi|543890216|gb|AGV76527.1|	543890216	gb	AGV76527		123	2	1	100	1
gi|543890224|gb|AGV76531.1|	543890224	gb	AGV76531		123		0	81.98
gi|54110033|emb|CAH60900.1|	54110033	emb	CAH60900		124	1	1	100	1
gi|685239783|gb|AIO05489.1|	685239783	gb	AIO05489		125	1	1	100	1
gi|51490815|emb|CAH18853.1|	51490815	emb	CAH18853		126	1	1	100	1
gi|51490819|emb|CAH18855.1|	51490819	emb	CAH18855		127	3	1	100	1
gi|51490813|emb|CAH18852.1|	51490813	emb	CAH18852		127		0	92.79
gi|51490799|emb|CAH18845.1|	51490799	emb	CAH18845		127		0	90.99
gi|543890246|gb|AGV76542.1|	543890246	gb	AGV76542		128	1	1	100	1
gi|586500165|pdb|4GRW|G	586500165	pdb	4GRW	G	129	1	1	100	1
gi|734459128|pdb|4W6X|B	734459128	pdb	4W6X	B	130	1	1	100	1
gi|71041641|pdb|1U0Q|B	71041641	pdb	1U0Q	B	131	1	1	100	1
gi|355469189|gb|AER93248.1|	355469189	gb	AER93248		132	1	1	100	1
gi|115430670|emb|CAL18275.1|	115430670	emb	CAL18275		133	5	1	100	1
gi|115430668|emb|CAL18274.1|	115430668	emb	CAL18274		133		0	99.1
gi|115430410|emb|CAL18272.1|	115430410	emb	CAL18272		133		0	98.2
gi|115430408|emb|CAL18271.1|	115430408	emb	CAL18271		133		0	98.2
gi|115430672|emb|CAL18276.1|	115430672	emb	CAL18276		133		0	97.3
gi|51469034|emb|CAH18012.1|	51469034	emb	CAH18012		134	1	1	100	1
gi|93278626|pdb|1ZVH|A	93278626	pdb	1ZVH	A	135	1	1	100	1
gi|543890230|gb|AGV76534.1|	543890230	gb	AGV76534		136	1	1	100	1
gi|83764212|emb|CAJ55306.1|	83764212	emb	CAJ55306		137	1	1	100	1
gi|51490833|emb|CAH18862.1|	51490833	emb	CAH18862		138	1	1	100	1
gi|970842177|pdb|5E7B|A	970842177	pdb	5E7B	A	139	1	1	100	1
gi|60593439|pdb|1RI8|A	60593439	pdb	1RI8	A	140	1	1	100	1
gi|30350891|gb|AAP22640.1|	30350891	gb	AAP22640		141	1	1	100	1
gi|926443633|gb|ALD14646.1|	926443633	gb	ALD14646		142	1	1	100	1
gi|543890220|gb|AGV76529.1|	543890220	gb	AGV76529		143	1	1	100	1
gi|411031503|gb|AFW03622.1|	411031503	gb	AFW03622		144	1	1	100	1
gi|54110093|emb|CAH60930.1|	54110093	emb	CAH60930		145	1	1	100	1
gi|18087357|gb|AAL58847.1|AF441487_1	18087357	gb	AF441487	AF441487	146	1	1	100	1
gi|576090031|gb|AHH24256.1|	576090031	gb	AHH24256		147	1	1	100	1
gi|734459126|pdb|4W6W|B	734459126	pdb	4W6W	B	148	1	1	100	1
gi|520728681|pdb|4GFT|B	520728681	pdb	4GFT	B	149	1	1	100	1
gi|196050982|gb|ACG68631.1|	196050982	gb	ACG68631		150	1	1	100	1
gi|55833036|gb|AAV66935.1|	55833036	gb	AAV66935		151	1	1	100	1
gi|268639693|gb|ACZ18162.1|	268639693	gb	ACZ18162		152	1	1	100	1
gi|54110039|emb|CAH60903.1|	54110039	emb	CAH60903		153	17	1	100	1
gi|54110057|emb|CAH60912.1|	54110057	emb	CAH60912		153		0	99.09
gi|54110063|emb|CAH60915.1|	54110063	emb	CAH60915		153		0	98.18
gi|54110053|emb|CAH60910.1|	54110053	emb	CAH60910		153		0	96.36
gi|54110065|emb|CAH60916.1|	54110065	emb	CAH60916		153		0	94.55
gi|54110075|emb|CAH60921.1|	54110075	emb	CAH60921		153		0	97.27
gi|54110061|emb|CAH60914.1|	54110061	emb	CAH60914		153		0	95.45
gi|54110079|emb|CAH60923.1|	54110079	emb	CAH60923		153		0	93.64
gi|54110071|emb|CAH60919.1|	54110071	emb	CAH60919		153		0	90.91
gi|54110067|emb|CAH60917.1|	54110067	emb	CAH60917		153		0	93.64
gi|54110047|emb|CAH60907.1|	54110047	emb	CAH60907		153		0	94.55
gi|54110025|emb|CAH60896.1|	54110025	emb	CAH60896		153		0	94.55
gi|54110049|emb|CAH60908.1|	54110049	emb	CAH60908		153		0	91.82
gi|54110045|emb|CAH60906.1|	54110045	emb	CAH60906		153		0	92.73
gi|54110073|emb|CAH60920.1|	54110073	emb	CAH60920		153		0	90.91
gi|54110069|emb|CAH60918.1|	54110069	emb	CAH60918		153		0	91.82
gi|54110037|emb|CAH60902.1|	54110037	emb	CAH60902		153		0	92.73
gi|468362233|gb|AGH30288.1|	468362233	gb	AGH30288		154	3	1	100	1
gi|468362213|gb|AGH30287.1|	468362213	gb	AGH30287		154		0	99.09
gi|468362169|gb|AGH30285.1|	468362169	gb	AGH30285		154		0	97.27
gi|551680319|gb|AGY32872.1|	551680319	gb	AGY32872		155	1	1	100	1
gi|241992705|gb|ACS73864.1|	241992705	gb	ACS73864		156	5	1	100	2
gi|83779572|gb|ABC47604.1|	83779572	gb	ABC47604		156		0	80
gi|83779570|gb|ABC47603.1|	83779570	gb	ABC47603		156		0	80.91
gi|83779576|gb|ABC47606.1|	83779576	gb	ABC47606		156		0	80.91
gi|83779574|gb|ABC47605.1|	83779574	gb	ABC47605		156		0	81.82
gi|390980970|pdb|4AQ1|D	390980970	pdb	4AQ1	D	157	1	1	100	1
gi|30350901|gb|AAP22645.1|	30350901	gb	AAP22645		158	1	1	100	1
gi|806394139|pdb|4QLR|B	806394139	pdb	4QLR	B	159	1	1	100	1
gi|18496223|emb|CAD22476.1|	18496223	emb	CAD22476		160	2	1	100	1
gi|18496215|emb|CAD22472.1|	18496215	emb	CAD22472		160		0	98.18
gi|685239781|gb|AIO05488.1|	685239781	gb	AIO05488		161	1	1	100	1
gi|672885921|pdb|4PIR|J	672885921	pdb	4PIR	J	162	1	1	100	1
gi|820947721|dbj|BAR73350.1|	820947721	dbj	BAR73350		163	1	1	100	1
gi|44844223|emb|CAF32424.1|	44844223	emb	CAF32424		164	5	1	100	1
gi|44844215|emb|CAF32420.1|	44844215	emb	CAF32420		164		0	98.18
gi|44844249|emb|CAF32437.1|	44844249	emb	CAF32437		164		0	96.36
gi|44844219|emb|CAF32422.1|	44844219	emb	CAF32422		164		0	92.73
gi|44844217|emb|CAF32421.1|	44844217	emb	CAF32421		164		0	90.91
gi|355469195|gb|AER93251.1|	355469195	gb	AER93251		165	1	1	100	1
gi|18496207|emb|CAD22468.1|	18496207	emb	CAD22468		166	1	1	100	1
gi|33517382|gb|AAQ19974.1|	33517382	gb	AAQ19974		167	1	1	100	1
gi|83764166|emb|CAJ55286.1|	83764166	emb	CAJ55286		168	2	1	100	1
gi|83764088|emb|CAJ55285.1|	83764088	emb	CAJ55285		168		0	90.91
gi|543890212|gb|AGV76525.1|	543890212	gb	AGV76525		169	1	1	100	1
gi|926443653|gb|ALD14656.1|	926443653	gb	ALD14656		170	1	1	100	1
gi|85815620|emb|CAJ57593.2|	85815620	emb	CAJ57593.2		171	1	1	100	1
gi|16930587|gb|AAL31961.1|AF425245_1	16930587	gb	AF425245	AF425245	172	1	1	100	1
gi|312207837|pdb|3K80|B	312207837	pdb	3K80	B	173	1	1	100	1
gi|16930593|gb|AAL31964.1|AF425248_1	16930593	gb	AF425248	AF425248	174	1	1	100	1
gi|54110059|emb|CAH60913.1|	54110059	emb	CAH60913		175	1	1	100	1
gi|534286644|pdb|4KRM|L	534286644	pdb	4KRM	L	176	1	1	100	1
gi|33517402|gb|AAQ19984.1|	33517402	gb	AAQ19984		177	1	1	100	1
gi|54110029|emb|CAH60898.1|	54110029	emb	CAH60898		178	2	1	100	1
gi|54110031|emb|CAH60899.1|	54110031	emb	CAH60899		178		0	92.73
gi|51490817|emb|CAH18854.1|	51490817	emb	CAH18854		179	1	1	100	1
gi|816380365|gb|AKF02407.1|	816380365	gb	AKF02407		180	1	1	100	1
gi|33517390|gb|AAQ19978.1|	33517390	gb	AAQ19978		181	1	1	100	1
gi|564731358|pdb|4NC1|F	564731358	pdb	4NC1	F	182	1	1	100	1
gi|345100833|pdb|3QXW|E	345100833	pdb	3QXW	E	183	3	1	100	1
gi|339717605|pdb|3QXT|B	339717605	pdb	3QXT	B	183		0	95.45
gi|115430674|emb|CAL18277.1|	115430674	emb	CAL18277		183		0	97.27
gi|586500230|pdb|4KML|B	586500230	pdb	4KML	B	184	1	1	100	1
gi|44844239|emb|CAF32432.1|	44844239	emb	CAF32432		185	1	1	100	1
gi|83764176|emb|CAJ55291.1|	83764176	emb	CAJ55291		186	1	1	100	1
gi|557786721|gb|AHA34203.1|	557786721	gb	AHA34203		187	1	1	100	1
gi|952206577|gb|ALN98714.1|	952206577	gb	ALN98714		188	1	1	100	1
gi|551680329|gb|AGY32877.1|	551680329	gb	AGY32877		189	1	1	100	1
gi|55833028|gb|AAV66931.1|	55833028	gb	AAV66931		190	1	1	100	1
gi|33517412|gb|AAQ19989.1|	33517412	gb	AAQ19989		191	1	1	100	1
gi|765365274|dbj|BAQ56204.1|	765365274	dbj	BAQ56204		192	1	1	100	1
gi|33517404|gb|AAQ19985.1|	33517404	gb	AAQ19985		193	1	1	100	1
gi|469474486|pdb|4HEM|G	469474486	pdb	4HEM	G	194	1	1	100	1
gi|564731357|pdb|4NC1|D	564731357	pdb	4NC1	D	195	2	1	100	2
gi|18496185|emb|CAD22457.1|	18496185	emb	CAD22457		195		0	80.73
gi|395406682|gb|AFN61318.1|	395406682	gb	AFN61318		196	3	1	100	2
gi|83764184|emb|CAJ55295.1|	83764184	emb	CAJ55295		196		0	80.73
gi|83764224|emb|CAJ55312.1|	83764224	emb	CAJ55312		196		0	80.73
gi|530537672|pdb|4LAJ|I	530537672	pdb	4LAJ	I	197	1	1	100	1
gi|161779820|gb|ABX79396.1|	161779820	gb	ABX79396		198	2	1	100	1
gi|161779816|gb|ABX79394.1|	161779816	gb	ABX79394		198	1	0	99.08
gi|543890232|gb|AGV76535.1|	543890232	gb	AGV76535		199	2	1	100	1
gi|44844251|emb|CAF32438.1|	44844251	emb	CAF32438		200	3	1	100	2
gi|44844229|emb|CAF32427.1|	44844229	emb	CAF32427		200		0	88.99
gi|18496193|emb|CAD22461.1|	18496193	emb	CAD22461		200		0	81.65
gi|974994836|pdb|5F7L|D	974994836	pdb	5F7L	D	201	1	1	100	1
gi|884528100|gb|AKQ22869.1|	884528100	gb	AKQ22869		202	1	1	100	1
gi|557786697|gb|AHA34191.1|	557786697	gb	AHA34191		203	1	1	100	1
gi|469474580|pdb|4IOS|G	469474580	pdb	4IOS	G	204	1	1	100	1
gi|18496233|emb|CAD22481.1|	18496233	emb	CAD22481		205	5	1	100	1
gi|18496235|emb|CAD22482.1|	18496235	emb	CAD22482		205		0	91.74
gi|18496227|emb|CAD22478.1|	18496227	emb	CAD22478		205		0	85.32
gi|18496231|emb|CAD22480.1|	18496231	emb	CAD22480		205		0	85.32
gi|18496217|emb|CAD22473.1|	18496217	emb	CAD22473		205		0	82.57
gi|586500167|pdb|4GRW|I	586500167	pdb	4GRW	I	206	1	1	100	1
gi|233770122|gb|ACQ91141.1|	233770122	gb	ACQ91141		207	1	1	100	1
gi|926443651|gb|ALD14655.1|	926443651	gb	ALD14655		208	1	1	100	1
gi|83764196|emb|CAJ55300.1|	83764196	emb	CAJ55300		209	1	1	100	1
gi|196050978|gb|ACG68629.1|	196050978	gb	ACG68629		210	1	1	100	1
gi|729056011|gb|AIZ03025.1|	729056011	gb	AIZ03025		211	1	1	100	1
gi|543890218|gb|AGV76528.1|	543890218	gb	AGV76528		212	1	1	100	1
gi|44844241|emb|CAF32433.1|	44844241	emb	CAF32433		213	1	1	100	1
gi|551680333|gb|AGY32879.1|	551680333	gb	AGY32879		214	1	1	100	1
gi|189182784|gb|ACD81985.1|	189182784	gb	ACD81985		215	1	1	100	1
gi|225420956|gb|ACN89786.1|	225420956	gb	ACN89786		216	1	1	100	1
gi|810056648|gb|AKE13333.1|	810056648	gb	AKE13333		217	1	1	100	1
gi|700588297|pdb|4QO1|A	700588297	pdb	4QO1	A	218	1	1	100	1
gi|663440168|gb|AIF28008.1|	663440168	gb	AIF28008		219	1	1	100	1
gi|233770120|gb|ACQ91140.1|	233770120	gb	ACQ91140		220	1	1	100	1
gi|820947719|dbj|BAR73349.1|	820947719	dbj	BAR73349		221	2	1	100	1
gi|820947717|dbj|BAR73348.1|	820947717	dbj	BAR73348		221		0	83.49
gi|83754429|pdb|2BSE|F	83754429	pdb	2BSE	F	222	3	1	100	1
gi|16930599|gb|AAL31967.1|AF425251_1	16930599	gb	AF425251	AF425251	222		0	89.91
gi|16930597|gb|AAL31966.1|AF425250_1	16930597	gb	AF425250	AF425250	222		0	89.91
gi|18496211|emb|CAD22470.1|	18496211	emb	CAD22470		223	1	1	100	1
gi|922664752|pdb|4YGA|H	922664752	pdb	4YGA	H	224	1	1	100	1
gi|810056646|gb|AKE13332.1|	810056646	gb	AKE13332		225	1	1	100	1
gi|83764172|emb|CAJ55289.1|	83764172	emb	CAJ55289		226	1	1	100	1
gi|55833026|gb|AAV66930.1|	55833026	gb	AAV66930		227	1	1	100	1
gi|449802699|pdb|4IDL|A	449802699	pdb	4IDL	A	228	1	1	100	1
gi|927262438|pdb|5DA4|C	927262438	pdb	5DA4	C	229	1	1	100	1
gi|564731360|pdb|4NC2|B	564731360	pdb	4NC2	B	230	1	1	100	1
gi|241992711|gb|ACS73867.1|	241992711	gb	ACS73867		231	1	1	100	1
gi|83764064|emb|CAJ55274.1|	83764064	emb	CAJ55274		232	18	1	100	1
gi|83764074|emb|CAJ55317.1|	83764074	emb	CAJ55317		232		0	97.22
gi|83764072|emb|CAJ55278.1|	83764072	emb	CAJ55278		232		0	95.37
gi|83764058|emb|CAJ55271.1|	83764058	emb	CAJ55271		232		0	94.44
gi|83764050|emb|CAJ55267.1|	83764050	emb	CAJ55267		232		0	94.44
gi|83764078|emb|CAJ55280.1|	83764078	emb	CAJ55280		232		0	93.52
gi|83764070|emb|CAJ55277.1|	83764070	emb	CAJ55277		232		0	92.59
gi|83764042|emb|CAJ55263.1|	83764042	emb	CAJ55263		232		0	93.52
gi|83764062|emb|CAJ55273.1|	83764062	emb	CAJ55273		232		0	90.74
gi|83764066|emb|CAJ55275.1|	83764066	emb	CAJ55275		232		0	93.52
gi|83764054|emb|CAJ55269.1|	83764054	emb	CAJ55269		232		0	91.67
gi|83764080|emb|CAJ55281.1|	83764080	emb	CAJ55281		232		0	87.96
gi|83764060|emb|CAJ55272.1|	83764060	emb	CAJ55272		232		0	89.81
gi|83764076|emb|CAJ55279.1|	83764076	emb	CAJ55279		232		0	86.11
gi|83764052|emb|CAJ55268.1|	83764052	emb	CAJ55268		232		0	86.11
gi|83764068|emb|CAJ55276.1|	83764068	emb	CAJ55276		232		0	89.81
gi|83764044|emb|CAJ55264.1|	83764044	emb	CAJ55264		232		0	88.89
gi|83764048|emb|CAJ55266.1|	83764048	emb	CAJ55266		232		0	85.19
gi|147886566|gb|ABQ52435.1|	147886566	gb	ABQ52435		233	1	1	100	1
gi|196050964|gb|ACG68622.1|	196050964	gb	ACG68622		234	1	1	100	1
gi|312207834|pdb|3K7U|A	312207834	pdb	3K7U	A	235	1	1	100	1
gi|317455002|pdb|2X1O|B	317455002	pdb	2X1O	B	236	1	1	100	1
gi|83764056|emb|CAJ55270.1|	83764056	emb	CAJ55270		237	1	1	100	1
gi|672883429|pdb|4P2C|K	672883429	pdb	4P2C	K	238	1	1	100	1
gi|576865382|pdb|4OCN|F	576865382	pdb	4OCN	F	239	1	1	100	1
gi|666668305|gb|AIG20206.1|	666668305	gb	AIG20206		240	1	1	100	1
gi|233770118|gb|ACQ91139.1|	233770118	gb	ACQ91139		241	1	1	100	1
gi|83764222|emb|CAJ55311.1|	83764222	emb	CAJ55311		242	1	1	100	1
gi|18087355|gb|AAL58846.1|AF441486_1	18087355	gb	AF441486	AF441486	243	1	1	100	1
gi|83764178|emb|CAJ55292.1|	83764178	emb	CAJ55292		244	1	1	100	1
gi|83764232|emb|CAJ55316.1|	83764232	emb	CAJ55316		245	1	1	100	1
gi|543890222|gb|AGV76530.1|	543890222	gb	AGV76530		246	1	1	100	1
gi|926443655|gb|ALD14657.1|	926443655	gb	ALD14657		247	1	1	100	1
gi|694270169|pdb|4POU|B	694270169	pdb	4POU	B	248	1	1	100	1
gi|884528117|gb|AKQ22870.1|	884528117	gb	AKQ22870		249	1	1	100	1
gi|663440160|gb|AIF28004.1|	663440160	gb	AIF28004		250	1	1	100	1
gi|196050966|gb|ACG68623.1|	196050966	gb	ACG68623		251	1	1	100	1
gi|926443631|gb|ALD14645.1|	926443631	gb	ALD14645		252	1	1	100	1
gi|51490825|emb|CAH18858.1|	51490825	emb	CAH18858		253	1	1	100	1
gi|167728995|emb|CAP58558.1|	167728995	emb	CAP58558		254	1	1	100	1
gi|83764170|emb|CAJ55288.1|	83764170	emb	CAJ55288		255	1	1	100	1
gi|83764194|emb|CAJ55299.1|	83764194	emb	CAJ55299		256	1	1	100	1
gi|471270401|pdb|4B50|A	471270401	pdb	4B50	A	257	1	1	100	1
gi|557786715|gb|AHA34200.1|	557786715	gb	AHA34200		258	1	1	100	1
gi|910751277|pdb|5C1M|B	910751277	pdb	5C1M	B	259	1	1	100	1
gi|550545778|pdb|4C57|D	550545778	pdb	4C57	D	260	1	1	100	1
gi|55833024|gb|AAV66929.1|	55833024	gb	AAV66929		261	1	1	100	1
gi|663440174|gb|AIF28011.1|	663440174	gb	AIF28011		262	1	1	100	1
gi|83764226|emb|CAJ55313.1|	83764226	emb	CAJ55313		263	1	1	100	1
gi|543890236|gb|AGV76537.1|	543890236	gb	AGV76537		264	1	1	100	1
gi|38492670|pdb|1OP9|A	38492670	pdb	1OP9	A	265	2	1	100	1
gi|215794703|pdb|3EBA|A	215794703	pdb	3EBA	A	265		0	97.2
gi|241992703|gb|ACS73863.1|	241992703	gb	ACS73863		266	2	1	100	2
gi|18496205|emb|CAD22467.1|	18496205	emb	CAD22467		266		0	85.05
gi|83764204|emb|CAJ55302.1|	83764204	emb	CAJ55302		267	1	1	100	1
gi|51490831|emb|CAH18861.1|	51490831	emb	CAH18861		268	1	1	100	1
gi|753534115|pdb|4WEU|E	753534115	pdb	4WEU	E	269	2	1	100	1
gi|511637464|gb|AGN90987.1|	511637464	gb	AGN90987		269		0	99.07
gi|17530492|gb|AAL40825.1|AF447914_1	17530492	gb	AF447914	AF447914	270	1	1	100	1
gi|699030616|pdb|4WGV|D	699030616	pdb	4WGV	D	271	1	1	100	1
gi|765365272|dbj|BAQ56203.1|	765365272	dbj	BAQ56203		272	1	1	100	1
gi|93278623|pdb|1ZV5|A	93278623	pdb	1ZV5	A	273	1	1	100	1
gi|651207639|pdb|4LHJ|B	651207639	pdb	4LHJ	B	274	1	1	100	1
gi|54110109|emb|CAH60938.1|	54110109	emb	CAH60938		275	1	1	100	1
gi|560189074|pdb|4MQT|B	560189074	pdb	4MQT	B	276	1	1	100	1
gi|355469193|gb|AER93250.1|	355469193	gb	AER93250		277	1	1	100	1
gi|158429301|pdb|2P49|B	158429301	pdb	2P49	B	278	5	1	100	1
gi|158429305|pdb|2P4A|D	158429305	pdb	2P4A	D	278		0	91.59
gi|343197339|pdb|3QSK|B	343197339	pdb	3QSK	B	278		0	94.39
gi|694270170|pdb|4POY|A	694270170	pdb	4POY	A	278		0	93.46
gi|675969926|pdb|4PPT|A	675969926	pdb	4PPT	A	278		0	94.39
gi|16930591|gb|AAL31963.1|AF425247_1	16930591	gb	AF425247	AF425247	279	1	1	100	1
gi|83764198|emb|CAJ55319.1|	83764198	emb	CAJ55319		280	1	1	100	1
gi|326787585|gb|AEA07719.1|	326787585	gb	AEA07719		281	1	1	100	1
gi|269930080|gb|ACZ53929.1|	269930080	gb	ACZ53929		282	1	1	100	1
gi|411031507|gb|AFW03624.1|	411031507	gb	AFW03624		283	1	1	100	1
gi|30350889|gb|AAP22639.1|	30350889	gb	AAP22639		284	1	1	100	1
gi|984076524|pdb|3JBF|7	984076524	pdb	3JBF	7	285	1	1	100	1
gi|18496229|emb|CAD22479.1|	18496229	emb	CAD22479		286	1	1	100	1
gi|926443647|gb|ALD14653.1|	926443647	gb	ALD14653		287	1	1	100	1
gi|753534118|pdb|4WEN|B	753534118	pdb	4WEN	B	288	1	1	100	1
gi|18496197|emb|CAD22463.1|	18496197	emb	CAD22463		289	1	1	100	1
gi|753534121|pdb|4WEM|B	753534121	pdb	4WEM	B	290	1	1	100	1
gi|55833066|gb|AAV66950.1|	55833066	gb	AAV66950		291	1	1	100	1
gi|312207843|pdb|3K81|B	312207843	pdb	3K81	B	292	1	1	100	1
gi|550545774|pdb|4C58|B	550545774	pdb	4C58	B	293	1	1	100	1
gi|551680317|gb|AGY32871.1|	551680317	gb	AGY32871		294	1	1	100	1
gi|55833064|gb|AAV66949.1|	55833064	gb	AAV66949		295	1	1	100	1
gi|663440176|gb|AIF28012.1|	663440176	gb	AIF28012		296	1	1	100	1
gi|30350893|gb|AAP22641.1|	30350893	gb	AAP22641		297	1	1	100	1
gi|33517384|gb|AAQ19975.1|	33517384	gb	AAQ19975		298	1	1	100	1
gi|54110115|emb|CAH60941.1|	54110115	emb	CAH60941		299	1	1	100	1
gi|21730573|pdb|1KXV|D	21730573	pdb	1KXV	D	300	1	1	100	1
gi|55833042|gb|AAV66938.1|	55833042	gb	AAV66938		301	1	1	100	1
gi|83764214|emb|CAJ55307.1|	83764214	emb	CAJ55307		302	1	1	100	1
gi|543890244|gb|AGV76541.1|	543890244	gb	AGV76541		303	1	1	100	1
gi|667485038|pdb|4QKX|B	667485038	pdb	4QKX	B	304	3	1	100	2
gi|223674036|pdb|3EZJ|H	223674036	pdb	3EZJ	H	304		0	82.08
gi|319443694|pdb|3P0G|B	319443694	pdb	3P0G	B	304		0	92.45
gi|742261584|pdb|4X7D|D	742261584	pdb	4X7D	D	305	1	1	100	1
gi|83764216|emb|CAJ55308.1|	83764216	emb	CAJ55308		306	2	1	100	2
gi|54110087|emb|CAH60927.1|	54110087	emb	CAH60927		306		0	80.19
gi|543890210|gb|AGV76524.1|	543890210	gb	AGV76524		307	1	1	100	1
gi|355469205|gb|AER93256.1|	355469205	gb	AER93256		308	1	1	100	1
gi|17530476|gb|AAL40817.1|AF447906_1	17530476	gb	AF447906	AF447906	309	1	1	100	1
gi|21730563|pdb|1KXQ|H	21730563	pdb	1KXQ	H	310	1	1	100	1
gi|33517392|gb|AAQ19979.1|	33517392	gb	AAQ19979		311	1	1	100	1
gi|18496189|emb|CAD22459.1|	18496189	emb	CAD22459		312	1	1	100	1
gi|952206568|gb|ALN98712.1|	952206568	gb	ALN98712		313	1	1	100	1
gi|765365270|dbj|BAQ56202.1|	765365270	dbj	BAQ56202		314	1	1	100	1
gi|952206588|gb|ALN98716.1|	952206588	gb	ALN98716		315	1	1	100	1
gi|33517406|gb|AAQ19986.1|	33517406	gb	AAQ19986		316	2	1	100	2	?
gi|17530496|gb|AAL40827.1|AF447916_1	17530496	gb	AF447916	AF447916	316		0	99.06
gi|672885814|pdb|4M3K|B	672885814	pdb	4M3K	B	317	1	1	100	1
gi|816380367|gb|AKF02408.1|	816380367	gb	AKF02408		318	1	1	100	1
gi|952206556|gb|ALN98710.1|	952206556	gb	ALN98710		319	1	1	100	1
gi|152143606|gb|ABS29546.1|	152143606	gb	ABS29546		320	3	1	100	1
gi|152143604|gb|ABS29545.1|	152143604	gb	ABS29545		320		0	84.91
gi|152143602|gb|ABS29544.1|	152143602	gb	ABS29544		320		0	83.96
gi|33517386|gb|AAQ19976.1|	33517386	gb	AAQ19976		321	1	1	100	1
gi|984076529|pdb|3JBG|7	984076529	pdb	3JBG	7	322	1	1	100	1
gi|33517400|gb|AAQ19983.1|	33517400	gb	AAQ19983		323	1	1	100	1
gi|196050974|gb|ACG68627.1|	196050974	gb	ACG68627		324	4	1	100	1
gi|196050962|gb|ACG68621.1|	196050962	gb	ACG68621		324		0	99.06
gi|196050984|gb|ACG68632.1|	196050984	gb	ACG68632		324		0	98.11
gi|196050976|gb|ACG68628.1|	196050976	gb	ACG68628		324		0	95.28
gi|55833062|gb|AAV66948.1|	55833062	gb	AAV66948		325	9	1	100	1
gi|55833056|gb|AAV66945.1|	55833056	gb	AAV66945		325		0	99.06
gi|55833058|gb|AAV66946.1|	55833058	gb	AAV66946		325		0	96.23
gi|55833054|gb|AAV66944.1|	55833054	gb	AAV66944		325		0	96.23
gi|55833048|gb|AAV66941.1|	55833048	gb	AAV66941		325		0	98.11
gi|55833060|gb|AAV66947.1|	55833060	gb	AAV66947		325		0	97.17
gi|55833046|gb|AAV66940.1|	55833046	gb	AAV66940		325		0	96.23
gi|55833044|gb|AAV66939.1|	55833044	gb	AAV66939		325		0	93.4
gi|55833074|gb|AAV66954.1|	55833074	gb	AAV66954		325		0	94.34
gi|54110117|emb|CAH60942.1|	54110117	emb	CAH60942		326	1	1	100	1
gi|586500049|pdb|3J69|7	586500049	pdb	3J69	7	327	1	1	100	1
gi|557786689|gb|AHA34187.1|	557786689	gb	AHA34187		328	1	1	100	1
gi|625295371|gb|AHY24763.1|	625295371	gb	AHY24763		329	1	1	100	1
gi|62737962|pdb|1SJX|A	62737962	pdb	1SJX	A	330	1	1	100	1
gi|18496187|emb|CAD22458.1|	18496187	emb	CAD22458		331	1	1	100	1
gi|83764208|emb|CAJ55304.1|	83764208	emb	CAJ55304		332	1	1	100	1
gi|468362186|gb|AGH30286.1|	468362186	gb	AGH30286		333	1	1	100	1
gi|651207635|pdb|4LGR|B	651207635	pdb	4LGR	B	334	1	1	100	1
gi|54110097|emb|CAH60932.1|	54110097	emb	CAH60932		335	7	1	100	1
gi|54110095|emb|CAH60931.1|	54110095	emb	CAH60931		335		0	98.1
gi|54110081|emb|CAH60924.1|	54110081	emb	CAH60924		335		0	98.1
gi|54110111|emb|CAH60939.1|	54110111	emb	CAH60939		335		0	98.1
gi|54110085|emb|CAH60926.1|	54110085	emb	CAH60926		335		0	96.19
gi|54110113|emb|CAH60940.1|	54110113	emb	CAH60940		335		0	89.52
gi|54110103|emb|CAH60935.1|	54110103	emb	CAH60935		335		0	82.86
gi|83764220|emb|CAJ55310.1|	83764220	emb	CAJ55310		336	1	1	100	1
gi|33517394|gb|AAQ19980.1|	33517394	gb	AAQ19980		337	1	1	100	1
gi|147886570|gb|ABQ52437.1|	147886570	gb	ABQ52437		338	2	1	100	1
gi|147886568|gb|ABQ52436.1|	147886568	gb	ABQ52436		338		0	87.62
gi|557786717|gb|AHA34201.1|	557786717	gb	AHA34201		339	1	1	100	1
gi|557804855|pdb|4CDG|D	557804855	pdb	4CDG	D	340	1	1	100	1
gi|33517388|gb|AAQ19977.1|	33517388	gb	AAQ19977		341	1	1	100	1
gi|152143600|gb|ABS29543.1|	152143600	gb	ABS29543		342	1	1	100	1
gi|54110089|emb|CAH60928.1|	54110089	emb	CAH60928		343	1	1	100	1
gi|44844233|emb|CAF32429.1|	44844233	emb	CAF32429		344	3	1	100	1
gi|44844231|emb|CAF32428.1|	44844231	emb	CAF32428		344		0	99.05
gi|44844253|emb|CAF32439.1|	44844253	emb	CAF32439		344		0	96.19
gi|55833076|gb|AAV66955.1|	55833076	gb	AAV66955		345	2	1	100	1
gi|55833072|gb|AAV66953.1|	55833072	gb	AAV66953		345	1	0	99.05
gi|17530498|gb|AAL40828.1|AF447917_1	17530498	gb	AF447917	AF447917	346	1	1	100	1
gi|268639695|gb|ACZ18163.1|	268639695	gb	ACZ18163		347	1	1	100	1
gi|663440178|gb|AIF28013.1|	663440178	gb	AIF28013		348	1	1	100	1
gi|83764086|emb|CAJ55284.1|	83764086	emb	CAJ55284		349	7	1	100	5
gi|17530494|gb|AAL40826.1|AF447915_1	17530494	gb	AF447915	AF447915	349		0	82.69
gi|51490803|emb|CAH18847.1|	51490803	emb	CAH18847		349		0	98.08
gi|729056017|gb|AIZ03028.1|	729056017	gb	AIZ03028		349		0	84.62
gi|18496195|emb|CAD22462.1|	18496195	emb	CAD22462		349		0	82.69
gi|729056013|gb|AIZ03026.1|	729056013	gb	AIZ03026		349		0	84.62
gi|55833070|gb|AAV66952.1|	55833070	gb	AAV66952		349		0	80.77
gi|625295373|gb|AHY24764.1|	625295373	gb	AHY24764		350	2	1	100	2
gi|764091304|pdb|4XT1|C	764091304	pdb	4XT1	C	350		0	80.77
gi|468362043|gb|AGH30280.1|	468362043	gb	AGH30280		351	2	1	100	1
gi|468362146|gb|AGH30284.1|	468362146	gb	AGH30284		351		0	92.31
gi|17530470|gb|AAL40814.1|AF447903_1	17530470	gb	AF447903	AF447903	352	1	1	100	1
gi|532130795|gb|AGT78116.1|	532130795	gb	AGT78116		353	1	1	100	1
gi|926443627|gb|ALD14643.1|	926443627	gb	ALD14643		354	1	1	100	1
gi|926443635|gb|ALD14647.1|	926443635	gb	ALD14647		355	1	1	100	1
gi|557786707|gb|AHA34196.1|	557786707	gb	AHA34196		356	1	1	100	1
gi|543890250|gb|AGV76544.1|	543890250	gb	AGV76544		357	1	1	100	1
gi|55833068|gb|AAV66951.1|	55833068	gb	AAV66951		358	2	1	100	1
gi|55833052|gb|AAV66942.1|	55833052	gb	AAV66942		358		0	82.69
gi|17530484|gb|AAL40821.1|AF447910_1	17530484	gb	AF447910	AF447910	359	1	1	100	1
gi|926443657|gb|ALD14658.1|	926443657	gb	ALD14658		360	1	1	100	1
gi|54110107|emb|CAH60937.1|	54110107	emb	CAH60937		361	1	1	100	1
gi|71042118|pdb|1YZZ|B	71042118	pdb	1YZZ	B	362	2	1	100	1
gi|71042017|pdb|1YC7|B	71042017	pdb	1YC7	B	362		0	97.12
gi|83764188|emb|CAJ55297.1|	83764188	emb	CAJ55297		363	1	1	100	1
gi|17530488|gb|AAL40823.1|AF447912_1	17530488	gb	AF447912	AF447912	364	1	1	100	1
gi|167729001|emb|CAP58561.1|	167729001	emb	CAP58561		365	1	1	100	1
gi|926443641|gb|ALD14650.1|	926443641	gb	ALD14650		366	1	1	100	1
gi|54110101|emb|CAH60934.1|	54110101	emb	CAH60934		367	1	1	100	1
gi|952206562|gb|ALN98711.1|	952206562	gb	ALN98711		368	1	1	100	1
gi|468362076|gb|AGH30281.1|	468362076	gb	AGH30281		369	3	1	100	1
gi|468362008|gb|AGH30279.1|	468362008	gb	AGH30279		369		0	97.09
gi|468362106|gb|AGH30282.1|	468362106	gb	AGH30282		369		0	93.2
gi|926443625|gb|ALD14642.1|	926443625	gb	ALD14642		370	1	1	100	1
gi|83764206|emb|CAJ55303.1|	83764206	emb	CAJ55303		371	1	1	100	1
gi|817599179|pdb|4ZG1|F	817599179	pdb	4ZG1	F	372	1	1	100	1
gi|355469201|gb|AER93254.1|	355469201	gb	AER93254		373	1	1	100	1
gi|926443645|gb|ALD14652.1|	926443645	gb	ALD14652		374	1	1	100	1
gi|926443629|gb|ALD14644.1|	926443629	gb	ALD14644		375	1	1	100	1
gi|309319910|pdb|3K74|B	309319910	pdb	3K74	B	376	1	1	100	1
gi|159162475|pdb|1IEH|A	159162475	pdb	1IEH	A	377	1	1	100	1
gi|24987246|pdb|1G9E|A	24987246	pdb	1G9E	A	378	1	1	100	1
gi|355469183|gb|AER93245.1|	355469183	gb	AER93245		379	1	1	100	1
gi|83764228|emb|CAJ55314.1|	83764228	emb	CAJ55314		380	1	1	100	1
gi|17530478|gb|AAL40818.1|AF447907_1	17530478	gb	AF447907	AF447907	381	1	1	100	1
gi|220702374|pdb|3CFI|L	220702374	pdb	3CFI	L	382	1	1	100	1
gi|703999512|dbj|BAP82410.1|	703999512	dbj	BAP82410		383	8	1	100	1
gi|703999504|dbj|BAP82406.1|	703999504	dbj	BAP82406		383		0	99.03
gi|703999518|dbj|BAP82413.1|	703999518	dbj	BAP82413		383		0	99.03
gi|703999510|dbj|BAP82409.1|	703999510	dbj	BAP82409		383		0	97.09
gi|703999506|dbj|BAP82407.1|	703999506	dbj	BAP82407		383		0	97.09
gi|703999516|dbj|BAP82412.1|	703999516	dbj	BAP82412		383		0	96.12
gi|703999514|dbj|BAP82411.1|	703999514	dbj	BAP82411		383		0	97.09
gi|703999508|dbj|BAP82408.1|	703999508	dbj	BAP82408		383		0	96.12
gi|543890248|gb|AGV76543.1|	543890248	gb	AGV76543		384	1	1	100	1
gi|482676981|pdb|4EIG|B	482676981	pdb	4EIG	B	385	1	1	100	1
gi|17530502|gb|AAL40830.1|AF447919_1	17530502	gb	AF447919	AF447919	386	1	1	100	1
gi|33517410|gb|AAQ19988.1|	33517410	gb	AAQ19988		387	1	1	100	1
gi|18496209|emb|CAD22469.1|	18496209	emb	CAD22469		388	1	1	100	1
gi|152143608|gb|ABS29547.1|	152143608	gb	ABS29547		389	1	1	100	1
gi|551680331|gb|AGY32878.1|	551680331	gb	AGY32878		390	1	1	100	1
gi|241992713|gb|ACS73868.1|	241992713	gb	ACS73868		391	1	1	100	1
gi|651207633|pdb|4LGP|D	651207633	pdb	4LGP	D	392	1	1	100	1
gi|557786711|gb|AHA34198.1|	557786711	gb	AHA34198		393	1	1	100	1
gi|625295369|gb|AHY24762.1|	625295369	gb	AHY24762		394	1	1	100	1
gi|17530500|gb|AAL40829.1|AF447918_1	17530500	gb	AF447918	AF447918	395	2	1	100	1
gi|17530482|gb|AAL40820.1|AF447909_1	17530482	gb	AF447909	AF447909	395		0	81.37
gi|17530472|gb|AAL40815.1|AF447904_1	17530472	gb	AF447904	AF447904	396	1	1	100	1
gi|17530486|gb|AAL40822.1|AF447911_1	17530486	gb	AF447911	AF447911	397	1	1	100	1
gi|167728999|emb|CAP58560.1|	167728999	emb	CAP58560		398	1	1	100	1
gi|355469199|gb|AER93253.1|	355469199	gb	AER93253		399	1	1	100	1
gi|196050980|gb|ACG68630.1|	196050980	gb	ACG68630		400	2	1	100	1
gi|196050970|gb|ACG68625.1|	196050970	gb	ACG68625		400		0	86.27
gi|395406684|gb|AFN61319.1|	395406684	gb	AFN61319		401	1	1	100	1
gi|33517398|gb|AAQ19982.1|	33517398	gb	AAQ19982		402	1	1	100	1
gi|161779828|gb|ABX79400.1|	161779828	gb	ABX79400		403	3	1	100	1
gi|161779826|gb|ABX79399.1|	161779826	gb	ABX79399		403		0	89.22
gi|161779832|gb|ABX79402.1|	161779832	gb	ABX79402		403		0	90.2
gi|196050972|gb|ACG68626.1|	196050972	gb	ACG68626		404	1	1	100	1
gi|597960421|pdb|4ORZ|C	597960421	pdb	4ORZ	C	405	1	1	100	1
gi|18496219|emb|CAD22474.1|	18496219	emb	CAD22474		406	2	1	100	1
gi|18496225|emb|CAD22477.1|	18496225	emb	CAD22477		406		0	98.04
gi|161779830|gb|ABX79401.1|	161779830	gb	ABX79401		407	1	1	100	1
gi|663440166|gb|AIF28007.1|	663440166	gb	AIF28007		408	1	1	100	1
gi|51490809|emb|CAH18850.1|	51490809	emb	CAH18850		409	1	1	100	1
gi|557786725|gb|AHA34205.1|	557786725	gb	AHA34205		410	1	1	100	1
gi|729056015|gb|AIZ03027.1|	729056015	gb	AIZ03027		411	1	1	100	1
gi|33517414|gb|AAQ19990.1|	33517414	gb	AAQ19990		412	1	1	100	1
gi|625295375|gb|AHY24765.1|	625295375	gb	AHY24765		413	1	1	100	1
gi|270356711|gb|ACZ80603.1|	270356711	gb	ACZ80603		414	1	1	100	1
gi|304446109|pdb|3OGO|H	304446109	pdb	3OGO	H	415	1	1	100	1
gi|83764192|emb|CAJ55298.1|	83764192	emb	CAJ55298		416	1	1	100	1
gi|196050968|gb|ACG68624.1|	196050968	gb	ACG68624		417	1	1	100	1
gi|147886564|gb|ABQ52434.1|	147886564	gb	ABQ52434		418	1	1	100	1
gi|17530480|gb|AAL40819.1|AF447908_1	17530480	gb	AF447908	AF447908	419	1	1	100	1
gi|926443639|gb|ALD14649.1|	926443639	gb	ALD14649		420	1	1	100	1
gi|926443659|gb|ALD14659.1|	926443659	gb	ALD14659		421	1	1	100	1
gi|17530474|gb|AAL40816.1|AF447905_1	17530474	gb	AF447905	AF447905	422	1	1	100	1
gi|167728997|emb|CAP58559.1|	167728997	emb	CAP58559		423	1	1	100	1
gi|51490805|emb|CAH18848.1|	51490805	emb	CAH18848		424	1	1	100	1
gi|926443637|gb|ALD14648.1|	926443637	gb	ALD14648		425	1	1	100	1
gi|974994880|pdb|5F9D|C	974994880	pdb	5F9D	C	426	1	1	100	1
gi|49259035|pdb|1SJV|A	49259035	pdb	1SJV	A	427	1	1	100	1
gi|18496203|emb|CAD22466.1|	18496203	emb	CAD22466		428	1	1	100	1
gi|742261593|pdb|4X7F|D	742261593	pdb	4X7F	D	429	1	1	100	1
gi|350610349|pdb|2XXM|B	350610349	pdb	2XXM	B	430	1	1	100	1
gi|16930589|gb|AAL31962.1|AF425246_1	16930589	gb	AF425246	AF425246	431	1	1	100	1
gi|83764180|emb|CAJ55293.1|	83764180	emb	CAJ55293		432	1	1	100	1
gi|922665037|pdb|5C3L|D	922665037	pdb	5C3L	D	433	2	1	100	2
gi|508123602|pdb|3ZKQ|D	508123602	pdb	3ZKQ	D	433		0	82.65
gi|168997707|gb|ACA42552.1|	168997707	gb	ACA42552		434	2	1	100	2
gi|411031505|gb|AFW03623.1|	411031505	gb	AFW03623		434		0	95.92
gi|18496199|emb|CAD22464.1|	18496199	emb	CAD22464		435	1	1	100	1
gi|543890208|gb|AGV76523.1|	543890208	gb	AGV76523		436	1	1	100	1
gi|17530490|gb|AAL40824.1|AF447913_1	17530490	gb	AF447913	AF447913	437	1	1	100	1
gi|56541936|emb|CAE84869.1|	56541936	emb	CAE84869		438	1	1	100	1
gi|508123607|pdb|3ZKX|C	508123607	pdb	3ZKX	C	439	1	1	100	1
gi|558064682|gb|AHA50076.1|	558064682	gb	AHA50076		440	1	1	100	1
gi|355469203|gb|AER93255.1|	355469203	gb	AER93255		441	3	1	100	1
gi|355469197|gb|AER93252.1|	355469197	gb	AER93252		441		0	96.91
gi|355469191|gb|AER93249.1|	355469191	gb	AER93249		441		0	94.85
gi|51469036|emb|CAH18013.1|	51469036	emb	CAH18013		442	1	1	100	1
gi|18496201|emb|CAD22465.1|	18496201	emb	CAD22465		443	1	1	100	1
gi|557786713|gb|AHA34199.1|	557786713	gb	AHA34199		444	1	1	100	1

## Sheet: 75%
ID	GI	Database	Accession		Cluster #	Cluster size	Rep	% ID	Target/cluster
gi|289526649|pdb|3K3Q|A	289526649	pdb	3K3Q	A	0	1	1	100	1
gi|926443649|gb|ALD14654.1|	926443649	gb	ALD14654		1	1	1	100	1
gi|2392448|pdb|1MEL|B	2392448	pdb	1MEL	B	2	3	1	100	1
gi|55670849|pdb|1XFP|A	55670849	pdb	1XFP	A	2		0	98.32
gi|78101076|pdb|1ZMY|A	78101076	pdb	1ZMY	A	2		0	93.28
gi|543890242|gb|AGV76540.1|	543890242	gb	AGV76540		3	2	1	100	1
gi|543890206|gb|AGV76522.1|	543890206	gb	AGV76522		3		0	75.42
gi|425892393|gb|AFY09731.1|	425892393	gb	AFY09731		4	1	1	100	1
gi|543890226|gb|AGV76532.1|	543890226	gb	AGV76532		5	1	1	100	1
gi|480309599|gb|AGJ76249.1|	480309599	gb	AGJ76249		6	2	1	100	1
gi|480309597|gb|AGJ76248.1|	480309597	gb	AGJ76248		6		0	99.15
gi|469474488|pdb|4HEP|G	469474488	pdb	4HEP	G	7	1	1	100	1
gi|270346501|pdb|3G9A|B	270346501	pdb	3G9A	B	8	1	1	100	1
gi|534286649|pdb|4KRO|B	534286649	pdb	4KRO	B	9	1	1	100	1
gi|54110135|emb|CAH60951.1|	54110135	emb	CAH60951		10	2	1	100	1
gi|54110127|emb|CAH60947.1|	54110127	emb	CAH60947		10		0	93.97
gi|607347641|gb|AHW48351.1|	607347641	gb	AHW48351		11	3	1	100	1
gi|607347639|gb|AHW48350.1|	607347639	gb	AHW48350		11		0	98.28
gi|607347643|gb|AHW48352.1|	607347643	gb	AHW48352		11		0	96.55
gi|551680335|gb|AGY32880.1|	551680335	gb	AGY32880		12	1	1	100	1
gi|543890228|gb|AGV76533.1|	543890228	gb	AGV76533		13	1	1	100	1
gi|810056652|gb|AKE13335.1|	810056652	gb	AKE13335		14	1	1	100	1
gi|551680325|gb|AGY32875.1|	551680325	gb	AGY32875		15	1	1	100	1
gi|729056019|gb|AIZ03029.1|	729056019	gb	AIZ03029		16	1	1	100	1
gi|482677123|pdb|4FHB|D	482677123	pdb	4FHB	D	17	1	1	100	1
gi|675970095|pdb|4U05|B	675970095	pdb	4U05	B	18	3	0	97.39	1
gi|675970092|pdb|4TYU|B	675970092	pdb	4TYU	B	18		0	98.26
gi|704361176|pdb|4W81|A	704361176	pdb	4W81	A	18		1	100
gi|54110145|emb|CAH60956.1|	54110145	emb	CAH60956		19	9	1	100	1
gi|54110105|emb|CAH60936.1|	54110105	emb	CAH60936		19		0	91.3
gi|54110143|emb|CAH60955.1|	54110143	emb	CAH60955		19		0	87.83
gi|54110131|emb|CAH60949.1|	54110131	emb	CAH60949		19		0	88.7
gi|54110099|emb|CAH60933.1|	54110099	emb	CAH60933		19		0	88.7
gi|54110147|emb|CAH60957.1|	54110147	emb	CAH60957		19		0	88.7
gi|54110125|emb|CAH60946.1|	54110125	emb	CAH60946		19		0	89.57
gi|54110129|emb|CAH60948.1|	54110129	emb	CAH60948		19		0	88.7
gi|54110123|emb|CAH60945.1|	54110123	emb	CAH60945		19		0	85.22
gi|734459131|pdb|4W6Y|B	734459131	pdb	4W6Y	B	20	1	1	100	1
gi|651207637|pdb|4LGS|B	651207637	pdb	4LGS	B	21	1	1	100	1
gi|806394137|pdb|4QGY|B	806394137	pdb	4QGY	B	22	1	1	100	1
gi|33517396|gb|AAQ19981.1|	33517396	gb	AAQ19981		23	1	1	100	1
gi|44844237|emb|CAF32431.1|	44844237	emb	CAF32431		24	2	1	100	1
gi|44844235|emb|CAF32430.1|	44844235	emb	CAF32430		24		0	92.17
gi|15825776|pdb|1I3V|B	15825776	pdb	1I3V	B	25	1	1	100	1
gi|816380369|gb|AKF02409.1|	816380369	gb	AKF02409		26	1	1	100	1
gi|651207643|pdb|4LHQ|D	651207643	pdb	4LHQ	D	27	1	1	100	1
gi|30350895|gb|AAP22642.1|	30350895	gb	AAP22642		28	1	1	100	1
gi|194339183|gb|ACF49483.1|	194339183	gb	ACF49483		29	1	1	100	1
gi|482676989|pdb|4EJ1|D	482676989	pdb	4EJ1	D	30	2	1	100	2
gi|558064672|gb|AHA50074.1|	558064672	gb	AHA50074		30		0	75.44
gi|51469026|emb|CAH18008.1|	51469026	emb	CAH18008		31	1	1	100	1
gi|656736505|gb|AID18522.1|	656736505	gb	AID18522		32	1	1	100	1
gi|765365260|dbj|BAQ56197.1|	765365260	dbj	BAQ56197		33	4	1	100	2	?
gi|743608814|gb|AJC50734.1|	743608814	gb	AJC50734		33		0	99.12
gi|765365262|dbj|BAQ56198.1|	765365262	dbj	BAQ56198		33		0	95.61
gi|765365264|dbj|BAQ56199.1|	765365264	dbj	BAQ56199		33		0	78.95
gi|9955227|pdb|1QD0|A	9955227	pdb	1QD0	A	34	1	1	100	1
gi|340780683|pdb|3SN6|N	340780683	pdb	3SN6	N	35	1	1	100	1
gi|83764202|emb|CAJ55301.1|	83764202	emb	CAJ55301		36	1	1	100	1
gi|952206582|gb|ALN98715.1|	952206582	gb	ALN98715		37	1	1	100	1
gi|215794673|pdb|3DWT|H	215794673	pdb	3DWT	H	38	2	1	100	1
gi|215794690|pdb|3EAK|B	215794690	pdb	3EAK	B	38		0	89.47
gi|586500054|pdb|3J6A|7	586500054	pdb	3J6A	7	39	1	1	100	1
gi|765365268|dbj|BAQ56201.1|	765365268	dbj	BAQ56201		40	1	1	100	1
gi|319443299|pdb|2X89|C	319443299	pdb	2X89	C	41	1	1	100	1
gi|55833032|gb|AAV66933.1|	55833032	gb	AAV66933		42	1	1	100	1
gi|51490811|emb|CAH18851.1|	51490811	emb	CAH18851		43	1	1	100	1
gi|60593441|pdb|1RJC|A	60593441	pdb	1RJC	A	44	1	1	100	1
gi|952206571|gb|ALN98713.1|	952206571	gb	ALN98713		45	1	1	100	1
gi|663440158|gb|AIF28003.1|	663440158	gb	AIF28003		46	1	1	100	1
gi|576090033|gb|AHH24257.1|	576090033	gb	AHH24257		47	1	1	100	1
gi|663440172|gb|AIF28010.1|	663440172	gb	AIF28010		48	1	1	100	1
gi|675970088|pdb|4TVS|BB	675970088	pdb	4TVS	BB	49	8	0	76.99	8
gi|534286656|pdb|4KRP|B	534286656	pdb	4KRP	B	49		0	78.76
gi|393715390|pdb|4DK6|B	393715390	pdb	4DK6	B	49		0	75.22
gi|380258838|pdb|3R0M|B	380258838	pdb	3R0M	B	49		0	76.11
gi|557786703|gb|AHA34194.1|	557786703	gb	AHA34194		49		1	100
gi|884528085|gb|AKQ22868.1|	884528085	gb	AKQ22868		49		0	76.11
gi|558064677|gb|AHA50075.1|	558064677	gb	AHA50075		49		0	76.11
gi|54110077|emb|CAH60922.1|	54110077	emb	CAH60922		49		0	76.99
gi|17530504|gb|AAL40831.1|AF447920_1	17530504	gb	AF447920	AF447920	50	1	1	100	1
gi|695721698|pdb|4N1H|D	695721698	pdb	4N1H	D	51	4	0	76.11	4
gi|926443661|gb|ALD14660.1|	926443661	gb	ALD14660		51		1	100
gi|557786691|gb|AHA34188.1|	557786691	gb	AHA34188		51		0	75.22
gi|54110027|emb|CAH60897.1|	54110027	emb	CAH60897		51		0	76.11
gi|482677346|pdb|4JVP|B	482677346	pdb	4JVP	B	52	3	0	79.65	3
gi|241992709|gb|ACS73866.1|	241992709	gb	ACS73866		52		1	100
gi|543890214|gb|AGV76526.1|	543890214	gb	AGV76526		52		0	75.22
gi|532130797|gb|AGT78117.1|	532130797	gb	AGT78117		53	1	1	100	1
gi|543890204|gb|AGV76521.1|	543890204	gb	AGV76521		54	1	1	100	1
gi|317455006|pdb|2X1P|D	317455006	pdb	2X1P	D	55	2	1	100	1
gi|827343040|pdb|4S11|A	827343040	pdb	4S11	A	55		0	92.04
gi|296863371|pdb|2XA3|A	296863371	pdb	2XA3	A	56	1	1	100	1
gi|269930078|gb|ACZ53928.1|	269930078	gb	ACZ53928		57	1	1	100	1
gi|666668303|gb|AIG20205.1|	666668303	gb	AIG20205		58	1	1	100	1
gi|810056650|gb|AKE13334.1|	810056650	gb	AKE13334		59	1	1	100	1
gi|411031555|gb|AFW03620.1|	411031555	gb	AFW03620		60	1	1	100	1
gi|926443643|gb|ALD14651.1|	926443643	gb	ALD14651		61	1	1	100	1
gi|317455008|pdb|2X1Q|B	317455008	pdb	2X1Q	B	62	1	1	100	1
gi|51490807|emb|CAH18849.1|	51490807	emb	CAH18849		63	1	1	100	1
gi|62737950|pdb|1SHM|E	62737950	pdb	1SHM	E	64	1	1	100	1
gi|21730569|pdb|1KXT|F	21730569	pdb	1KXT	F	65	1	1	100	1
gi|44844247|emb|CAF32436.1|	44844247	emb	CAF32436		66	5	1	100	1
gi|44844243|emb|CAF32434.1|	44844243	emb	CAF32434		66		0	99.12
gi|44844225|emb|CAF32425.1|	44844225	emb	CAF32425		66		0	98.23
gi|44844211|emb|CAF32418.1|	44844211	emb	CAF32418		66		0	99.12
gi|44844213|emb|CAF32419.1|	44844213	emb	CAF32419		66		0	97.35
gi|551680327|gb|AGY32876.1|	551680327	gb	AGY32876		67	1	1	100	1
gi|411031501|gb|AFW03621.1|	411031501	gb	AFW03621		68	1	1	100	1
gi|51490827|emb|CAH18859.1|	51490827	emb	CAH18859		69	5	1	100	1
gi|51490823|emb|CAH18857.1|	51490823	emb	CAH18857		69		0	99.12
gi|83764084|emb|CAJ55283.1|	83764084	emb	CAJ55283		69		0	98.23
gi|83764082|emb|CAJ55282.1|	83764082	emb	CAJ55282		69		0	95.58
gi|51490797|emb|CAH18844.1|	51490797	emb	CAH18844		69		0	93.81
gi|663440164|gb|AIF28006.1|	663440164	gb	AIF28006		70	1	1	100	1
gi|551680321|gb|AGY32873.1|	551680321	gb	AGY32873		71	1	1	100	1
gi|93278628|pdb|1ZVY|A	93278628	pdb	1ZVY	A	72	1	1	100	1
gi|543890240|gb|AGV76539.1|	543890240	gb	AGV76539		73	1	1	100	1
gi|560188801|pdb|4I1N|B	560188801	pdb	4I1N	B	74	2	1	100	1
gi|560188799|pdb|4I13|B	560188799	pdb	4I13	B	74		0	99.12
gi|9257155|pdb|1F2X|L	9257155	pdb	1F2X	L	75	12	0	75.89	7
gi|355333075|pdb|3STB|B	355333075	pdb	3STB	B	75		0	81.25
gi|194360648|emb|CAQ53178.1|	194360648	emb	CAQ53178		75		1	100
gi|194360644|emb|CAQ53176.1|	194360644	emb	CAQ53176		75		0	77.68
gi|83764182|emb|CAJ55294.1|	83764182	emb	CAJ55294		75		0	81.25
gi|51469028|emb|CAH18009.1|	51469028	emb	CAH18009		75		0	78.57
gi|355469187|gb|AER93247.1|	355469187	gb	AER93247		75		0	76.79
gi|83764210|emb|CAJ55305.1|	83764210	emb	CAJ55305		75		0	75.89
gi|83764218|emb|CAJ55309.1|	83764218	emb	CAJ55309		75		0	76.79
gi|210137226|gb|ACJ09036.1|	210137226	gb	ACJ09036		75		0	77.68
gi|210137222|gb|ACJ09034.1|	210137222	gb	ACJ09034		75		0	76.79
gi|210137224|gb|ACJ09035.1|	210137224	gb	ACJ09035		75		0	76.79
gi|586500168|pdb|4GRW|J	586500168	pdb	4GRW	J	76	1	1	100	1
gi|30350897|gb|AAP22643.1|	30350897	gb	AAP22643		77	1	1	100	1
gi|952206594|gb|ALN98717.1|	952206594	gb	ALN98717		78	1	1	100	1
gi|33357355|pdb|1MVF|B	33357355	pdb	1MVF	B	79	1	1	100	1
gi|54110141|emb|CAH60954.1|	54110141	emb	CAH60954		80	1	1	100	1
gi|557786701|gb|AHA34193.1|	557786701	gb	AHA34193		81	2	1	100	2
gi|115430666|emb|CAL18273.1|	115430666	emb	CAL18273		81		0	75.89
gi|299688834|pdb|2X6M|A	299688834	pdb	2X6M	A	82	1	1	100	1
gi|663440156|gb|AIF28002.1|	663440156	gb	AIF28002		83	1	1	100	1
gi|44844221|emb|CAF32423.1|	44844221	emb	CAF32423		84	1	1	100	1
gi|543890234|gb|AGV76536.1|	543890234	gb	AGV76536		85	1	1	100	1
gi|663440162|gb|AIF28005.1|	663440162	gb	AIF28005		86	1	1	100	1
gi|550545699|pdb|4I0C|D	550545699	pdb	4I0C	D	87	1	1	100	1
gi|765365266|dbj|BAQ56200.1|	765365266	dbj	BAQ56200		88	1	1	100	1
gi|83764200|emb|CAJ55320.1|	83764200	emb	CAJ55320		89	1	1	100	1
gi|557786727|gb|AHA34206.1|	557786727	gb	AHA34206		90	1	1	100	1
gi|543890202|gb|AGV76520.1|	543890202	gb	AGV76520		91	1	1	100	1
gi|984076519|pdb|3JBE|7	984076519	pdb	3JBE	7	92	1	1	100	1
gi|963119682|pdb|5E0Q|A	963119682	pdb	5E0Q	A	93	1	1	100	1
gi|51490801|emb|CAH18846.1|	51490801	emb	CAH18846		94	1	1	100	1
gi|663440170|gb|AIF28009.1|	663440170	gb	AIF28009		95	1	1	100	1
gi|551680323|gb|AGY32874.1|	551680323	gb	AGY32874		96	1	1	100	1
gi|83764174|emb|CAJ55290.1|	83764174	emb	CAJ55290		97	1	1	100	1
gi|83764168|emb|CAJ55287.1|	83764168	emb	CAJ55287		98	2	1	100	1
gi|83764186|emb|CAJ55296.1|	83764186	emb	CAJ55296		98		0	81.25
gi|51469052|emb|CAH18021.1|	51469052	emb	CAH18021		99	19	1	100	2
gi|51469038|emb|CAH18014.1|	51469038	emb	CAH18014		99		0	99.1
gi|51469050|emb|CAH18020.1|	51469050	emb	CAH18020		99		0	98.2
gi|51469056|emb|CAH18023.1|	51469056	emb	CAH18023		99		0	95.5
gi|51469044|emb|CAH18017.1|	51469044	emb	CAH18017		99		0	96.4
gi|51469040|emb|CAH18015.1|	51469040	emb	CAH18015		99		0	97.3
gi|51469058|emb|CAH18024.1|	51469058	emb	CAH18024		99		0	94.59
gi|51469042|emb|CAH18016.1|	51469042	emb	CAH18016		99		0	96.4
gi|51469054|emb|CAH18022.1|	51469054	emb	CAH18022		99		0	95.5
gi|51469046|emb|CAH18018.1|	51469046	emb	CAH18018		99		0	94.59
gi|51469030|emb|CAH18010.1|	51469030	emb	CAH18010		99		0	92.79
gi|51469048|emb|CAH18019.1|	51469048	emb	CAH18019		99		0	95.5
gi|51469032|emb|CAH18011.1|	51469032	emb	CAH18011		99		0	93.69
gi|83764230|emb|CAJ55315.1|	83764230	emb	CAJ55315		99		0	76.58
gi|54110033|emb|CAH60900.1|	54110033	emb	CAH60900		99		0	75.68
gi|51490815|emb|CAH18853.1|	51490815	emb	CAH18853		99		0	77.48
gi|51490819|emb|CAH18855.1|	51490819	emb	CAH18855		99		0	79.28
gi|51490813|emb|CAH18852.1|	51490813	emb	CAH18852		99		0	77.48
gi|51490799|emb|CAH18845.1|	51490799	emb	CAH18845		99		0	78.38
gi|586500165|pdb|4GRW|G	586500165	pdb	4GRW	G	100	5	0	76.58	5
gi|922665017|pdb|5C2U|B	922665017	pdb	5C2U	B	100		0	78.38
gi|241992707|gb|ACS73865.1|	241992707	gb	ACS73865		100		1	100
gi|558064665|gb|AHA50073.1|	558064665	gb	AHA50073		100		0	79.28
gi|83764212|emb|CAJ55306.1|	83764212	emb	CAJ55306		100		0	75.68
gi|161779824|gb|ABX79398.1|	161779824	gb	ABX79398		101	3	1	100	1
gi|161779814|gb|ABX79393.1|	161779814	gb	ABX79393		101		0	99.1
gi|161779812|gb|ABX79392.1|	161779812	gb	ABX79392		101		0	92.79
gi|543890216|gb|AGV76527.1|	543890216	gb	AGV76527		102	3	1	100	1
gi|543890224|gb|AGV76531.1|	543890224	gb	AGV76531		102		0	81.98
gi|543890230|gb|AGV76534.1|	543890230	gb	AGV76534		102		0	76.58
gi|685239783|gb|AIO05489.1|	685239783	gb	AIO05489		103	1	1	100	1
gi|543890246|gb|AGV76542.1|	543890246	gb	AGV76542		104	1	1	100	1
gi|734459128|pdb|4W6X|B	734459128	pdb	4W6X	B	105	1	1	100	1
gi|71041641|pdb|1U0Q|B	71041641	pdb	1U0Q	B	106	1	1	100	1
gi|355469189|gb|AER93248.1|	355469189	gb	AER93248		107	1	1	100	1
gi|115430670|emb|CAL18275.1|	115430670	emb	CAL18275		108	6	1	100	2
gi|115430668|emb|CAL18274.1|	115430668	emb	CAL18274		108		0	99.1
gi|115430410|emb|CAL18272.1|	115430410	emb	CAL18272		108		0	98.2
gi|115430408|emb|CAL18271.1|	115430408	emb	CAL18271		108		0	98.2
gi|115430672|emb|CAL18276.1|	115430672	emb	CAL18276		108		0	97.3
gi|51469034|emb|CAH18012.1|	51469034	emb	CAH18012		108		0	75.68
gi|93278626|pdb|1ZVH|A	93278626	pdb	1ZVH	A	109	1	1	100	1
gi|51490833|emb|CAH18862.1|	51490833	emb	CAH18862		110	1	1	100	1
gi|970842177|pdb|5E7B|A	970842177	pdb	5E7B	A	111	1	1	100	1
gi|60593439|pdb|1RI8|A	60593439	pdb	1RI8	A	112	1	1	100	1
gi|30350891|gb|AAP22640.1|	30350891	gb	AAP22640		113	1	1	100	1
gi|926443633|gb|ALD14646.1|	926443633	gb	ALD14646		114	1	1	100	1
gi|543890220|gb|AGV76529.1|	543890220	gb	AGV76529		115	1	1	100	1
gi|411031503|gb|AFW03622.1|	411031503	gb	AFW03622		116	1	1	100	1
gi|54110093|emb|CAH60930.1|	54110093	emb	CAH60930		117	1	1	100	1
gi|18087357|gb|AAL58847.1|AF441487_1	18087357	gb	AF441487	AF441487	118	1	1	100	1
gi|576090031|gb|AHH24256.1|	576090031	gb	AHH24256		119	1	1	100	1
gi|734459126|pdb|4W6W|B	734459126	pdb	4W6W	B	120	1	1	100	1
gi|520728681|pdb|4GFT|B	520728681	pdb	4GFT	B	121	1	1	100	1
gi|196050982|gb|ACG68631.1|	196050982	gb	ACG68631		122	1	1	100	1
gi|55833036|gb|AAV66935.1|	55833036	gb	AAV66935		123	1	1	100	1
gi|268639693|gb|ACZ18162.1|	268639693	gb	ACZ18162		124	1	1	100	1
gi|806394139|pdb|4QLR|B	806394139	pdb	4QLR	B	125	29	0	76.36	6
gi|312207837|pdb|3K80|B	312207837	pdb	3K80	B	125		0	76.36
gi|54110039|emb|CAH60903.1|	54110039	emb	CAH60903		125		1	100
gi|54110057|emb|CAH60912.1|	54110057	emb	CAH60912		125		0	99.09
gi|54110063|emb|CAH60915.1|	54110063	emb	CAH60915		125		0	98.18
gi|54110053|emb|CAH60910.1|	54110053	emb	CAH60910		125		0	96.36
gi|54110065|emb|CAH60916.1|	54110065	emb	CAH60916		125		0	94.55
gi|54110075|emb|CAH60921.1|	54110075	emb	CAH60921		125		0	97.27
gi|54110061|emb|CAH60914.1|	54110061	emb	CAH60914		125		0	95.45
gi|54110079|emb|CAH60923.1|	54110079	emb	CAH60923		125		0	93.64
gi|54110071|emb|CAH60919.1|	54110071	emb	CAH60919		125		0	90.91
gi|54110067|emb|CAH60917.1|	54110067	emb	CAH60917		125		0	93.64
gi|54110047|emb|CAH60907.1|	54110047	emb	CAH60907		125		0	94.55
gi|54110025|emb|CAH60896.1|	54110025	emb	CAH60896		125		0	94.55
gi|54110049|emb|CAH60908.1|	54110049	emb	CAH60908		125		0	91.82
gi|54110045|emb|CAH60906.1|	54110045	emb	CAH60906		125		0	92.73
gi|54110073|emb|CAH60920.1|	54110073	emb	CAH60920		125		0	90.91
gi|54110069|emb|CAH60918.1|	54110069	emb	CAH60918		125		0	91.82
gi|54110037|emb|CAH60902.1|	54110037	emb	CAH60902		125		0	92.73
gi|468362233|gb|AGH30288.1|	468362233	gb	AGH30288		125		0	78.18
gi|468362213|gb|AGH30287.1|	468362213	gb	AGH30287		125		0	77.27
gi|468362169|gb|AGH30285.1|	468362169	gb	AGH30285		125		0	77.27
gi|551680319|gb|AGY32872.1|	551680319	gb	AGY32872		125		0	76.36
gi|44844223|emb|CAF32424.1|	44844223	emb	CAF32424		125		0	76.36
gi|44844215|emb|CAF32420.1|	44844215	emb	CAF32420		125		0	75.45
gi|44844249|emb|CAF32437.1|	44844249	emb	CAF32437		125		0	76.36
gi|44844219|emb|CAF32422.1|	44844219	emb	CAF32422		125		0	75.45
gi|54110029|emb|CAH60898.1|	54110029	emb	CAH60898		125		0	77.27
gi|54110031|emb|CAH60899.1|	54110031	emb	CAH60899		125		0	75.45
gi|241992705|gb|ACS73864.1|	241992705	gb	ACS73864		126	8	1	100	4
gi|18496223|emb|CAD22476.1|	18496223	emb	CAD22476		126		0	78.18
gi|18496215|emb|CAD22472.1|	18496215	emb	CAD22472		126		0	77.27
gi|926443653|gb|ALD14656.1|	926443653	gb	ALD14656		126		0	76.36
gi|83779572|gb|ABC47604.1|	83779572	gb	ABC47604		126		0	80
gi|83779570|gb|ABC47603.1|	83779570	gb	ABC47603		126		0	80.91
gi|83779576|gb|ABC47606.1|	83779576	gb	ABC47606		126		0	80.91
gi|83779574|gb|ABC47605.1|	83779574	gb	ABC47605		126		0	81.82
gi|390980970|pdb|4AQ1|D	390980970	pdb	4AQ1	D	127	1	1	100	1
gi|30350901|gb|AAP22645.1|	30350901	gb	AAP22645		128	1	1	100	1
gi|685239781|gb|AIO05488.1|	685239781	gb	AIO05488		129	1	1	100	1
gi|672885921|pdb|4PIR|J	672885921	pdb	4PIR	J	130	1	1	100	1
gi|820947721|dbj|BAR73350.1|	820947721	dbj	BAR73350		131	1	1	100	1
gi|44844217|emb|CAF32421.1|	44844217	emb	CAF32421		132	1	1	100	1
gi|355469195|gb|AER93251.1|	355469195	gb	AER93251		133	1	1	100	1
gi|18496207|emb|CAD22468.1|	18496207	emb	CAD22468		134	1	1	100	1
gi|33517382|gb|AAQ19974.1|	33517382	gb	AAQ19974		135	1	1	100	1
gi|83764166|emb|CAJ55286.1|	83764166	emb	CAJ55286		136	2	1	100	1
gi|83764088|emb|CAJ55285.1|	83764088	emb	CAJ55285		136		0	90.91
gi|543890212|gb|AGV76525.1|	543890212	gb	AGV76525		137	1	1	100	1
gi|85815620|emb|CAJ57593.2|	85815620	emb	CAJ57593.2		138	1	1	100	1
gi|16930587|gb|AAL31961.1|AF425245_1	16930587	gb	AF425245	AF425245	139	1	1	100	1
gi|16930593|gb|AAL31964.1|AF425248_1	16930593	gb	AF425248	AF425248	140	1	1	100	1
gi|54110059|emb|CAH60913.1|	54110059	emb	CAH60913		141	1	1	100	1
gi|534286644|pdb|4KRM|L	534286644	pdb	4KRM	L	142	1	1	100	1
gi|33517402|gb|AAQ19984.1|	33517402	gb	AAQ19984		143	1	1	100	1
gi|51490817|emb|CAH18854.1|	51490817	emb	CAH18854		144	1	1	100	1
gi|816380365|gb|AKF02407.1|	816380365	gb	AKF02407		145	1	1	100	1
gi|33517390|gb|AAQ19978.1|	33517390	gb	AAQ19978		146	1	1	100	1
gi|564731358|pdb|4NC1|F	564731358	pdb	4NC1	F	147	1	1	100	1
gi|345100833|pdb|3QXW|E	345100833	pdb	3QXW	E	148	3	1	100	1
gi|339717605|pdb|3QXT|B	339717605	pdb	3QXT	B	148		0	95.45
gi|115430674|emb|CAL18277.1|	115430674	emb	CAL18277		148		0	97.27
gi|586500230|pdb|4KML|B	586500230	pdb	4KML	B	149	1	1	100	1
gi|44844239|emb|CAF32432.1|	44844239	emb	CAF32432		150	1	1	100	1
gi|83764176|emb|CAJ55291.1|	83764176	emb	CAJ55291		151	1	1	100	1
gi|557786721|gb|AHA34203.1|	557786721	gb	AHA34203		152	1	1	100	1
gi|952206577|gb|ALN98714.1|	952206577	gb	ALN98714		153	1	1	100	1
gi|551680329|gb|AGY32877.1|	551680329	gb	AGY32877		154	1	1	100	1
gi|55833028|gb|AAV66931.1|	55833028	gb	AAV66931		155	1	1	100	1
gi|33517412|gb|AAQ19989.1|	33517412	gb	AAQ19989		156	1	1	100	1
gi|765365274|dbj|BAQ56204.1|	765365274	dbj	BAQ56204		157	1	1	100	1
gi|33517404|gb|AAQ19985.1|	33517404	gb	AAQ19985		158	1	1	100	1
gi|469474486|pdb|4HEM|G	469474486	pdb	4HEM	G	159	3	1	100	3
gi|564731357|pdb|4NC1|D	564731357	pdb	4NC1	D	159		0	75.23
gi|18496185|emb|CAD22457.1|	18496185	emb	CAD22457		159		0	75.23
gi|586500167|pdb|4GRW|I	586500167	pdb	4GRW	I	160		0	76.15	4
gi|395406682|gb|AFN61318.1|	395406682	gb	AFN61318		160	5	1	100
gi|83764184|emb|CAJ55295.1|	83764184	emb	CAJ55295		160		0	80.73
gi|83764224|emb|CAJ55312.1|	83764224	emb	CAJ55312		160		0	80.73
gi|225420956|gb|ACN89786.1|	225420956	gb	ACN89786		160		0	75.23
gi|530537672|pdb|4LAJ|I	530537672	pdb	4LAJ	I	161	3	1	100	3
gi|884528100|gb|AKQ22869.1|	884528100	gb	AKQ22869		161		0	75.23
gi|557786697|gb|AHA34191.1|	557786697	gb	AHA34191		161		0	76.15
gi|161779820|gb|ABX79396.1|	161779820	gb	ABX79396		162	2	1	100	1
gi|161779816|gb|ABX79394.1|	161779816	gb	ABX79394		162		0	99.08
gi|543890232|gb|AGV76535.1|	543890232	gb	AGV76535		163	1	1	100	1
gi|44844251|emb|CAF32438.1|	44844251	emb	CAF32438		164	3	1	100	2
gi|44844229|emb|CAF32427.1|	44844229	emb	CAF32427		164		0	88.99
gi|18496193|emb|CAD22461.1|	18496193	emb	CAD22461		164		0	81.65
gi|974994836|pdb|5F7L|D	974994836	pdb	5F7L	D	165	1	1	100	1
gi|469474580|pdb|4IOS|G	469474580	pdb	4IOS	G	166	1	1	100	1
gi|18496233|emb|CAD22481.1|	18496233	emb	CAD22481		167	5	1	100	1
gi|18496235|emb|CAD22482.1|	18496235	emb	CAD22482		167		0	91.74
gi|18496227|emb|CAD22478.1|	18496227	emb	CAD22478		167		0	85.32
gi|18496231|emb|CAD22480.1|	18496231	emb	CAD22480		167		0	85.32
gi|18496217|emb|CAD22473.1|	18496217	emb	CAD22473		167		0	82.57
gi|233770122|gb|ACQ91141.1|	233770122	gb	ACQ91141		168	2	1	100	2
gi|44844241|emb|CAF32433.1|	44844241	emb	CAF32433		168		0	75.23
gi|926443651|gb|ALD14655.1|	926443651	gb	ALD14655		169	1	1	100	1
gi|83764196|emb|CAJ55300.1|	83764196	emb	CAJ55300		170	1	1	100	1
gi|196050978|gb|ACG68629.1|	196050978	gb	ACG68629		171	1	1	100	1
gi|729056011|gb|AIZ03025.1|	729056011	gb	AIZ03025		172	1	1	100	1
gi|543890218|gb|AGV76528.1|	543890218	gb	AGV76528		173	1	1	100	1
gi|551680333|gb|AGY32879.1|	551680333	gb	AGY32879		174	1	1	100	1
gi|189182784|gb|ACD81985.1|	189182784	gb	ACD81985		175	1	1	100	1
gi|810056648|gb|AKE13333.1|	810056648	gb	AKE13333		176	1	1	100	1
gi|700588297|pdb|4QO1|A	700588297	pdb	4QO1	A	177	1	1	100	1
gi|663440168|gb|AIF28008.1|	663440168	gb	AIF28008		178	1	1	100	1
gi|233770120|gb|ACQ91140.1|	233770120	gb	ACQ91140		179	1	1	100	1
gi|820947719|dbj|BAR73349.1|	820947719	dbj	BAR73349		180	2	1	100	1
gi|820947717|dbj|BAR73348.1|	820947717	dbj	BAR73348		180		0	83.49
gi|83754429|pdb|2BSE|F	83754429	pdb	2BSE	F	181	3	1	100	1
gi|16930599|gb|AAL31967.1|AF425251_1	16930599	gb	AF425251	AF425251	181		0	89.91
gi|16930597|gb|AAL31966.1|AF425250_1	16930597	gb	AF425250	AF425250	181		0	89.91
gi|18496211|emb|CAD22470.1|	18496211	emb	CAD22470		182	1	1	100	1
gi|922664752|pdb|4YGA|H	922664752	pdb	4YGA	H	183	1	1	100	1
gi|810056646|gb|AKE13332.1|	810056646	gb	AKE13332		184	1	1	100	1
gi|83764172|emb|CAJ55289.1|	83764172	emb	CAJ55289		185	1	1	100	1
gi|55833026|gb|AAV66930.1|	55833026	gb	AAV66930		186	1	1	100	1
gi|449802699|pdb|4IDL|A	449802699	pdb	4IDL	A	187	1	1	100	1
gi|576865382|pdb|4OCN|F	576865382	pdb	4OCN	F	188		0	77.78
gi|927262438|pdb|5DA4|C	927262438	pdb	5DA4	C	188	12	1	100	8
gi|564731360|pdb|4NC2|B	564731360	pdb	4NC2	B	188		0	78.7
gi|317455002|pdb|2X1O|B	317455002	pdb	2X1O	B	188		0	75
gi|312207834|pdb|3K7U|A	312207834	pdb	3K7U	A	188		0	76.85
gi|83764064|emb|CAJ55274.1|	83764064	emb	CAJ55274		188		0	75.93
gi|83764074|emb|CAJ55317.1|	83764074	emb	CAJ55317		188		0	76.85
gi|83764072|emb|CAJ55278.1|	83764072	emb	CAJ55278		188		0	75.93
gi|83764058|emb|CAJ55271.1|	83764058	emb	CAJ55271		188		0	75.93
gi|147886566|gb|ABQ52435.1|	147886566	gb	ABQ52435		188		0	75
gi|196050964|gb|ACG68622.1|	196050964	gb	ACG68622		188		0	75
gi|83764222|emb|CAJ55311.1|	83764222	emb	CAJ55311		188		0	75.93
gi|241992711|gb|ACS73867.1|	241992711	gb	ACS73867		189	2	1	100	2
gi|666668305|gb|AIG20206.1|	666668305	gb	AIG20206		189		0	75
gi|83764050|emb|CAJ55267.1|	83764050	emb	CAJ55267		190	15	1	100	1
gi|83764078|emb|CAJ55280.1|	83764078	emb	CAJ55280		190		0	92.59
gi|83764070|emb|CAJ55277.1|	83764070	emb	CAJ55277		190		0	91.67
gi|83764042|emb|CAJ55263.1|	83764042	emb	CAJ55263		190		0	91.67
gi|83764062|emb|CAJ55273.1|	83764062	emb	CAJ55273		190		0	89.81
gi|83764066|emb|CAJ55275.1|	83764066	emb	CAJ55275		190		0	90.74
gi|83764054|emb|CAJ55269.1|	83764054	emb	CAJ55269		190		0	90.74
gi|83764080|emb|CAJ55281.1|	83764080	emb	CAJ55281		190		0	87.04
gi|83764060|emb|CAJ55272.1|	83764060	emb	CAJ55272		190		0	88.89
gi|83764076|emb|CAJ55279.1|	83764076	emb	CAJ55279		190		0	87.96
gi|83764052|emb|CAJ55268.1|	83764052	emb	CAJ55268		190		0	87.96
gi|83764068|emb|CAJ55276.1|	83764068	emb	CAJ55276		190		0	88.89
gi|83764044|emb|CAJ55264.1|	83764044	emb	CAJ55264		190		0	88.89
gi|83764048|emb|CAJ55266.1|	83764048	emb	CAJ55266		190		0	84.26
gi|83764056|emb|CAJ55270.1|	83764056	emb	CAJ55270		190		0	80.56
gi|672883429|pdb|4P2C|K	672883429	pdb	4P2C	K	191	1	1	100	1
gi|233770118|gb|ACQ91139.1|	233770118	gb	ACQ91139		192	2	1	100	2
gi|926443655|gb|ALD14657.1|	926443655	gb	ALD14657		192		0	75.93
gi|18087355|gb|AAL58846.1|AF441486_1	18087355	gb	AF441486	AF441486	193	1	1	100	1
gi|83764178|emb|CAJ55292.1|	83764178	emb	CAJ55292		194	1	1	100	1
gi|83764232|emb|CAJ55316.1|	83764232	emb	CAJ55316		195	1	1	100	1
gi|543890222|gb|AGV76530.1|	543890222	gb	AGV76530		196	1	1	100	1
gi|694270169|pdb|4POU|B	694270169	pdb	4POU	B	197	1	1	100	1
gi|884528117|gb|AKQ22870.1|	884528117	gb	AKQ22870		198	1	1	100	1
gi|663440160|gb|AIF28004.1|	663440160	gb	AIF28004		199	1	1	100	1
gi|196050966|gb|ACG68623.1|	196050966	gb	ACG68623		200	1	1	100	1
gi|926443631|gb|ALD14645.1|	926443631	gb	ALD14645		201	1	1	100	1
gi|51490825|emb|CAH18858.1|	51490825	emb	CAH18858		202	1	1	100	1
gi|167728995|emb|CAP58558.1|	167728995	emb	CAP58558		203	1	1	100	1
gi|83764170|emb|CAJ55288.1|	83764170	emb	CAJ55288		204	1	1	100	1
gi|83764194|emb|CAJ55299.1|	83764194	emb	CAJ55299		205	1	1	100	1
gi|471270401|pdb|4B50|A	471270401	pdb	4B50	A	206	1	1	100	1
gi|557786715|gb|AHA34200.1|	557786715	gb	AHA34200		207	1	1	100	1
gi|910751277|pdb|5C1M|B	910751277	pdb	5C1M	B	208	1	1	100	1
gi|550545778|pdb|4C57|D	550545778	pdb	4C57	D	209	1	1	100	1
gi|55833024|gb|AAV66929.1|	55833024	gb	AAV66929		210	1	1	100	1
gi|663440174|gb|AIF28011.1|	663440174	gb	AIF28011		211	1	1	100	1
gi|753534115|pdb|4WEU|E	753534115	pdb	4WEU	E	212		0	75.7
gi|83764226|emb|CAJ55313.1|	83764226	emb	CAJ55313		212	5	1	100	4
gi|241992703|gb|ACS73863.1|	241992703	gb	ACS73863		212		0	75.7
gi|83764204|emb|CAJ55302.1|	83764204	emb	CAJ55302		212		0	76.64
gi|511637464|gb|AGN90987.1|	511637464	gb	AGN90987		212		0	75.7
gi|38492670|pdb|1OP9|A	38492670	pdb	1OP9	A	213		0	78.5
gi|215794703|pdb|3EBA|A	215794703	pdb	3EBA	A	213		0	76.64
gi|93278623|pdb|1ZV5|A	93278623	pdb	1ZV5	A	213		0	76.64
gi|543890236|gb|AGV76537.1|	543890236	gb	AGV76537		213	5	1	100	3
gi|765365272|dbj|BAQ56203.1|	765365272	dbj	BAQ56203		213		0	75.7
gi|560189074|pdb|4MQT|B	560189074	pdb	4MQT	B	214		0	75.7
gi|51490831|emb|CAH18861.1|	51490831	emb	CAH18861		214	2	1	100	2
gi|17530492|gb|AAL40825.1|AF447914_1	17530492	gb	AF447914	AF447914	215	2	1	100	2
gi|54110109|emb|CAH60938.1|	54110109	emb	CAH60938		215		0	75.7
gi|18496205|emb|CAD22467.1|	18496205	emb	CAD22467		216	1	1	100	1
gi|699030616|pdb|4WGV|D	699030616	pdb	4WGV	D	217	1	1	100	1
gi|651207639|pdb|4LHJ|B	651207639	pdb	4LHJ	B	218	2	1	100	2
gi|83764198|emb|CAJ55319.1|	83764198	emb	CAJ55319		218		0	75.7
gi|355469193|gb|AER93250.1|	355469193	gb	AER93250		219	1	1	100	1
gi|158429305|pdb|2P4A|D	158429305	pdb	2P4A	D	220		0	91.59
gi|158429301|pdb|2P49|B	158429301	pdb	2P49	B	220	5	1	100	1
gi|343197339|pdb|3QSK|B	343197339	pdb	3QSK	B	220		0	94.39
gi|694270170|pdb|4POY|A	694270170	pdb	4POY	A	220		0	93.46
gi|675969926|pdb|4PPT|A	675969926	pdb	4PPT	A	220		0	94.39
gi|16930591|gb|AAL31963.1|AF425247_1	16930591	gb	AF425247	AF425247	221	1	1	100	1
gi|326787585|gb|AEA07719.1|	326787585	gb	AEA07719		222	1	1	100	1
gi|269930080|gb|ACZ53929.1|	269930080	gb	ACZ53929		223	1	1	100	1
gi|411031507|gb|AFW03624.1|	411031507	gb	AFW03624		224	1	1	100	1
gi|30350889|gb|AAP22639.1|	30350889	gb	AAP22639		225	1	1	100	1
gi|984076524|pdb|3JBF|7	984076524	pdb	3JBF	7	226	1	1	100	1
gi|18496229|emb|CAD22479.1|	18496229	emb	CAD22479		227	1	1	100	1
gi|926443647|gb|ALD14653.1|	926443647	gb	ALD14653		228	1	1	100	1
gi|753534118|pdb|4WEN|B	753534118	pdb	4WEN	B	229	1	1	100	1
gi|18496197|emb|CAD22463.1|	18496197	emb	CAD22463		230	1	1	100	1
gi|753534121|pdb|4WEM|B	753534121	pdb	4WEM	B	231	1	1	100	1
gi|55833066|gb|AAV66950.1|	55833066	gb	AAV66950		232	1	1	100	1
gi|312207843|pdb|3K81|B	312207843	pdb	3K81	B	233	1	1	100	1
gi|550545774|pdb|4C58|B	550545774	pdb	4C58	B	234	1	1	100	1
gi|551680317|gb|AGY32871.1|	551680317	gb	AGY32871		235	1	1	100	1
gi|55833064|gb|AAV66949.1|	55833064	gb	AAV66949		236	1	1	100	1
gi|663440176|gb|AIF28012.1|	663440176	gb	AIF28012		237	1	1	100	1
gi|30350893|gb|AAP22641.1|	30350893	gb	AAP22641		238	1	1	100	1
gi|33517384|gb|AAQ19975.1|	33517384	gb	AAQ19975		239	1	1	100	1
gi|54110115|emb|CAH60941.1|	54110115	emb	CAH60941		240	1	1	100	1
gi|21730573|pdb|1KXV|D	21730573	pdb	1KXV	D	241	1	1	100	1
gi|55833042|gb|AAV66938.1|	55833042	gb	AAV66938		242	1	1	100	1
gi|17530476|gb|AAL40817.1|AF447906_1	17530476	gb	AF447906	AF447906	243		0	76.42
gi|83764214|emb|CAJ55307.1|	83764214	emb	CAJ55307		243	4	1	100	3
gi|83764216|emb|CAJ55308.1|	83764216	emb	CAJ55308		243		0	77.36
gi|355469205|gb|AER93256.1|	355469205	gb	AER93256		243		0	75.47
gi|543890244|gb|AGV76541.1|	543890244	gb	AGV76541		244	2	1	100	1
gi|543890210|gb|AGV76524.1|	543890210	gb	AGV76524		244		0	75.47
gi|223674036|pdb|3EZJ|H	223674036	pdb	3EZJ	H	245		0	82.08
gi|742261584|pdb|4X7D|D	742261584	pdb	4X7D	D	245		0	76.42
gi|667485038|pdb|4QKX|B	667485038	pdb	4QKX	B	245	4	1	100	3
gi|319443694|pdb|3P0G|B	319443694	pdb	3P0G	B	245		0	92.45
gi|21730563|pdb|1KXQ|H	21730563	pdb	1KXQ	H	246	1	1	100	1
gi|33517392|gb|AAQ19979.1|	33517392	gb	AAQ19979		247	1	1	100	1
gi|18496189|emb|CAD22459.1|	18496189	emb	CAD22459		248	2	1	100	2
gi|54110087|emb|CAH60927.1|	54110087	emb	CAH60927		248		0	76.42
gi|952206568|gb|ALN98712.1|	952206568	gb	ALN98712		249	1	1	100	1
gi|765365270|dbj|BAQ56202.1|	765365270	dbj	BAQ56202		250	2	1	100	2
gi|952206588|gb|ALN98716.1|	952206588	gb	ALN98716		250		0	77.36
gi|17530496|gb|AAL40827.1|AF447916_1	17530496	gb	AF447916	AF447916	251		0	99.06
gi|33517406|gb|AAQ19986.1|	33517406	gb	AAQ19986		251	2	1	100	2	?
gi|672885814|pdb|4M3K|B	672885814	pdb	4M3K	B	252	1	1	100	1
gi|816380367|gb|AKF02408.1|	816380367	gb	AKF02408		253	1	1	100	1
gi|952206556|gb|ALN98710.1|	952206556	gb	ALN98710		254	1	1	100	1
gi|152143606|gb|ABS29546.1|	152143606	gb	ABS29546		255	3	1	100	1
gi|152143604|gb|ABS29545.1|	152143604	gb	ABS29545		255		0	84.91
gi|152143602|gb|ABS29544.1|	152143602	gb	ABS29544		255		0	83.96
gi|33517386|gb|AAQ19976.1|	33517386	gb	AAQ19976		256	1	1	100	1
gi|984076529|pdb|3JBG|7	984076529	pdb	3JBG	7	257	1	1	100	1
gi|33517400|gb|AAQ19983.1|	33517400	gb	AAQ19983		258	1	1	100	1
gi|196050974|gb|ACG68627.1|	196050974	gb	ACG68627		259	4	1	100	1
gi|196050962|gb|ACG68621.1|	196050962	gb	ACG68621		259		0	99.06
gi|196050984|gb|ACG68632.1|	196050984	gb	ACG68632		259		0	98.11
gi|196050976|gb|ACG68628.1|	196050976	gb	ACG68628		259		0	95.28
gi|55833062|gb|AAV66948.1|	55833062	gb	AAV66948		260	9	1	100	1
gi|55833056|gb|AAV66945.1|	55833056	gb	AAV66945		260		0	99.06
gi|55833058|gb|AAV66946.1|	55833058	gb	AAV66946		260		0	96.23
gi|55833054|gb|AAV66944.1|	55833054	gb	AAV66944		260		0	96.23
gi|55833048|gb|AAV66941.1|	55833048	gb	AAV66941		260		0	98.11
gi|55833060|gb|AAV66947.1|	55833060	gb	AAV66947		260		0	97.17
gi|55833046|gb|AAV66940.1|	55833046	gb	AAV66940		260		0	96.23
gi|55833044|gb|AAV66939.1|	55833044	gb	AAV66939		260		0	93.4
gi|55833074|gb|AAV66954.1|	55833074	gb	AAV66954		260		0	94.34
gi|54110117|emb|CAH60942.1|	54110117	emb	CAH60942		261	1	1	100	1
gi|586500049|pdb|3J69|7	586500049	pdb	3J69	7	262	1	1	100	1
gi|557786689|gb|AHA34187.1|	557786689	gb	AHA34187		263	1	1	100	1
gi|625295371|gb|AHY24763.1|	625295371	gb	AHY24763		264	2	1	100	2
gi|83764208|emb|CAJ55304.1|	83764208	emb	CAJ55304		264		0	76.19
gi|62737962|pdb|1SJX|A	62737962	pdb	1SJX	A	265	4	1	100	3
gi|18496187|emb|CAD22458.1|	18496187	emb	CAD22458		265		0	78.1
gi|44844233|emb|CAF32429.1|	44844233	emb	CAF32429		265		0	76.19
gi|44844231|emb|CAF32428.1|	44844231	emb	CAF32428		265		0	75.24
gi|468362186|gb|AGH30286.1|	468362186	gb	AGH30286		266	1	1	100	1
gi|651207635|pdb|4LGR|B	651207635	pdb	4LGR	B	267	1	1	100	1
gi|54110097|emb|CAH60932.1|	54110097	emb	CAH60932		268	7	1	100	1
gi|54110095|emb|CAH60931.1|	54110095	emb	CAH60931		268		0	98.1
gi|54110081|emb|CAH60924.1|	54110081	emb	CAH60924		268		0	98.1
gi|54110111|emb|CAH60939.1|	54110111	emb	CAH60939		268		0	98.1
gi|54110085|emb|CAH60926.1|	54110085	emb	CAH60926		268		0	96.19
gi|54110113|emb|CAH60940.1|	54110113	emb	CAH60940		268		0	89.52
gi|54110103|emb|CAH60935.1|	54110103	emb	CAH60935		268		0	82.86
gi|83764220|emb|CAJ55310.1|	83764220	emb	CAJ55310		269	1	1	100	1
gi|33517394|gb|AAQ19980.1|	33517394	gb	AAQ19980		270	1	1	100	1
gi|147886570|gb|ABQ52437.1|	147886570	gb	ABQ52437		271	2	1	100	1
gi|147886568|gb|ABQ52436.1|	147886568	gb	ABQ52436		271		0	87.62
gi|557786717|gb|AHA34201.1|	557786717	gb	AHA34201		272	1	1	100	1
gi|557804855|pdb|4CDG|D	557804855	pdb	4CDG	D	273	1	1	100	1
gi|33517388|gb|AAQ19977.1|	33517388	gb	AAQ19977		274	1	1	100	1
gi|152143600|gb|ABS29543.1|	152143600	gb	ABS29543		275	1	1	100	1
gi|54110089|emb|CAH60928.1|	54110089	emb	CAH60928		276	1	1	100	1
gi|44844253|emb|CAF32439.1|	44844253	emb	CAF32439		277	1	1	100	1
gi|55833076|gb|AAV66955.1|	55833076	gb	AAV66955		278	2	1	100	1
gi|55833072|gb|AAV66953.1|	55833072	gb	AAV66953		278		0	99.05
gi|17530498|gb|AAL40828.1|AF447917_1	17530498	gb	AF447917	AF447917	279	1	1	100	1
gi|268639695|gb|ACZ18163.1|	268639695	gb	ACZ18163		280	1	1	100	1
gi|663440178|gb|AIF28013.1|	663440178	gb	AIF28013		281	1	1	100	1
gi|764091304|pdb|4XT1|C	764091304	pdb	4XT1	C	282		0	77.88
gi|17530494|gb|AAL40826.1|AF447915_1	17530494	gb	AF447915	AF447915	282		0	82.69
gi|17530484|gb|AAL40821.1|AF447910_1	17530484	gb	AF447910	AF447910	282		0	75
gi|17530470|gb|AAL40814.1|AF447903_1	17530470	gb	AF447903	AF447903	282		0	76.92
gi|83764086|emb|CAJ55284.1|	83764086	emb	CAJ55284		282	16	1	100	10
gi|51490803|emb|CAH18847.1|	51490803	emb	CAH18847		282		0	98.08
gi|729056017|gb|AIZ03028.1|	729056017	gb	AIZ03028		282		0	84.62
gi|625295373|gb|AHY24764.1|	625295373	gb	AHY24764		282		0	75
gi|468362043|gb|AGH30280.1|	468362043	gb	AGH30280		282		0	76.92
gi|468362146|gb|AGH30284.1|	468362146	gb	AGH30284		282		0	75
gi|18496195|emb|CAD22462.1|	18496195	emb	CAD22462		282		0	82.69
gi|729056013|gb|AIZ03026.1|	729056013	gb	AIZ03026		282		0	84.62
gi|532130795|gb|AGT78116.1|	532130795	gb	AGT78116		282		0	77.88
gi|55833070|gb|AAV66952.1|	55833070	gb	AAV66952		282		0	80.77
gi|55833068|gb|AAV66951.1|	55833068	gb	AAV66951		282		0	79.81
gi|55833052|gb|AAV66942.1|	55833052	gb	AAV66942		282		0	77.88
gi|926443627|gb|ALD14643.1|	926443627	gb	ALD14643		283	3	1	100	1
gi|926443657|gb|ALD14658.1|	926443657	gb	ALD14658		283		0	75.96
gi|926443641|gb|ALD14650.1|	926443641	gb	ALD14650		283		0	75.96
gi|926443635|gb|ALD14647.1|	926443635	gb	ALD14647		284	1	1	100	1
gi|557786707|gb|AHA34196.1|	557786707	gb	AHA34196		285	1	1	100	1
gi|543890250|gb|AGV76544.1|	543890250	gb	AGV76544		286	1	1	100	1
gi|54110107|emb|CAH60937.1|	54110107	emb	CAH60937		287	1	1	100	1
gi|71042118|pdb|1YZZ|B	71042118	pdb	1YZZ	B	288	2	1	100	1
gi|71042017|pdb|1YC7|B	71042017	pdb	1YC7	B	288		0	97.12
gi|83764188|emb|CAJ55297.1|	83764188	emb	CAJ55297		289	1	1	100	1
gi|17530488|gb|AAL40823.1|AF447912_1	17530488	gb	AF447912	AF447912	290	1	1	100	1
gi|167729001|emb|CAP58561.1|	167729001	emb	CAP58561		291	1	1	100	1
gi|54110101|emb|CAH60934.1|	54110101	emb	CAH60934		292	1	1	100	1
gi|952206562|gb|ALN98711.1|	952206562	gb	ALN98711		293	1	1	100	1
gi|468362076|gb|AGH30281.1|	468362076	gb	AGH30281		294	5	1	100	2
gi|468362008|gb|AGH30279.1|	468362008	gb	AGH30279		294		0	97.09
gi|468362106|gb|AGH30282.1|	468362106	gb	AGH30282		294		0	93.2
gi|926443625|gb|ALD14642.1|	926443625	gb	ALD14642		294		0	76.7
gi|926443629|gb|ALD14644.1|	926443629	gb	ALD14644		294		0	75.73
gi|83764206|emb|CAJ55303.1|	83764206	emb	CAJ55303		295	1	1	100	1
gi|817599179|pdb|4ZG1|F	817599179	pdb	4ZG1	F	296	3	1	100	3
gi|17530478|gb|AAL40818.1|AF447907_1	17530478	gb	AF447907	AF447907	296		0	78.64
gi|83764228|emb|CAJ55314.1|	83764228	emb	CAJ55314		296		0	75.73
gi|220702374|pdb|3CFI|L	220702374	pdb	3CFI	L	297		0	77.67
gi|355469201|gb|AER93254.1|	355469201	gb	AER93254		297	2	1	100	2
gi|926443645|gb|ALD14652.1|	926443645	gb	ALD14652		298	1	1	100	1
gi|309319910|pdb|3K74|B	309319910	pdb	3K74	B	299	2	1	100	2
gi|159162475|pdb|1IEH|A	159162475	pdb	1IEH	A	299		0	79.61
gi|24987246|pdb|1G9E|A	24987246	pdb	1G9E	A	300	1	1	100	1
gi|355469183|gb|AER93245.1|	355469183	gb	AER93245		301	1	1	100	1
gi|703999512|dbj|BAP82410.1|	703999512	dbj	BAP82410		302	8	1	100	1
gi|703999504|dbj|BAP82406.1|	703999504	dbj	BAP82406		302		0	99.03
gi|703999518|dbj|BAP82413.1|	703999518	dbj	BAP82413		302		0	99.03
gi|703999510|dbj|BAP82409.1|	703999510	dbj	BAP82409		302		0	97.09
gi|703999506|dbj|BAP82407.1|	703999506	dbj	BAP82407		302		0	97.09
gi|703999516|dbj|BAP82412.1|	703999516	dbj	BAP82412		302		0	96.12
gi|703999514|dbj|BAP82411.1|	703999514	dbj	BAP82411		302		0	97.09
gi|703999508|dbj|BAP82408.1|	703999508	dbj	BAP82408		302		0	96.12
gi|543890248|gb|AGV76543.1|	543890248	gb	AGV76543		303	1	1	100	1
gi|482676981|pdb|4EIG|B	482676981	pdb	4EIG	B	304	1	1	100	1
gi|17530502|gb|AAL40830.1|AF447919_1	17530502	gb	AF447919	AF447919	305	1	1	100	1
gi|33517410|gb|AAQ19988.1|	33517410	gb	AAQ19988		306	1	1	100	1
gi|18496209|emb|CAD22469.1|	18496209	emb	CAD22469		307	1	1	100	1
gi|152143608|gb|ABS29547.1|	152143608	gb	ABS29547		308	1	1	100	1
gi|551680331|gb|AGY32878.1|	551680331	gb	AGY32878		309	1	1	100	1
gi|241992713|gb|ACS73868.1|	241992713	gb	ACS73868		310	1	1	100	1
gi|651207633|pdb|4LGP|D	651207633	pdb	4LGP	D	311	1	1	100	1
gi|557786711|gb|AHA34198.1|	557786711	gb	AHA34198		312	1	1	100	1
gi|625295369|gb|AHY24762.1|	625295369	gb	AHY24762		313	1	1	100	1
gi|17530500|gb|AAL40829.1|AF447918_1	17530500	gb	AF447918	AF447918	314	4	1	100	1
gi|17530486|gb|AAL40822.1|AF447911_1	17530486	gb	AF447911	AF447911	314		0	78.43
gi|17530482|gb|AAL40820.1|AF447909_1	17530482	gb	AF447909	AF447909	314		0	81.37
gi|17530472|gb|AAL40815.1|AF447904_1	17530472	gb	AF447904	AF447904	314		0	78.43
gi|167728999|emb|CAP58560.1|	167728999	emb	CAP58560		315	2	1	100	2
gi|395406684|gb|AFN61319.1|	395406684	gb	AFN61319		315		0	77.45
gi|355469199|gb|AER93253.1|	355469199	gb	AER93253		316	3	1	100	2
gi|196050980|gb|ACG68630.1|	196050980	gb	ACG68630		316		0	76.47
gi|196050970|gb|ACG68625.1|	196050970	gb	ACG68625		316		0	80.39
gi|33517398|gb|AAQ19982.1|	33517398	gb	AAQ19982		317	1	1	100	1
gi|161779828|gb|ABX79400.1|	161779828	gb	ABX79400		318	3	1	100	1
gi|161779826|gb|ABX79399.1|	161779826	gb	ABX79399		318		0	89.22
gi|161779832|gb|ABX79402.1|	161779832	gb	ABX79402		318		0	90.2
gi|196050972|gb|ACG68626.1|	196050972	gb	ACG68626		319	1	1	100	1
gi|597960421|pdb|4ORZ|C	597960421	pdb	4ORZ	C	320	1	1	100	1
gi|18496219|emb|CAD22474.1|	18496219	emb	CAD22474		321	2	1	100	1
gi|18496225|emb|CAD22477.1|	18496225	emb	CAD22477		321		0	98.04
gi|161779830|gb|ABX79401.1|	161779830	gb	ABX79401		322	1	1	100	1
gi|663440166|gb|AIF28007.1|	663440166	gb	AIF28007		323	1	1	100	1
gi|51490809|emb|CAH18850.1|	51490809	emb	CAH18850		324	1	1	100	1
gi|557786725|gb|AHA34205.1|	557786725	gb	AHA34205		325	1	1	100	1
gi|729056015|gb|AIZ03027.1|	729056015	gb	AIZ03027		326	1	1	100	1
gi|33517414|gb|AAQ19990.1|	33517414	gb	AAQ19990		327	3	1	100	3
gi|625295375|gb|AHY24765.1|	625295375	gb	AHY24765		327		0	77.23
gi|270356711|gb|ACZ80603.1|	270356711	gb	ACZ80603		327		0	78.22
gi|304446109|pdb|3OGO|H	304446109	pdb	3OGO	H	328	1	1	100	1
gi|83764192|emb|CAJ55298.1|	83764192	emb	CAJ55298		329	2	1	100	2
gi|196050968|gb|ACG68624.1|	196050968	gb	ACG68624		329		0	77.23
gi|147886564|gb|ABQ52434.1|	147886564	gb	ABQ52434		330	1	1	100	1
gi|17530480|gb|AAL40819.1|AF447908_1	17530480	gb	AF447908	AF447908	331	1	1	100	1
gi|926443639|gb|ALD14649.1|	926443639	gb	ALD14649		332	1	1	100	1
gi|926443659|gb|ALD14659.1|	926443659	gb	ALD14659		333	1	1	100	1
gi|17530474|gb|AAL40816.1|AF447905_1	17530474	gb	AF447905	AF447905	334	1	1	100	1
gi|49259035|pdb|1SJV|A	49259035	pdb	1SJV	A	335		0	78
gi|167728997|emb|CAP58559.1|	167728997	emb	CAP58559		335	2	1	100	2
gi|51490805|emb|CAH18848.1|	51490805	emb	CAH18848		336	1	1	100	1
gi|926443637|gb|ALD14648.1|	926443637	gb	ALD14648		337	1	1	100	1
gi|974994880|pdb|5F9D|C	974994880	pdb	5F9D	C	338	1	1	100	1
gi|18496203|emb|CAD22466.1|	18496203	emb	CAD22466		339	1	1	100	1
gi|742261593|pdb|4X7F|D	742261593	pdb	4X7F	D	340	1	1	100	1
gi|350610349|pdb|2XXM|B	350610349	pdb	2XXM	B	341	1	1	100	1
gi|16930589|gb|AAL31962.1|AF425246_1	16930589	gb	AF425246	AF425246	342	1	1	100	1
gi|83764180|emb|CAJ55293.1|	83764180	emb	CAJ55293		343	1	1	100	1
gi|922665037|pdb|5C3L|D	922665037	pdb	5C3L	D	344	2	1	100	2
gi|508123602|pdb|3ZKQ|D	508123602	pdb	3ZKQ	D	344		0	82.65
gi|168997707|gb|ACA42552.1|	168997707	gb	ACA42552		345	2	1	100	2
gi|411031505|gb|AFW03623.1|	411031505	gb	AFW03623		345		0	95.92
gi|18496199|emb|CAD22464.1|	18496199	emb	CAD22464		346	1	1	100	1
gi|543890208|gb|AGV76523.1|	543890208	gb	AGV76523		347	1	1	100	1
gi|17530490|gb|AAL40824.1|AF447913_1	17530490	gb	AF447913	AF447913	348	1	1	100	1
gi|56541936|emb|CAE84869.1|	56541936	emb	CAE84869		349	1	1	100	1
gi|508123607|pdb|3ZKX|C	508123607	pdb	3ZKX	C	350	1	1	100	1
gi|558064682|gb|AHA50076.1|	558064682	gb	AHA50076		351	2	1	100	2
gi|51469036|emb|CAH18013.1|	51469036	emb	CAH18013		351		0	77.32
gi|355469203|gb|AER93255.1|	355469203	gb	AER93255		352	3	1	100	1
gi|355469197|gb|AER93252.1|	355469197	gb	AER93252		352		0	96.91
gi|355469191|gb|AER93249.1|	355469191	gb	AER93249		352		0	94.85
gi|18496201|emb|CAD22465.1|	18496201	emb	CAD22465		353	1	1	100	1
gi|557786713|gb|AHA34199.1|	557786713	gb	AHA34199		354	1	1	100	1

## Sheet: 70%
ID	GI	Database	Accession		Cluster #	Cluster size	Rep	% ID	Targets/cluster
gi|289526649|pdb|3K3Q|A	289526649	pdb	3K3Q	A	0	1	1	100	1
gi|926443649|gb|ALD14654.1|	926443649	gb	ALD14654		1	1	1	100	1
gi|2392448|pdb|1MEL|B	2392448	pdb	1MEL	B	2	3	1	100	1
gi|55670849|pdb|1XFP|A	55670849	pdb	1XFP	A	2		0	98.32
gi|78101076|pdb|1ZMY|A	78101076	pdb	1ZMY	A	2		0	93.28
gi|543890242|gb|AGV76540.1|	543890242	gb	AGV76540		3	3	1	100	2
gi|425892393|gb|AFY09731.1|	425892393	gb	AFY09731		3		0	72.88
gi|543890206|gb|AGV76522.1|	543890206	gb	AGV76522		3		0	75.42
gi|543890226|gb|AGV76532.1|	543890226	gb	AGV76532		4	1	1	100	1
gi|480309599|gb|AGJ76249.1|	480309599	gb	AGJ76249		5	2	1	100	1
gi|480309597|gb|AGJ76248.1|	480309597	gb	AGJ76248		5		0	99.15
gi|469474488|pdb|4HEP|G	469474488	pdb	4HEP	G	6	1	1	100	1
gi|270346501|pdb|3G9A|B	270346501	pdb	3G9A	B	7	1	1	100	1
gi|534286649|pdb|4KRO|B	534286649	pdb	4KRO	B	8	6	1	100	3
gi|54110135|emb|CAH60951.1|	54110135	emb	CAH60951		8		0	70.69
gi|54110127|emb|CAH60947.1|	54110127	emb	CAH60947		8		0	73.28
gi|607347641|gb|AHW48351.1|	607347641	gb	AHW48351		8		0	71.55
gi|607347639|gb|AHW48350.1|	607347639	gb	AHW48350		8		0	71.55
gi|607347643|gb|AHW48352.1|	607347643	gb	AHW48352		8		0	70.69
gi|551680335|gb|AGY32880.1|	551680335	gb	AGY32880		9	1	1	100	1
gi|543890228|gb|AGV76533.1|	543890228	gb	AGV76533		10	1	1	100	1
gi|810056652|gb|AKE13335.1|	810056652	gb	AKE13335		11	1	1	100	1
gi|551680325|gb|AGY32875.1|	551680325	gb	AGY32875		12	1	1	100	1
gi|482677123|pdb|4FHB|D	482677123	pdb	4FHB	D	13		0	74.78	4
gi|651207637|pdb|4LGS|B	651207637	pdb	4LGS	B	13		0	73.91
gi|729056019|gb|AIZ03029.1|	729056019	gb	AIZ03029		13	12	1	100
gi|54110145|emb|CAH60956.1|	54110145	emb	CAH60956		13		0	73.91
gi|54110105|emb|CAH60936.1|	54110105	emb	CAH60936		13		0	73.91
gi|54110143|emb|CAH60955.1|	54110143	emb	CAH60955		13		0	71.3
gi|54110131|emb|CAH60949.1|	54110131	emb	CAH60949		13		0	73.91
gi|54110099|emb|CAH60933.1|	54110099	emb	CAH60933		13		0	76.52
gi|54110147|emb|CAH60957.1|	54110147	emb	CAH60957		13		0	75.65
gi|54110125|emb|CAH60946.1|	54110125	emb	CAH60946		13		0	73.04
gi|54110129|emb|CAH60948.1|	54110129	emb	CAH60948		13		0	74.78
gi|54110123|emb|CAH60945.1|	54110123	emb	CAH60945		13		0	70.43
gi|675970095|pdb|4U05|B	675970095	pdb	4U05	B	14		0	97.39	1
gi|675970092|pdb|4TYU|B	675970092	pdb	4TYU	B	14		0	98.26
gi|704361176|pdb|4W81|A	704361176	pdb	4W81	A	14	3	1	100
gi|734459131|pdb|4W6Y|B	734459131	pdb	4W6Y	B	15	1	1	100	1
gi|806394137|pdb|4QGY|B	806394137	pdb	4QGY	B	16	1	1	100	1
gi|33517396|gb|AAQ19981.1|	33517396	gb	AAQ19981		17	1	1	100	1
gi|44844237|emb|CAF32431.1|	44844237	emb	CAF32431		18	2	1	100	1
gi|44844235|emb|CAF32430.1|	44844235	emb	CAF32430		18		0	92.17
gi|15825776|pdb|1I3V|B	15825776	pdb	1I3V	B	19	1	1	100	1
gi|816380369|gb|AKF02409.1|	816380369	gb	AKF02409		20	1	1	100	1
gi|651207643|pdb|4LHQ|D	651207643	pdb	4LHQ	D	21	1	1	100	1
gi|30350895|gb|AAP22642.1|	30350895	gb	AAP22642		22	1	1	100	1
gi|194339183|gb|ACF49483.1|	194339183	gb	ACF49483		23	1	1	100	1
gi|482676989|pdb|4EJ1|D	482676989	pdb	4EJ1	D	24	5	1	100	5
gi|9955227|pdb|1QD0|A	9955227	pdb	1QD0	A	24		0	72.81
gi|558064672|gb|AHA50074.1|	558064672	gb	AHA50074		24		0	75.44
gi|51469026|emb|CAH18008.1|	51469026	emb	CAH18008		24		0	71.93
gi|51490811|emb|CAH18851.1|	51490811	emb	CAH18851		24		0	72.81
gi|215794673|pdb|3DWT|H	215794673	pdb	3DWT	H	25		0	71.05
gi|656736505|gb|AID18522.1|	656736505	gb	AID18522		25	6	1	100	4
gi|765365260|dbj|BAQ56197.1|	765365260	dbj	BAQ56197		25		0	71.93
gi|743608814|gb|AJC50734.1|	743608814	gb	AJC50734		25		0	72.81
gi|765365262|dbj|BAQ56198.1|	765365262	dbj	BAQ56198		25		0	71.05
gi|952206582|gb|ALN98715.1|	952206582	gb	ALN98715		25		0	70.18
gi|765365264|dbj|BAQ56199.1|	765365264	dbj	BAQ56199		26	1	1	100	1
gi|340780683|pdb|3SN6|N	340780683	pdb	3SN6	N	27	2	1	100	2
gi|83764202|emb|CAJ55301.1|	83764202	emb	CAJ55301		27		0	72.81
gi|215794690|pdb|3EAK|B	215794690	pdb	3EAK	B	28	1	1	100	1
gi|586500054|pdb|3J6A|7	586500054	pdb	3J6A	7	29	1	1	100	1
gi|765365268|dbj|BAQ56201.1|	765365268	dbj	BAQ56201		30	1	1	100	1
gi|319443299|pdb|2X89|C	319443299	pdb	2X89	C	31	1	1	100	1
gi|55833032|gb|AAV66933.1|	55833032	gb	AAV66933		32	1	1	100	1
gi|60593441|pdb|1RJC|A	60593441	pdb	1RJC	A	33	1	1	100	1
gi|952206571|gb|ALN98713.1|	952206571	gb	ALN98713		34	1	1	100	1
gi|663440158|gb|AIF28003.1|	663440158	gb	AIF28003		35	1	1	100	1
gi|576090033|gb|AHH24257.1|	576090033	gb	AHH24257		36	1	1	100	1
gi|663440172|gb|AIF28010.1|	663440172	gb	AIF28010		37	1	1	100	1
gi|695721698|pdb|4N1H|D	695721698	pdb	4N1H	D	38		0	74.34
gi|675970088|pdb|4TVS|BB	675970088	pdb	4TVS	BB	38		0	76.99
gi|534286656|pdb|4KRP|B	534286656	pdb	4KRP	B	38		0	78.76
gi|393715390|pdb|4DK6|B	393715390	pdb	4DK6	B	38		0	75.22
gi|380258838|pdb|3R0M|B	380258838	pdb	3R0M	B	38		0	76.11
gi|17530504|gb|AAL40831.1|AF447920_1	17530504	gb	AF447920	AF447920	38		0	72.57
gi|296863371|pdb|2XA3|A	296863371	pdb	2XA3	A	38		0	72.57
gi|557786703|gb|AHA34194.1|	557786703	gb	AHA34194		38	19	1	100	15
gi|884528085|gb|AKQ22868.1|	884528085	gb	AKQ22868		38		0	76.11
gi|926443661|gb|ALD14660.1|	926443661	gb	ALD14660		38		0	73.45
gi|241992709|gb|ACS73866.1|	241992709	gb	ACS73866		38		0	70.8
gi|557786691|gb|AHA34188.1|	557786691	gb	AHA34188		38		0	71.68
gi|558064677|gb|AHA50075.1|	558064677	gb	AHA50075		38		0	76.11
gi|543890214|gb|AGV76526.1|	543890214	gb	AGV76526		38		0	72.57
gi|532130797|gb|AGT78117.1|	532130797	gb	AGT78117		38		0	72.57
gi|54110077|emb|CAH60922.1|	54110077	emb	CAH60922		38		0	76.99
gi|54110027|emb|CAH60897.1|	54110027	emb	CAH60897		38		0	75.22
gi|51490807|emb|CAH18849.1|	51490807	emb	CAH18849		38		0	73.45
gi|44844247|emb|CAF32436.1|	44844247	emb	CAF32436		38		0	70.8
gi|482677346|pdb|4JVP|B	482677346	pdb	4JVP	B	39	1	1	100	1
gi|543890204|gb|AGV76521.1|	543890204	gb	AGV76521		40	1	1	100	1
gi|317455006|pdb|2X1P|D	317455006	pdb	2X1P	D	41	2	1	100	1
gi|827343040|pdb|4S11|A	827343040	pdb	4S11	A	41		0	92.04
gi|269930078|gb|ACZ53928.1|	269930078	gb	ACZ53928		42	1	1	100	1
gi|666668303|gb|AIG20205.1|	666668303	gb	AIG20205		43	1	1	100	1
gi|810056650|gb|AKE13334.1|	810056650	gb	AKE13334		44	1	1	100	1
gi|411031555|gb|AFW03620.1|	411031555	gb	AFW03620		45	1	1	100	1
gi|926443643|gb|ALD14651.1|	926443643	gb	ALD14651		46	1	1	100	1
gi|317455008|pdb|2X1Q|B	317455008	pdb	2X1Q	B	47	1	1	100	1
gi|62737950|pdb|1SHM|E	62737950	pdb	1SHM	E	48	1	1	100	1
gi|21730569|pdb|1KXT|F	21730569	pdb	1KXT	F	49	1	1	100	1
gi|44844243|emb|CAF32434.1|	44844243	emb	CAF32434		50	4	1	100	1
gi|44844225|emb|CAF32425.1|	44844225	emb	CAF32425		50		0	97.35
gi|44844211|emb|CAF32418.1|	44844211	emb	CAF32418		50		0	98.23
gi|44844213|emb|CAF32419.1|	44844213	emb	CAF32419		50		0	96.46
gi|551680327|gb|AGY32876.1|	551680327	gb	AGY32876		51	1	1	100	1
gi|411031501|gb|AFW03621.1|	411031501	gb	AFW03621		52	1	1	100	1
gi|51490827|emb|CAH18859.1|	51490827	emb	CAH18859		53	5	1	100	1
gi|51490823|emb|CAH18857.1|	51490823	emb	CAH18857		53		0	99.12
gi|83764084|emb|CAJ55283.1|	83764084	emb	CAJ55283		53		0	98.23
gi|83764082|emb|CAJ55282.1|	83764082	emb	CAJ55282		53		0	95.58
gi|51490797|emb|CAH18844.1|	51490797	emb	CAH18844		53		0	93.81
gi|663440164|gb|AIF28006.1|	663440164	gb	AIF28006		54	1	1	100	1
gi|551680321|gb|AGY32873.1|	551680321	gb	AGY32873		55	1	1	100	1
gi|93278628|pdb|1ZVY|A	93278628	pdb	1ZVY	A	56	1	1	100	1
gi|543890240|gb|AGV76539.1|	543890240	gb	AGV76539		57	1	1	100	1
gi|560188801|pdb|4I1N|B	560188801	pdb	4I1N	B	58	2	1	100	1
gi|560188799|pdb|4I13|B	560188799	pdb	4I13	B	58		0	99.12
gi|9257155|pdb|1F2X|L	9257155	pdb	1F2X	L	59		0	75.89
gi|586500168|pdb|4GRW|J	586500168	pdb	4GRW	J	59		0	72.32
gi|355333075|pdb|3STB|B	355333075	pdb	3STB	B	59		0	81.25
gi|33357355|pdb|1MVF|B	33357355	pdb	1MVF	B	59		0	70.54
gi|299688834|pdb|2X6M|A	299688834	pdb	2X6M	A	59		0	71.43
gi|194360648|emb|CAQ53178.1|	194360648	emb	CAQ53178		59	27	1	100	17
gi|194360644|emb|CAQ53176.1|	194360644	emb	CAQ53176		59		0	77.68
gi|30350897|gb|AAP22643.1|	30350897	gb	AAP22643		59		0	72.32
gi|952206594|gb|ALN98717.1|	952206594	gb	ALN98717		59		0	73.21
gi|54110141|emb|CAH60954.1|	54110141	emb	CAH60954		59		0	71.43
gi|557786701|gb|AHA34193.1|	557786701	gb	AHA34193		59		0	74.11
gi|83764182|emb|CAJ55294.1|	83764182	emb	CAJ55294		59		0	81.25
gi|51469028|emb|CAH18009.1|	51469028	emb	CAH18009		59		0	78.57
gi|355469187|gb|AER93247.1|	355469187	gb	AER93247		59		0	76.79
gi|115430666|emb|CAL18273.1|	115430666	emb	CAL18273		59		0	75
gi|83764210|emb|CAJ55305.1|	83764210	emb	CAJ55305		59		0	75.89
gi|44844221|emb|CAF32423.1|	44844221	emb	CAF32423		59		0	74.11
gi|83764200|emb|CAJ55320.1|	83764200	emb	CAJ55320		59		0	71.43
gi|83764218|emb|CAJ55309.1|	83764218	emb	CAJ55309		59		0	76.79
gi|557786727|gb|AHA34206.1|	557786727	gb	AHA34206		59		0	71.43
gi|51490801|emb|CAH18846.1|	51490801	emb	CAH18846		59		0	72.32
gi|83764174|emb|CAJ55290.1|	83764174	emb	CAJ55290		59		0	72.32
gi|83764168|emb|CAJ55287.1|	83764168	emb	CAJ55287		59		0	71.43
gi|83764186|emb|CAJ55296.1|	83764186	emb	CAJ55296		59		0	72.32
gi|210137226|gb|ACJ09036.1|	210137226	gb	ACJ09036		59		0	77.68
gi|210137222|gb|ACJ09034.1|	210137222	gb	ACJ09034		59		0	76.79
gi|210137224|gb|ACJ09035.1|	210137224	gb	ACJ09035		59		0	76.79
gi|663440156|gb|AIF28002.1|	663440156	gb	AIF28002		60	1	1	100	1
gi|543890234|gb|AGV76536.1|	543890234	gb	AGV76536		61	1	1	100	1
gi|663440162|gb|AIF28005.1|	663440162	gb	AIF28005		62	1	1	100	1
gi|550545699|pdb|4I0C|D	550545699	pdb	4I0C	D	63	1	1	100	1
gi|765365266|dbj|BAQ56200.1|	765365266	dbj	BAQ56200		64	1	1	100	1
gi|543890202|gb|AGV76520.1|	543890202	gb	AGV76520		65	1	1	100	1
gi|984076519|pdb|3JBE|7	984076519	pdb	3JBE	7	66	1	1	100	1
gi|963119682|pdb|5E0Q|A	963119682	pdb	5E0Q	A	67	1	1	100	1
gi|663440170|gb|AIF28009.1|	663440170	gb	AIF28009		68	1	1	100	1
gi|551680323|gb|AGY32874.1|	551680323	gb	AGY32874		69	1	1	100	1
gi|71041641|pdb|1U0Q|B	71041641	pdb	1U0Q	B	70		0	72.07
gi|18087357|gb|AAL58847.1|AF441487_1	18087357	gb	AF441487	AF441487	70		0	70.27
gi|51469052|emb|CAH18021.1|	51469052	emb	CAH18021		70	35	1	100	10
gi|51469038|emb|CAH18014.1|	51469038	emb	CAH18014		70		0	99.1
gi|51469050|emb|CAH18020.1|	51469050	emb	CAH18020		70		0	98.2
gi|51469056|emb|CAH18023.1|	51469056	emb	CAH18023		70		0	95.5
gi|51469044|emb|CAH18017.1|	51469044	emb	CAH18017		70		0	96.4
gi|51469040|emb|CAH18015.1|	51469040	emb	CAH18015		70		0	97.3
gi|51469058|emb|CAH18024.1|	51469058	emb	CAH18024		70		0	94.59
gi|51469042|emb|CAH18016.1|	51469042	emb	CAH18016		70		0	96.4
gi|51469054|emb|CAH18022.1|	51469054	emb	CAH18022		70		0	95.5
gi|51469046|emb|CAH18018.1|	51469046	emb	CAH18018		70		0	94.59
gi|51469030|emb|CAH18010.1|	51469030	emb	CAH18010		70		0	92.79
gi|51469048|emb|CAH18019.1|	51469048	emb	CAH18019		70		0	95.5
gi|51469032|emb|CAH18011.1|	51469032	emb	CAH18011		70		0	93.69
gi|241992707|gb|ACS73865.1|	241992707	gb	ACS73865		70		0	70.27
gi|83764230|emb|CAJ55315.1|	83764230	emb	CAJ55315		70		0	76.58
gi|161779824|gb|ABX79398.1|	161779824	gb	ABX79398		70		0	73.87
gi|161779814|gb|ABX79393.1|	161779814	gb	ABX79393		70		0	72.97
gi|161779812|gb|ABX79392.1|	161779812	gb	ABX79392		70		0	72.07
gi|54110033|emb|CAH60900.1|	54110033	emb	CAH60900		70		0	75.68
gi|685239783|gb|AIO05489.1|	685239783	gb	AIO05489		70		0	72.07
gi|51490815|emb|CAH18853.1|	51490815	emb	CAH18853		70		0	77.48
gi|51490819|emb|CAH18855.1|	51490819	emb	CAH18855		70		0	79.28
gi|51490813|emb|CAH18852.1|	51490813	emb	CAH18852		70		0	77.48
gi|51490799|emb|CAH18845.1|	51490799	emb	CAH18845		70		0	78.38
gi|355469189|gb|AER93248.1|	355469189	gb	AER93248		70		0	71.17
gi|115430670|emb|CAL18275.1|	115430670	emb	CAL18275		70		0	72.97
gi|115430668|emb|CAL18274.1|	115430668	emb	CAL18274		70		0	72.97
gi|115430410|emb|CAL18272.1|	115430410	emb	CAL18272		70		0	73.87
gi|115430408|emb|CAL18271.1|	115430408	emb	CAL18271		70		0	72.97
gi|115430672|emb|CAL18276.1|	115430672	emb	CAL18276		70		0	71.17
gi|51469034|emb|CAH18012.1|	51469034	emb	CAH18012		70		0	74.77
gi|51490833|emb|CAH18862.1|	51490833	emb	CAH18862		70		0	72.07
gi|926443633|gb|ALD14646.1|	926443633	gb	ALD14646		70		0	70.27
gi|586500165|pdb|4GRW|G	586500165	pdb	4GRW	G	71		0	75.68
gi|922665017|pdb|5C2U|B	922665017	pdb	5C2U	B	71		0	73.87
gi|558064665|gb|AHA50073.1|	558064665	gb	AHA50073		71	5	1	100
gi|83764212|emb|CAJ55306.1|	83764212	emb	CAJ55306		71		0	71.17
gi|54110093|emb|CAH60930.1|	54110093	emb	CAH60930		71		0	71.17
gi|93278626|pdb|1ZVH|A	93278626	pdb	1ZVH	A	72		0	73.87
gi|60593439|pdb|1RI8|A	60593439	pdb	1RI8	A	72		0	71.17
gi|543890216|gb|AGV76527.1|	543890216	gb	AGV76527		72	7	1	100	3
gi|543890224|gb|AGV76531.1|	543890224	gb	AGV76531		72		0	81.98
gi|543890246|gb|AGV76542.1|	543890246	gb	AGV76542		72		0	72.97
gi|543890230|gb|AGV76534.1|	543890230	gb	AGV76534		72		0	76.58
gi|411031503|gb|AFW03622.1|	411031503	gb	AFW03622		72		0	72.07
gi|734459128|pdb|4W6X|B	734459128	pdb	4W6X	B	73	2	1	100	1
gi|734459126|pdb|4W6W|B	734459126	pdb	4W6W	B	73		0	70.27
gi|970842177|pdb|5E7B|A	970842177	pdb	5E7B	A	74	1	1	100	1
gi|30350891|gb|AAP22640.1|	30350891	gb	AAP22640		75	1	1	100	1
gi|543890220|gb|AGV76529.1|	543890220	gb	AGV76529		76	1	1	100	1
gi|576090031|gb|AHH24256.1|	576090031	gb	AHH24256		77	1	1	100	1
gi|520728681|pdb|4GFT|B	520728681	pdb	4GFT	B	78	1	1	100	1
gi|196050982|gb|ACG68631.1|	196050982	gb	ACG68631		79	1	1	100	1
gi|55833036|gb|AAV66935.1|	55833036	gb	AAV66935		80	1	1	100	1
gi|268639693|gb|ACZ18162.1|	268639693	gb	ACZ18162		81	1	1	100	1
gi|534286644|pdb|4KRM|L	534286644	pdb	4KRM	L	82		0	73.64
gi|672885921|pdb|4PIR|J	672885921	pdb	4PIR	J	82		0	71.82
gi|564731358|pdb|4NC1|F	564731358	pdb	4NC1	F	82		0	71.82
gi|390980970|pdb|4AQ1|D	390980970	pdb	4AQ1	D	82		0	74.55
gi|806394139|pdb|4QLR|B	806394139	pdb	4QLR	B	82		0	76.36
gi|312207837|pdb|3K80|B	312207837	pdb	3K80	B	82		0	76.36
gi|54110039|emb|CAH60903.1|	54110039	emb	CAH60903		82	48	1	100	16
gi|54110057|emb|CAH60912.1|	54110057	emb	CAH60912		82		0	99.09
gi|54110063|emb|CAH60915.1|	54110063	emb	CAH60915		82		0	98.18
gi|54110053|emb|CAH60910.1|	54110053	emb	CAH60910		82		0	96.36
gi|54110065|emb|CAH60916.1|	54110065	emb	CAH60916		82		0	94.55
gi|54110075|emb|CAH60921.1|	54110075	emb	CAH60921		82		0	97.27
gi|54110061|emb|CAH60914.1|	54110061	emb	CAH60914		82		0	95.45
gi|54110079|emb|CAH60923.1|	54110079	emb	CAH60923		82		0	93.64
gi|54110071|emb|CAH60919.1|	54110071	emb	CAH60919		82		0	90.91
gi|54110067|emb|CAH60917.1|	54110067	emb	CAH60917		82		0	93.64
gi|54110047|emb|CAH60907.1|	54110047	emb	CAH60907		82		0	94.55
gi|54110025|emb|CAH60896.1|	54110025	emb	CAH60896		82		0	94.55
gi|54110049|emb|CAH60908.1|	54110049	emb	CAH60908		82		0	91.82
gi|54110045|emb|CAH60906.1|	54110045	emb	CAH60906		82		0	92.73
gi|54110073|emb|CAH60920.1|	54110073	emb	CAH60920		82		0	90.91
[truncated: 394 more rows]

## Sheet: seqs
Name	Description	Sequence
[truncated: 629 more rows]

[truncated: 3 more sheets: Cluster evolution, genbank extraction, Overview]
